# Supplementary material for: A New Epitope Selection Method: Application to Design a Multi-Valent Epitope Vaccine Targeting HRAS Oncogene in Squamous Cell Carcinoma
Source: Vaccines (Basel). 2021 Dec 31;10(1):63. doi: 10.3390/vaccines10010063 (PMC8778118; doi:10.3390/vaccines10010063)
Supplement: Supplementary file 1 [file vaccines-10-00063-s001.zip]

Archive with 102 entries (76 files):
- Suppemental Java Prog 1/
- Suppemental Java Prog 1/.DS_Store
- Suppemental Java Prog 1/.idea/
- Suppemental Java Prog 1/.idea/.gitignore
- Suppemental Java Prog 1/.idea/artifacts/
- Suppemental Java Prog 1/.idea/artifacts/PCOptim_jar.xml
- Suppemental Java Prog 1/.idea/compiler.xml
- Suppemental Java Prog 1/.idea/description.html
- Suppemental Java Prog 1/.idea/encodings.xml
- Suppemental Java Prog 1/.idea/gradle.xml
- Suppemental Java Prog 1/.idea/misc.xml
- Suppemental Java Prog 1/.idea/modules.xml
- Suppemental Java Prog 1/.idea/project-template.xml
- Suppemental Java Prog 1/.idea/uiDesigner.xml
- Suppemental Java Prog 1/.idea/vcs.xml
- Suppemental Java Prog 1/.idea/workspace.xml
- Suppemental Java Prog 1/lib/
- Suppemental Java Prog 1/lib/javafx-base-16-win.jar
- Suppemental Java Prog 1/lib/javafx-base-16.jar
- Suppemental Java Prog 1/lib/javafx-controls-16-win.jar
- Suppemental Java Prog 1/lib/javafx-controls-16.jar
- Suppemental Java Prog 1/lib/javafx-fxml-16-win.jar
- Suppemental Java Prog 1/lib/javafx-fxml-16.jar
- Suppemental Java Prog 1/lib/javafx-graphics-16-win.jar
- Suppemental Java Prog 1/lib/javafx-graphics-16.jar
- Suppemental Java Prog 1/out/
- Suppemental Java Prog 1/out/artifacts/
- Suppemental Java Prog 1/out/artifacts/PCOptim_jar/
- Suppemental Java Prog 1/out/artifacts/PCOptim_jar/PCOptim.jar
- Suppemental Java Prog 1/out/production/
- Suppemental Java Prog 1/out/production/PCOptim/
- Suppemental Java Prog 1/out/production/PCOptim/META-INF/
- Suppemental Java Prog 1/out/production/PCOptim/META-INF/MANIFEST.MF
- Suppemental Java Prog 1/out/production/PCOptim/sample/
- Suppemental Java Prog 1/out/production/PCOptim/sample/Controller.class
- Suppemental Java Prog 1/out/production/PCOptim/sample/Main.class
- Suppemental Java Prog 1/out/production/PCOptim/sample/mainScreen.fxml
- Suppemental Java Prog 1/out/production/PCOptim/sample/optimScreen.fxml
- Suppemental Java Prog 1/out/production/PCOptim/sample/OptimScreenController.class
- Suppemental Java Prog 1/out/production/PCOptim/sample/PeptideCombo.class
- Suppemental Java Prog 1/out/production/PCOptim/sample/sample.fxml
- Suppemental Java Prog 1/PCOptim.iml
- Suppemental Java Prog 1/src/
- Suppemental Java Prog 1/src/META-INF/
- Suppemental Java Prog 1/src/META-INF/MANIFEST.MF
- Suppemental Java Prog 1/src/sample/
- Suppemental Java Prog 1/src/sample/Controller.java
- Suppemental Java Prog 1/src/sample/Main.java
- Suppemental Java Prog 1/src/sample/mainScreen.fxml
- Suppemental Java Prog 1/src/sample/optimScreen.fxml
- Suppemental Java Prog 1/src/sample/OptimScreenController.java
- Suppemental Java Prog 1/src/sample/PeptideCombo.java
- Suppemental Java Prog 1/src/sample/sample.fxml
- Supplemental Java Prog 2/
- Supplemental Java Prog 2/.idea/
- Supplemental Java Prog 2/.idea/.gitignore
- Supplemental Java Prog 2/.idea/artifacts/
- Supplemental Java Prog 2/.idea/artifacts/MutationAutomation_jar.xml
- Supplemental Java Prog 2/.idea/libraries/
- Supplemental Java Prog 2/.idea/libraries/jsoup_1_14_1.xml
- Supplemental Java Prog 2/.idea/misc.xml
- Supplemental Java Prog 2/.idea/modules.xml
- Supplemental Java Prog 2/.idea/workspace.xml
- Supplemental Java Prog 2/FILENAME.html
- Supplemental Java Prog 2/MutationAutomation.iml
- Supplemental Java Prog 2/out/
- Supplemental Java Prog 2/out/artifacts/
- Supplemental Java Prog 2/out/artifacts/MutationAutomation_jar/
- Supplemental Java Prog 2/out/artifacts/MutationAutomation_jar/MutationAutomation.jar
- Supplemental Java Prog 2/out/production/
- Supplemental Java Prog 2/out/production/MutationAutomation/
- Supplemental Java Prog 2/out/production/MutationAutomation/ADME_Auto.class
- Supplemental Java Prog 2/out/production/MutationAutomation/AntigenicityTool.class
- Supplemental Java Prog 2/out/production/MutationAutomation/Combinations.class
- Supplemental Java Prog 2/out/production/MutationAutomation/META-INF/
- Supplemental Java Prog 2/out/production/MutationAutomation/META-INF/MANIFEST.MF
- Supplemental Java Prog 2/out/production/MutationAutomation/MutationAutomation.class
- Supplemental Java Prog 2/out/production/MutationAutomation/PopCoverageOptimization.class
- Supplemental Java Prog 2/out/production/MutationAutomation/PopCoveragePrep.class
- Supplemental Java Prog 2/out/production/MutationAutomation/SandBox.class
- Supplemental Java Prog 2/out/production/MutationAutomation/UnderlineAutomation.class
- Supplemental Java Prog 2/src/
- Supplemental Java Prog 2/src/ADME_Auto.java
- Supplemental Java Prog 2/src/AntigenicityTool.java
- Supplemental Java Prog 2/src/Combinations.java
- Supplemental Java Prog 2/src/META-INF/
- Supplemental Java Prog 2/src/META-INF/MANIFEST.MF
- Supplemental Java Prog 2/src/MutationAutomation.java
- Supplemental Java Prog 2/src/PopCoverageOptimization.java
- Supplemental Java Prog 2/src/PopCoveragePrep.java
- Supplemental Java Prog 2/src/SandBox.java
- Supplemental Java Prog 2/src/UnderlineAutomation.java
- Supplemental Py Program 1.py
- Supplemental Py Program 2.py
- Supplemental Table S1.xlsx
- Supplemental Table S2.xlsx
- Supplemental Table S3.xlsx
- Supplemental Table S4.xlsx
- Supplemental Table S5.xlsx
- Supplemental Table S6.xlsx
- Supplemental Table S7.xlsx
- Supplemental Table S8.xlsx
