# Supplementary material for: A New Epitope Selection Method: Application to Design a Multi-Valent Epitope Vaccine Targeting HRAS Oncogene in Squamous Cell Carcinoma
Source: Vaccines (Basel). 2021 Dec 31;10(1):63. doi: 10.3390/vaccines10010063 (PMC8778118; doi:10.3390/vaccines10010063)
Supplement: Supplementary file 1 [file vaccines-10-00063-s001.zip › Suppemental Java Prog 1/out/production/PCOptim/META-INF/MANIFEST.MF]

Manifest-Version: 1.0
Main-Class: sample.Main
