# Supplementary material for: A New Epitope Selection Method: Application to Design a Multi-Valent Epitope Vaccine Targeting HRAS Oncogene in Squamous Cell Carcinoma
Source: Vaccines (Basel). 2021 Dec 31;10(1):63. doi: 10.3390/vaccines10010063 (PMC8778118; doi:10.3390/vaccines10010063)
Supplement: Supplementary file 1 [file vaccines-10-00063-s001.zip › Suppemental Java Prog 1/out/production/PCOptim/sample/optimScreen.fxml]

<?xml version="1.0" encoding="UTF-8"?>

<?import javafx.scene.control.Button?>
<?import javafx.scene.control.TextArea?>
<?import javafx.scene.layout.AnchorPane?>

<AnchorPane minHeight="400.0" minWidth="600.0" prefHeight="400.0" prefWidth="600.0" xmlns="http://javafx.com/javafx/16" xmlns:fx="http://javafx.com/fxml/1" fx:controller="sample.OptimScreenController">
   <children>
      <Button fx:id="cancelBtn" layoutX="274.0" layoutY="361.0" mnemonicParsing="false" onAction="#openMain" text="Cancel" />
      <TextArea fx:id="optimText" editable="false" layoutX="14.0" layoutY="14.0" prefHeight="338.0" prefWidth="563.0" />
   </children>
</AnchorPane>
