# Supplementary material for: A New Epitope Selection Method: Application to Design a Multi-Valent Epitope Vaccine Targeting HRAS Oncogene in Squamous Cell Carcinoma
Source: Vaccines (Basel). 2021 Dec 31;10(1):63. doi: 10.3390/vaccines10010063 (PMC8778118; doi:10.3390/vaccines10010063)
Supplement: Supplementary file 1 [file vaccines-10-00063-s001.zip › Suppemental Java Prog 1/out/production/PCOptim/sample/sample.fxml]

<?xml version="1.0" encoding="UTF-8"?>

<?import javafx.scene.control.Button?>
<?import javafx.scene.control.Label?>
<?import javafx.scene.control.TableColumn?>
<?import javafx.scene.control.TableView?>
<?import javafx.scene.control.TextArea?>
<?import javafx.scene.layout.AnchorPane?>
<?import javafx.scene.text.Font?>


<AnchorPane maxHeight="-Infinity" maxWidth="-Infinity" minHeight="-Infinity" minWidth="-Infinity" prefHeight="400.0" prefWidth="600.0" xmlns="http://javafx.com/javafx/16" xmlns:fx="http://javafx.com/fxml/1" fx:controller="sample.Controller">
   <children>
      <Button fx:id="clearBtn" layoutX="14.0" layoutY="233.0" mnemonicParsing="false" onAction="#clearInput" prefHeight="25.0" prefWidth="89.0" text="Clear" />
      <TextArea fx:id="inputBox" layoutX="14.0" layoutY="14.0" prefHeight="200.0" prefWidth="200.0" promptText="Enter the peptide data and allele data (Can dierctly copy/paste it from Excel)" wrapText="true" AnchorPane.leftAnchor="14.0" AnchorPane.topAnchor="14.0">
         <font>
            <Font name="Consolas" size="12.0" />
         </font>
      </TextArea>
      <Button fx:id="submitBtn" layoutX="114.0" layoutY="233.0" mnemonicParsing="false" onAction="#submitInput" prefHeight="25.0" prefWidth="102.0" text="Submit" />
      <Label fx:id="msgLabel" layoutX="237.0" layoutY="14.0" prefHeight="368.0" prefWidth="343.0" text="Label" />
      <TableView fx:id="tableFormat" editable="true" layoutX="237.0" layoutY="14.0" prefHeight="368.0" prefWidth="352.0">
        <columns>
          <TableColumn fx:id="alleleCol" prefWidth="174.0" text="Allele" />
          <TableColumn fx:id="peptideCol" prefWidth="176.0" text="Peptide" />
        </columns>
         <columnResizePolicy>
            <TableView fx:constant="CONSTRAINED_RESIZE_POLICY" />
         </columnResizePolicy>
      </TableView>
      <Button fx:id="optimScreenBtn" layoutX="14.0" layoutY="357.0" mnemonicParsing="false" onAction="#openScreen" text="Optimize" />
   </children>
</AnchorPane>
