# Supplementary material for: A New Epitope Selection Method: Application to Design a Multi-Valent Epitope Vaccine Targeting HRAS Oncogene in Squamous Cell Carcinoma
Source: Vaccines (Basel). 2021 Dec 31;10(1):63. doi: 10.3390/vaccines10010063 (PMC8778118; doi:10.3390/vaccines10010063)
Supplement: Supplementary file 1 [file vaccines-10-00063-s001.zip › Suppemental Java Prog 1/src/sample/Main.java]

package sample;

import javafx.application.Application;
import javafx.fxml.FXMLLoader;
import javafx.scene.Parent;
import javafx.scene.Scene;
import javafx.stage.Stage;

public class Main extends Application{

    @Override
    public void start(Stage primaryStage) throws Exception{
        Parent root = FXMLLoader.load(getClass().getResource("mainScreen.fxml"));
        primaryStage.setTitle("Population Coverage Optimization");
        primaryStage.setScene(new Scene(root, 600, 400));
        primaryStage.setResizable(false);
        primaryStage.show();
    }


    public static void main(String[] args) {
        launch(args);
    }
}
