# Supplementary material for: A New Epitope Selection Method: Application to Design a Multi-Valent Epitope Vaccine Targeting HRAS Oncogene in Squamous Cell Carcinoma
Source: Vaccines (Basel). 2021 Dec 31;10(1):63. doi: 10.3390/vaccines10010063 (PMC8778118; doi:10.3390/vaccines10010063)
Supplement: Supplementary file 1 [file vaccines-10-00063-s001.zip › Suppemental Java Prog 1/src/sample/OptimScreenController.java]

package sample;

import javafx.event.ActionEvent;
import javafx.fxml.FXMLLoader;
import javafx.scene.Parent;
import javafx.scene.Scene;
import javafx.scene.control.Button;
import javafx.scene.control.Label;
import javafx.scene.control.TextArea;
import javafx.stage.Stage;

public class OptimScreenController {

    public String inputText;
    public TextArea optimText;
    public Button cancelBtn;

    public void openMain(ActionEvent actionEvent) throws Exception {
        FXMLLoader loader = new FXMLLoader(getClass().getResource("mainScreen.fxml"));
        Parent root = loader.load();
        Controller mainController = loader.getController();
        mainController.setInputText(inputText);
        cancelBtn.getScene().setRoot(root);
    }

    public void setOptimText(String inputString)
    {
        optimText.setText(inputString);
    }

    public void setInputText(String input) {
        inputText = input;
    }
}
