# Supplementary material for: A New Epitope Selection Method: Application to Design a Multi-Valent Epitope Vaccine Targeting HRAS Oncogene in Squamous Cell Carcinoma
Source: Vaccines (Basel). 2021 Dec 31;10(1):63. doi: 10.3390/vaccines10010063 (PMC8778118; doi:10.3390/vaccines10010063)
Supplement: Supplementary file 1 [file vaccines-10-00063-s001.zip › Suppemental Java Prog 1/src/sample/PeptideCombo.java]

package sample;

public class PeptideCombo {

    private String peptide;
    private String allele;

    public PeptideCombo()
    {
        peptide = "";
        allele = "";
    }

    public PeptideCombo(String inputPep, String inputAllele)
    {
        peptide = inputPep;
        allele = inputAllele;
    }

    public String getPeptide()
    {
        return peptide;
    }

    public String getAllele()
    {
        return allele;
    }

    public String toString()
    {
        return peptide + " " + allele;
    }

}
