# Supplementary material for: A New Epitope Selection Method: Application to Design a Multi-Valent Epitope Vaccine Targeting HRAS Oncogene in Squamous Cell Carcinoma
Source: Vaccines (Basel). 2021 Dec 31;10(1):63. doi: 10.3390/vaccines10010063 (PMC8778118; doi:10.3390/vaccines10010063)
Supplement: Supplementary file 1 [file vaccines-10-00063-s001.zip › Supplemental Java Prog 2/src/AntigenicityTool.java]

public class AntigenicityTool {

    public static void main(String[] args) {

        String antigenicity = ">LVVVGAGSVGKSALT Overall Protective Antigen Prediction = -0.2597 ( Probable NON-ANTIGEN ).\n" +
                "\n" +
                ">LVVVGAGVVGKSALT Overall Protective Antigen Prediction = -0.7969 ( Probable NON-ANTIGEN ).\n" +
                "\n" +
                ">KLVVVGAGSVGKSAL Overall Protective Antigen Prediction = -0.0958 ( Probable NON-ANTIGEN ).\n" +
                "\n" +
                ">YKLVVVGAGSVGKSA Overall Protective Antigen Prediction = 0.4351 ( Probable ANTIGEN ).\n" +
                "\n" +
                ">KLVVVGAGVVGKSAL Overall Protective Antigen Prediction = -0.6330 ( Probable NON-ANTIGEN ).\n" +
                "\n" +
                ">YKLVVVGAGVVGKSA Overall Protective Antigen Prediction = -0.1021 ( Probable NON-ANTIGEN ).\n" +
                "\n" +
                ">KLVVVGAGRVGKSAL Overall Protective Antigen Prediction = -0.0062 ( Probable NON-ANTIGEN ).\n" +
                "\n" +
                ">LVVVGAGRVGKSALT Overall Protective Antigen Prediction = -0.1701 ( Probable NON-ANTIGEN ).\n" +
                "\n" +
                ">VVVGAGVVGKSALTI Overall Protective Antigen Prediction = -0.9326 ( Probable NON-ANTIGEN ).\n" +
                "\n" +
                ">YKLVVVGAGRVGKSA Overall Protective Antigen Prediction = 0.5247 ( Probable ANTIGEN ).\n" +
                "\n" +
                ">VVVGAGSVGKSALTI Overall Protective Antigen Prediction = -0.3954 ( Probable NON-ANTIGEN ).\n" +
                "\n" +
                ">VVVGAGRVGKSALTI Overall Protective Antigen Prediction = -0.3058 ( Probable NON-ANTIGEN ).\n" +
                "\n" +
                ">LVVVGAVGVGKSALT Overall Protective Antigen Prediction = -0.6673 ( Probable NON-ANTIGEN ).\n" +
                "\n" +
                ">TEYKLVVVGASRVGK Overall Protective Antigen Prediction = 0.6436 ( Probable ANTIGEN ).\n" +
                "\n" +
                ">RVGKSALTIQLIQNH Overall Protective Antigen Prediction = -0.1070 ( Probable NON-ANTIGEN ).\n" +
                "\n" +
                ">MTEYKLVVVGASRVG Overall Protective Antigen Prediction = 0.3671 ( Probable NON-ANTIGEN ).\n" +
                "\n" +
                ">EYKLVVVGASRVGKS Overall Protective Antigen Prediction = 0.6004 ( Probable ANTIGEN ).\n" +
                "\n" +
                ">VVGAGSVGKSALTIQ Overall Protective Antigen Prediction = -0.1674 ( Probable NON-ANTIGEN ).\n" +
                "\n" +
                ">VVGAGVVGKSALTIQ Overall Protective Antigen Prediction = -0.7046 ( Probable NON-ANTIGEN ).\n" +
                "\n" +
                ">KLVVVGAVGVGKSAL Overall Protective Antigen Prediction = -0.5034 ( Probable NON-ANTIGEN ).\n" +
                "\n" +
                ">SVGKSALTIQLIQNH Overall Protective Antigen Prediction = -0.1576 ( Probable NON-ANTIGEN ).\n" +
                "\n" +
                ">CVGKSALTIQLIQNH Overall Protective Antigen Prediction = -0.2860 ( Probable NON-ANTIGEN ).\n" +
                "\n" +
                ">DVGKSALTIQLIQNH Overall Protective Antigen Prediction = -0.1815 ( Probable NON-ANTIGEN ).\n" +
                "\n" +
                ">VVGKSALTIQLIQNH Overall Protective Antigen Prediction = -0.2632 ( Probable NON-ANTIGEN ).\n" +
                "\n" +
                ">EYKLVVVGASSVGKS Overall Protective Antigen Prediction = 0.5747 ( Probable ANTIGEN ).\n" +
                "\n" +
                ">GAVRVGKSALTIQLI Overall Protective Antigen Prediction = -0.4304 ( Probable NON-ANTIGEN ).\n" +
                "\n" +
                ">TEYKLVVVGASSVGK Overall Protective Antigen Prediction = 0.5014 ( Probable ANTIGEN ).\n" +
                "\n" +
                ">YKLVVVGAVGVGKSA Overall Protective Antigen Prediction = 0.0274 ( Probable NON-ANTIGEN ).\n" +
                "\n" +
                ">AVRVGKSALTIQLIQ Overall Protective Antigen Prediction = -0.1650 ( Probable NON-ANTIGEN ).\n" +
                "\n" +
                ">KLVVVGAGCVGKSAL Overall Protective Antigen Prediction = -0.2189 ( Probable NON-ANTIGEN ).\n" +
                "\n" +
                ">LVVVGAGCVGKSALT Overall Protective Antigen Prediction = -0.3828 ( Probable NON-ANTIGEN ).\n" +
                "\n" +
                ">TEYKLVVVGAVRVGK Overall Protective Antigen Prediction = 0.2376 ( Probable NON-ANTIGEN ).\n" +
                "\n" +
                ">YKLVVVGAGCVGKSA Overall Protective Antigen Prediction = 0.3119 ( Probable NON-ANTIGEN ).\n" +
                "\n" +
                ">EYKLVVVGASGVGKS Overall Protective Antigen Prediction = 0.5894 ( Probable ANTIGEN ).\n" +
                "\n" +
                ">TEYKLVVVGASGVGK Overall Protective Antigen Prediction = 0.4517 ( Probable ANTIGEN ).\n" +
                "\n" +
                ">EYKLVVVGAGSVGKS Overall Protective Antigen Prediction = 0.4525 ( Probable ANTIGEN ).\n" +
                "\n" +
                ">EYKLVVVGAVRVGKS Overall Protective Antigen Prediction = 0.2395 ( Probable NON-ANTIGEN ).\n" +
                "\n" +
                ">MTEYKLVVVGASSVG Overall Protective Antigen Prediction = 0.2707 ( Probable NON-ANTIGEN ).\n" +
                "\n" +
                ">VVVGAVGVGKSALTI Overall Protective Antigen Prediction = -0.8031 ( Probable NON-ANTIGEN ).\n" +
                "\n" +
                ">EYKLVVVGAVGVGKS Overall Protective Antigen Prediction = 0.0660 ( Probable NON-ANTIGEN ).\n" +
                "\n" +
                ">MTEYKLVVVGAVRVG Overall Protective Antigen Prediction = 0.0028 ( Probable NON-ANTIGEN ).\n" +
                "\n" +
                ">VVGAGRVGKSALTIQ Overall Protective Antigen Prediction = -0.0779 ( Probable NON-ANTIGEN ).\n" +
                "\n" +
                ">VVVGAGCVGKSALTI Overall Protective Antigen Prediction = -0.5186 ( Probable NON-ANTIGEN ).\n" +
                "\n" +
                ">LVVVGAGDVGKSALT Overall Protective Antigen Prediction = -0.0570 ( Probable NON-ANTIGEN ).\n" +
                "\n" +
                ">MTEYKLVVVGASGVG Overall Protective Antigen Prediction = 0.1820 ( Probable NON-ANTIGEN ).\n" +
                "\n" +
                ">TEYKLVVVGASVVGK Overall Protective Antigen Prediction = 0.0046 ( Probable NON-ANTIGEN ).\n" +
                "\n" +
                ">VVVGAVSVGKSALTI Overall Protective Antigen Prediction = -0.7424 ( Probable NON-ANTIGEN ).\n" +
                "\n" +
                ">EYKLVVVGAGRVGKS Overall Protective Antigen Prediction = 0.5025 ( Probable ANTIGEN ).\n" +
                "\n" +
                ">EYKLVVVGASVVGKS Overall Protective Antigen Prediction = 0.0917 ( Probable NON-ANTIGEN ).\n" +
                "\n" +
                ">LVVVGAVSVGKSALT Overall Protective Antigen Prediction = -0.6067 ( Probable NON-ANTIGEN ).\n" +
                "\n" +
                ">VGAGSVGKSALTIQL Overall Protective Antigen Prediction = -0.3431 ( Probable NON-ANTIGEN ).\n" +
                "\n" +
                ">VGAGVVGKSALTIQL Overall Protective Antigen Prediction = -0.7425 ( Probable NON-ANTIGEN ).\n" +
                "\n" +
                ">VGAVRVGKSALTIQL Overall Protective Antigen Prediction = -0.3703 ( Probable NON-ANTIGEN ).\n" +
                "\n" +
                ">YKLVVVGAGDVGKSA Overall Protective Antigen Prediction = 0.6378 ( Probable ANTIGEN ).\n" +
                "\n" +
                ">EYKLVVVGAGVVGKS Overall Protective Antigen Prediction = -0.0585 ( Probable NON-ANTIGEN ).\n" +
                "\n" +
                ">KLVVVGAGDVGKSAL Overall Protective Antigen Prediction = 0.1069 ( Probable NON-ANTIGEN ).\n" +
                "\n" +
                ">LLDILDTAGLEEYSA Overall Protective Antigen Prediction = 0.7894 ( Probable ANTIGEN ).\n" +
                "\n" +
                ">LVVVGASVVGKSALT Overall Protective Antigen Prediction = -0.6467 ( Probable NON-ANTIGEN ).\n" +
                "\n" +
                ">MTEYKLVVVGASVVG Overall Protective Antigen Prediction = -0.2079 ( Probable NON-ANTIGEN ).\n" +
                "\n" +
                ">MTEYKLVVVGAVVVG Overall Protective Antigen Prediction = -0.7122 ( Probable NON-ANTIGEN ).\n" +
                "\n" +
                ">TEYKLVVVGAVVVGK Overall Protective Antigen Prediction = -0.5414 ( Probable NON-ANTIGEN ).\n" +
                "\n" +
                ">VVGAVSVGKSALTIQ Overall Protective Antigen Prediction = -0.4387 ( Probable NON-ANTIGEN ).\n" +
                "\n" +
                ">VVVGASVVGKSALTI Overall Protective Antigen Prediction = -0.7824 ( Probable NON-ANTIGEN ).\n" +
                "\n" +
                ">YKLVVVGASVVGKSA Overall Protective Antigen Prediction = 0.0481 ( Probable NON-ANTIGEN ).\n" +
                "\n" +
                ">CLLDILDTAGLEEYS Overall Protective Antigen Prediction = 0.9738 ( Probable ANTIGEN ).\n" +
                "\n" +
                ">TCLLDILDTAGLEEY Overall Protective Antigen Prediction = 0.8337 ( Probable ANTIGEN ).\n" +
                "\n" +
                ">VVGAVGVGKSALTIQ Overall Protective Antigen Prediction = -0.4994 ( Probable NON-ANTIGEN ).\n" +
                "\n" +
                ">YKLVVVGASRVGKSA Overall Protective Antigen Prediction = 0.6226 ( Probable ANTIGEN ).\n" +
                "\n" +
                ">EYKLVVVGAVVVGKS Overall Protective Antigen Prediction = -0.4093 ( Probable NON-ANTIGEN ).\n" +
                "\n" +
                ">YKLVVVGAVVVGKSA Overall Protective Antigen Prediction = -0.4529 ( Probable NON-ANTIGEN ).\n" +
                "\n" +
                ">KLVVVGASGVGKSAL Overall Protective Antigen Prediction = 0.0200 ( Probable NON-ANTIGEN ).\n" +
                "\n" +
                ">LVVVGASGVGKSALT Overall Protective Antigen Prediction = -0.1440 ( Probable NON-ANTIGEN ).\n" +
                "\n" +
                ">YKLVVVGASGVGKSA Overall Protective Antigen Prediction = 0.5508 ( Probable ANTIGEN ).\n" +
                "\n" +
                ">KLVVVGASRVGKSAL Overall Protective Antigen Prediction = 0.0918 ( Probable NON-ANTIGEN ).\n" +
                "\n" +
                ">LDILDTAGLEEYSAM Overall Protective Antigen Prediction = 0.6781 ( Probable ANTIGEN ).\n" +
                "\n" +
                ">LVVVGASRVGKSALT Overall Protective Antigen Prediction = -0.0722 ( Probable NON-ANTIGEN ).\n" +
                "\n" +
                ">CRVGKSALTIQLIQN Overall Protective Antigen Prediction = -0.0857 ( Probable NON-ANTIGEN ).\n" +
                "\n" +
                ">CVVGKSALTIQLIQN Overall Protective Antigen Prediction = -0.2512 ( Probable NON-ANTIGEN ).\n" +
                "\n" +
                ">DRVGKSALTIQLIQN Overall Protective Antigen Prediction = -0.0842 ( Probable NON-ANTIGEN ).\n" +
                "\n" +
                ">DVVGKSALTIQLIQN Overall Protective Antigen Prediction = -0.1268 ( Probable NON-ANTIGEN ).\n" +
                "\n" +
                ">GRVGKSALTIQLIQN Overall Protective Antigen Prediction = -0.1024 ( Probable NON-ANTIGEN ).\n" +
                "\n" +
                ">GVVGKSALTIQLIQN Overall Protective Antigen Prediction = -0.2839 ( Probable NON-ANTIGEN ).\n" +
                "\n" +
                ">SRVGKSALTIQLIQN Overall Protective Antigen Prediction = -0.0918 ( Probable NON-ANTIGEN ).\n" +
                "\n" +
                ">SVVGKSALTIQLIQN Overall Protective Antigen Prediction = -0.2210 ( Probable NON-ANTIGEN ).\n" +
                "\n" +
                ">TEYKLVVVGAVGVGK Overall Protective Antigen Prediction = -0.1167 ( Probable NON-ANTIGEN ).\n" +
                "\n" +
                ">VRVGKSALTIQLIQN Overall Protective Antigen Prediction = -0.0917 ( Probable NON-ANTIGEN ).\n" +
                "\n" +
                ">VVVGACSVGKSALTI Overall Protective Antigen Prediction = -0.2500 ( Probable NON-ANTIGEN ).\n" +
                "\n" +
                ">VVVGAGDVGKSALTI Overall Protective Antigen Prediction = -0.1927 ( Probable NON-ANTIGEN ).\n" +
                "\n" +
                ">VVVGKSALTIQLIQN Overall Protective Antigen Prediction = -0.3610 ( Probable NON-ANTIGEN ).\n" +
                "\n" +
                ">CSVGKSALTIQLIQN Overall Protective Antigen Prediction = -0.1418 ( Probable NON-ANTIGEN ).\n" +
                "\n" +
                ">DSVGKSALTIQLIQN Overall Protective Antigen Prediction = -0.0495 ( Probable NON-ANTIGEN ).\n" +
                "\n" +
                ">GSVGKSALTIQLIQN Overall Protective Antigen Prediction = -0.1478 ( Probable NON-ANTIGEN ).\n" +
                "\n" +
                ">SSVGKSALTIQLIQN Overall Protective Antigen Prediction = -0.1129 ( Probable NON-ANTIGEN ).\n" +
                "\n" +
                ">VSVGKSALTIQLIQN Overall Protective Antigen Prediction = -0.2211 ( Probable NON-ANTIGEN ).\n" +
                "\n" +
                ">VVGASVVGKSALTIQ Overall Protective Antigen Prediction = -0.6165 ( Probable NON-ANTIGEN ).\n" +
                "\n" +
                ">VVVGASRVGKSALTI Overall Protective Antigen Prediction = -0.2079 ( Probable NON-ANTIGEN ).\n" +
                "\n" +
                ">CCVGKSALTIQLIQN Overall Protective Antigen Prediction = -0.2864 ( Probable NON-ANTIGEN ).\n" +
                "\n" +
                ">CDVGKSALTIQLIQN Overall Protective Antigen Prediction = -0.1737 ( Probable NON-ANTIGEN ).\n" +
                "\n" +
                ">CGVGKSALTIQLIQN Overall Protective Antigen Prediction = -0.0577 ( Probable NON-ANTIGEN ).\n" +
                "\n" +
                ">DCVGKSALTIQLIQN Overall Protective Antigen Prediction = -0.1480 ( Probable NON-ANTIGEN ).\n" +
                "\n" +
                ">DDVGKSALTIQLIQN Overall Protective Antigen Prediction = -0.1021 ( Probable NON-ANTIGEN ).\n" +
                "\n" +
                ">DGVGKSALTIQLIQN Overall Protective Antigen Prediction = 0.0624 ( Probable NON-ANTIGEN ).\n" +
                "\n" +
                ">GCVGKSALTIQLIQN Overall Protective Antigen Prediction = -0.3497 ( Probable NON-ANTIGEN ).\n" +
                "\n" +
                ">GDVGKSALTIQLIQN Overall Protective Antigen Prediction = -0.2148 ( Probable NON-ANTIGEN ).\n" +
                "\n" +
                ">SCVGKSALTIQLIQN Overall Protective Antigen Prediction = -0.2589 ( Probable NON-ANTIGEN ).\n" +
                "\n" +
                ">SDVGKSALTIQLIQN Overall Protective Antigen Prediction = -0.1620 ( Probable NON-ANTIGEN ).\n" +
                "\n" +
                ">SGVGKSALTIQLIQN Overall Protective Antigen Prediction = -0.0013 ( Probable NON-ANTIGEN ).\n" +
                "\n" +
                ">VCVGKSALTIQLIQN Overall Protective Antigen Prediction = -0.3981 ( Probable NON-ANTIGEN ).\n" +
                "\n" +
                ">VDVGKSALTIQLIQN Overall Protective Antigen Prediction = -0.2305 ( Probable NON-ANTIGEN ).\n" +
                "\n" +
                ">VGVGKSALTIQLIQN Overall Protective Antigen Prediction = -0.1636 ( Probable NON-ANTIGEN ).\n" +
                "\n" +
                ">VVVGAVRVGKSALTI Overall Protective Antigen Prediction = -0.5689 ( Probable NON-ANTIGEN ).\n" +
                "\n" +
                ">YKLVVVGASSVGKSA Overall Protective Antigen Prediction = 0.5573 ( Probable ANTIGEN ).\n" +
                "\n" +
                ">TEYKLVVVGAGVVGK Overall Protective Antigen Prediction = -0.1324 ( Probable NON-ANTIGEN ).\n" +
                "\n" +
                ">VVVGASSVGKSALTI Overall Protective Antigen Prediction = -0.2732 ( Probable NON-ANTIGEN ).\n" +
                "\n" +
                ">EYKLVVVGAVSVGKS Overall Protective Antigen Prediction = 0.1055 ( Probable NON-ANTIGEN ).\n" +
                "\n" +
                ">LVVVGASSVGKSALT Overall Protective Antigen Prediction = -0.1374 ( Probable NON-ANTIGEN ).\n" +
                "\n" +
                ">TEYKLVVVGAVSVGK Overall Protective Antigen Prediction = -0.0129 ( Probable NON-ANTIGEN ).\n" +
                "\n" +
                ">VGAVSVGKSALTIQL Overall Protective Antigen Prediction = -0.5054 ( Probable NON-ANTIGEN ).\n" +
                "\n" +
                ">VVGAVRVGKSALTIQ Overall Protective Antigen Prediction = -0.2652 ( Probable NON-ANTIGEN ).\n" +
                "\n" +
                ">KLVVVGASVVGKSAL Overall Protective Antigen Prediction = -0.4827 ( Probable NON-ANTIGEN ).\n" +
                "\n" +
                ">LVVVGAVRVGKSALT Overall Protective Antigen Prediction = -0.4331 ( Probable NON-ANTIGEN ).\n" +
                "\n" +
                ">LVVVGAVVVGKSALT Overall Protective Antigen Prediction = -1.1477 ( Probable NON-ANTIGEN ).\n" +
                "\n" +
                ">TEYKLVVVGAGRVGK Overall Protective Antigen Prediction = 0.5589 ( Probable ANTIGEN ).\n" +
                "\n" +
                ">VGAGRVGKSALTIQL Overall Protective Antigen Prediction = -0.2920 ( Probable NON-ANTIGEN ).\n" +
                "\n" +
                ">VVGAVVVGKSALTIQ Overall Protective Antigen Prediction = -0.9797 ( Probable NON-ANTIGEN ).\n" +
                "\n" +
                ">VVVGAVVVGKSALTI Overall Protective Antigen Prediction = -1.2834 ( Probable NON-ANTIGEN ).\n" +
                "\n" +
                ">VGAVGVGKSALTIQL Overall Protective Antigen Prediction = -0.5040 ( Probable NON-ANTIGEN ).\n" +
                "\n" +
                ">VVGASSVGKSALTIQ Overall Protective Antigen Prediction = -0.1073 ( Probable NON-ANTIGEN ).\n" +
                "\n" +
                ">KLVVVGADRVGKSAL Overall Protective Antigen Prediction = 0.3267 ( Probable NON-ANTIGEN ).\n" +
                "\n" +
                ">KLVVVGASSVGKSAL Overall Protective Antigen Prediction = 0.0265 ( Probable NON-ANTIGEN ).\n" +
                "\n" +
                ">KLVVVGAVSVGKSAL Overall Protective Antigen Prediction = -0.4428 ( Probable NON-ANTIGEN ).\n" +
                "\n" +
                ">TEYKLVVVGASDVGK Overall Protective Antigen Prediction = 0.7384 ( Probable ANTIGEN ).\n" +
                "\n" +
                ">YKLVVVGAVSVGKSA Overall Protective Antigen Prediction = 0.0881 ( Probable NON-ANTIGEN ).\n" +
                "\n" +
                ">EYKLVVVGASDVGKS Overall Protective Antigen Prediction = 0.7732 ( Probable ANTIGEN ).\n" +
                "\n" +
                ">LLDILDTTGLEEYSA Overall Protective Antigen Prediction = 0.7786 ( Probable ANTIGEN ).\n" +
                "\n" +
                ">TEYKLVVVGASCVGK Overall Protective Antigen Prediction = 0.4185 ( Probable ANTIGEN ).\n" +
                "\n" +
                ">VVGAGCVGKSALTIQ Overall Protective Antigen Prediction = -0.2906 ( Probable NON-ANTIGEN ).\n" +
                "\n" +
                ">EYKLVVVGASCVGKS Overall Protective Antigen Prediction = 0.5179 ( Probable ANTIGEN ).\n" +
                "\n" +
                ">LVVVGADRVGKSALT Overall Protective Antigen Prediction = 0.1628 ( Probable NON-ANTIGEN ).\n" +
                "\n" +
                ">MTEYKLVVVGAGRVG Overall Protective Antigen Prediction = 0.2562 ( Probable NON-ANTIGEN ).\n" +
                "\n" +
                ">GAVSVGKSALTIQLI Overall Protective Antigen Prediction = -0.6246 ( Probable NON-ANTIGEN ).\n" +
                "\n" +
                ">MTEYKLVVVGASCVG Overall Protective Antigen Prediction = 0.2701 ( Probable NON-ANTIGEN ).\n" +
                "\n" +
                ">VGAVVVGKSALTIQL Overall Protective Antigen Prediction = -0.9086 ( Probable NON-ANTIGEN ).\n" +
                "\n" +
                ">VVVGASGVGKSALTI Overall Protective Antigen Prediction = -0.2797 ( Probable NON-ANTIGEN ).\n" +
                "\n" +
                ">YKLVVVGASCVGKSA Overall Protective Antigen Prediction = 0.4900 ( Probable ANTIGEN ).\n" +
                "\n" +
                ">LDILDTTGLEEYSAM Overall Protective Antigen Prediction = 0.6674 ( Probable ANTIGEN ).\n" +
                "\n" +
                ">VVVGACGVGKSALTI Overall Protective Antigen Prediction = -0.2840 ( Probable NON-ANTIGEN ).\n" +
                "\n" +
                ">YKLVVVGAVRVGKSA Overall Protective Antigen Prediction = 0.2617 ( Probable NON-ANTIGEN ).\n" +
                "\n" +
                ">ETCLLDILDTAGLEE Overall Protective Antigen Prediction = 0.7944 ( Probable ANTIGEN ).\n" +
                "\n" +
                ">MTEYKLVVVGASDVG Overall Protective Antigen Prediction = 0.5407 ( Probable ANTIGEN ).\n" +
                "\n" +
                ">VGASSVGKSALTIQL Overall Protective Antigen Prediction = -0.2825 ( Probable NON-ANTIGEN ).\n" +
                "\n" +
                ">ASRVGKSALTIQLIQ Overall Protective Antigen Prediction = -0.1518 ( Probable NON-ANTIGEN ).\n" +
                "\n" +
                ">EYKLVVVGADRVGKS Overall Protective Antigen Prediction = 0.8353 ( Probable ANTIGEN ).\n" +
                "\n" +
                ">VVGACSVGKSALTIQ Overall Protective Antigen Prediction = -0.1158 ( Probable NON-ANTIGEN ).\n" +
                "\n" +
                ">VVVGADRVGKSALTI Overall Protective Antigen Prediction = 0.0270 ( Probable NON-ANTIGEN ).\n" +
                "\n" +
                ">YKLVVVGADRVGKSA Overall Protective Antigen Prediction = 0.8575 ( Probable ANTIGEN ).\n" +
                "\n" +
                ">AGRVGKSALTIQLIQ Overall Protective Antigen Prediction = -0.1491 ( Probable NON-ANTIGEN ).\n" +
                "\n" +
                ">GAVVVGKSALTIQLI Overall Protective Antigen Prediction = -0.9193 ( Probable NON-ANTIGEN ).\n" +
                "\n" +
                ">LVVVGACSVGKSALT Overall Protective Antigen Prediction = -0.1143 ( Probable NON-ANTIGEN ).\n" +
                "\n" +
                ">MTEYKLVVVGAVSVG Overall Protective Antigen Prediction = -0.2018 ( Probable NON-ANTIGEN ).\n" +
                "\n" +
                ">KLVVVGADVVGKSAL Overall Protective Antigen Prediction = -0.1612 ( Probable NON-ANTIGEN ).\n" +
                "\n" +
                ">LVVVGADVVGKSALT Overall Protective Antigen Prediction = -0.3251 ( Probable NON-ANTIGEN ).\n" +
                "\n" +
                ">VGASVVGKSALTIQL Overall Protective Antigen Prediction = -0.6538 ( Probable NON-ANTIGEN ).\n" +
                "\n" +
                ">ACRVGKSALTIQLIQ Overall Protective Antigen Prediction = -0.1720 ( Probable NON-ANTIGEN ).\n" +
                "\n" +
                ">KLVVVGACGVGKSAL Overall Protective Antigen Prediction = 0.0156 ( Probable NON-ANTIGEN ).\n" +
                "\n" +
                ">LVVVGACGVGKSALT Overall Protective Antigen Prediction = -0.1483 ( Probable NON-ANTIGEN ).\n" +
                "\n" +
                ">YKLVVVGACGVGKSA Overall Protective Antigen Prediction = 0.5465 ( Probable ANTIGEN ).\n" +
                "\n" +
                ">AGVVGKSALTIQLIQ Overall Protective Antigen Prediction = -0.3671 ( Probable NON-ANTIGEN ).\n" +
                "\n" +
                ">AVVVGKSALTIQLIQ Overall Protective Antigen Prediction = -0.4707 ( Probable NON-ANTIGEN ).\n" +
                "\n" +
                ">EYKLVVVGAVCVGKS Overall Protective Antigen Prediction = 0.0176 ( Probable NON-ANTIGEN ).\n" +
                "\n" +
                ">KLVVVGAVRVGKSAL Overall Protective Antigen Prediction = -0.2692 ( Probable NON-ANTIGEN ).\n" +
                "\n" +
                ">MTEYKLVVVGAVCVG Overall Protective Antigen Prediction = -0.2335 ( Probable NON-ANTIGEN ).\n" +
                "\n" +
                ">TEYKLVVVGAVCVGK Overall Protective Antigen Prediction = -0.1268 ( Probable NON-ANTIGEN ).\n" +
                "\n" +
                ">YKLVVVGAVCVGKSA Overall Protective Antigen Prediction = -0.0103 ( Probable NON-ANTIGEN ).\n" +
                "\n" +
                ">ADRVGKSALTIQLIQ Overall Protective Antigen Prediction = -0.1518 ( Probable NON-ANTIGEN ).\n" +
                "\n" +
                ">ASVVGKSALTIQLIQ Overall Protective Antigen Prediction = -0.3175 ( Probable NON-ANTIGEN ).\n" +
                "\n" +
                ">MTEYKLVVVGAVGVG Overall Protective Antigen Prediction = -0.3447 ( Probable NON-ANTIGEN ).\n" +
                "\n" +
                ">AVGVGKSALTIQLIQ Overall Protective Antigen Prediction = -0.2569 ( Probable NON-ANTIGEN ).\n" +
                "\n" +
                ">GAGSVGKSALTIQLI Overall Protective Antigen Prediction = -0.4673 ( Probable NON-ANTIGEN ).\n" +
                "\n" +
                ">LVVVGACVVGKSALT Overall Protective Antigen Prediction = -0.6248 ( Probable NON-ANTIGEN ).\n" +
                "\n" +
                ">VVVGAVCVGKSALTI Overall Protective Antigen Prediction = -0.8408 ( Probable NON-ANTIGEN ).\n" +
                "\n" +
                ">GAVGVGKSALTIQLI Overall Protective Antigen Prediction = -0.6237 ( Probable NON-ANTIGEN ).\n" +
                "\n" +
                ">TEYKLVVVGACRVGK Overall Protective Antigen Prediction = 0.7711 ( Probable ANTIGEN ).\n" +
                "\n" +
                ">VGAGCVGKSALTIQL Overall Protective Antigen Prediction = -0.4979 ( Probable NON-ANTIGEN ).\n" +
                "\n" +
                ">VVVGACVVGKSALTI Overall Protective Antigen Prediction = -0.7605 ( Probable NON-ANTIGEN ).\n" +
                "\n" +
                ">ACVVGKSALTIQLIQ Overall Protective Antigen Prediction = -0.3741 ( Probable NON-ANTIGEN ).\n" +
                "\n" +
                ">ASGVGKSALTIQLIQ Overall Protective Antigen Prediction = -0.0813 ( Probable NON-ANTIGEN ).\n" +
                "\n" +
                ">DILDTAGLEEYSAMR Overall Protective Antigen Prediction = 0.7352 ( Probable ANTIGEN ).\n" +
                "\n" +
                ">EYKLVVVGAGCVGKS Overall Protective Antigen Prediction = 0.3398 ( Probable NON-ANTIGEN ).\n" +
                "\n" +
                ">EYKLVVVGAGDVGKS Overall Protective Antigen Prediction = 0.6331 ( Probable ANTIGEN ).\n" +
                "\n" +
                ">LVVVGACRVGKSALT Overall Protective Antigen Prediction = -0.0140 ( Probable NON-ANTIGEN ).\n" +
                "\n" +
                ">LVVVGADSVGKSALT Overall Protective Antigen Prediction = 0.1533 ( Probable NON-ANTIGEN ).\n" +
                "\n" +
                ">TCLLDILDTTGLEEY Overall Protective Antigen Prediction = 0.8229 ( Probable ANTIGEN ).\n" +
                "\n" +
                ">VVGASRVGKSALTIQ Overall Protective Antigen Prediction = -0.0420 ( Probable NON-ANTIGEN ).\n" +
                "\n" +
                ">VVVGACRVGKSALTI Overall Protective Antigen Prediction = -0.1497 ( Probable NON-ANTIGEN ).\n" +
                "\n" +
                ">VVVGADSVGKSALTI Overall Protective Antigen Prediction = 0.0176 ( Probable NON-ANTIGEN ).\n" +
                "\n" +
                ">VVVGADVVGKSALTI Overall Protective Antigen Prediction = -0.4609 ( Probable NON-ANTIGEN ).\n" +
                "\n" +
                ">ADVVGKSALTIQLIQ Overall Protective Antigen Prediction = -0.2309 ( Probable NON-ANTIGEN ).\n" +
                "\n" +
                ">CLLDILDTTGLEEYS Overall Protective Antigen Prediction = 0.9630 ( Probable ANTIGEN ).\n" +
                "\n" +
                ">VVGAGDVGKSALTIQ Overall Protective Antigen Prediction = 0.0353 ( Probable NON-ANTIGEN ).\n" +
                "\n" +
                ">VVVGAVDVGKSALTI Overall Protective Antigen Prediction = -0.4821 ( Probable NON-ANTIGEN ).\n" +
                "\n" +
                ">ACGVGKSALTIQLIQ Overall Protective Antigen Prediction = -0.1641 ( Probable NON-ANTIGEN ).\n" +
                "\n" +
                ">AGSVGKSALTIQLIQ Overall Protective Antigen Prediction = -0.2033 ( Probable NON-ANTIGEN ).\n" +
                "\n" +
                ">AVSVGKSALTIQLIQ Overall Protective Antigen Prediction = -0.3032 ( Probable NON-ANTIGEN ).\n" +
                "\n" +
                ">VVGACGVGKSALTIQ Overall Protective Antigen Prediction = -0.1498 ( Probable NON-ANTIGEN ).\n" +
                "\n" +
                ">VVGACRVGKSALTIQ Overall Protective Antigen Prediction = -0.0155 ( Probable NON-ANTIGEN ).\n" +
                "\n" +
                ">GACRVGKSALTIQLI Overall Protective Antigen Prediction = -0.3631 ( Probable NON-ANTIGEN ).\n" +
                "\n" +
                ">GAGVVGKSALTIQLI Overall Protective Antigen Prediction = -0.7583 ( Probable NON-ANTIGEN ).\n" +
                "\n" +
                ">GASRVGKSALTIQLI Overall Protective Antigen Prediction = -0.3391 ( Probable NON-ANTIGEN ).\n" +
                "\n" +
                ">MTEYKLVVVGADRVG Overall Protective Antigen Prediction = 0.6285 ( Probable ANTIGEN ).\n" +
                "\n" +
                ">TCLLDILDTTGQEEY Overall Protective Antigen Prediction = 1.1701 ( Probable ANTIGEN ).\n" +
                "\n" +
                ">TEYKLVVVGADRVGK Overall Protective Antigen Prediction = 0.9065 ( Probable ANTIGEN ).\n" +
                "\n" +
                ">VVGAVCVGKSALTIQ Overall Protective Antigen Prediction = -0.5371 ( Probable NON-ANTIGEN ).\n" +
                "\n" +
                ">ADGVGKSALTIQLIQ Overall Protective Antigen Prediction = -0.0253 ( Probable NON-ANTIGEN ).\n" +
                "\n" +
                ">ASSVGKSALTIQLIQ Overall Protective Antigen Prediction = -0.1818 ( Probable NON-ANTIGEN ).\n" +
                "\n" +
                ">VGACSVGKSALTIQL Overall Protective Antigen Prediction = -0.3351 ( Probable NON-ANTIGEN ).\n" +
                "\n" +
                ">VVGASGVGKSALTIQ Overall Protective Antigen Prediction = -0.1138 ( Probable NON-ANTIGEN ).\n" +
                "\n" +
                ">DILDTTGLEEYSAMR Overall Protective Antigen Prediction = 0.7245 ( Probable ANTIGEN ).\n" +
                "\n" +
                ">EYKLVVVGACRVGKS Overall Protective Antigen Prediction = 0.6586 ( Probable ANTIGEN ).\n" +
                "\n" +
                ">MTEYKLVVVGADDVG Overall Protective Antigen Prediction = 0.8543 ( Probable ANTIGEN ).\n" +
                "\n" +
                ">YKLVVVGASDVGKSA Overall Protective Antigen Prediction = 0.7780 ( Probable ANTIGEN ).\n" +
                "\n" +
                ">ACSVGKSALTIQLIQ Overall Protective Antigen Prediction = -0.2371 ( Probable NON-ANTIGEN ).\n" +
                "\n" +
                ">DGETCLLDILDTAGL Overall Protective Antigen Prediction = 0.6219 ( Probable ANTIGEN ).\n" +
                "\n" +
                ">GASSVGKSALTIQLI Overall Protective Antigen Prediction = -0.4250 ( Probable NON-ANTIGEN ).\n" +
                "\n" +
                ">KLVVVGACSVGKSAL Overall Protective Antigen Prediction = 0.0496 ( Probable NON-ANTIGEN ).\n" +
                "\n" +
                ">MTEYKLVVVGACRVG Overall Protective Antigen Prediction = 0.5036 ( Probable ANTIGEN ).\n" +
                "\n" +
                ">YKLVVVGACSVGKSA Overall Protective Antigen Prediction = 0.5805 ( Probable ANTIGEN ).\n" +
                "\n" +
                ">YKLVVVGADVVGKSA Overall Protective Antigen Prediction = 0.3697 ( Probable NON-ANTIGEN ).\n" +
                "\n" +
                ">ADDVGKSALTIQLIQ Overall Protective Antigen Prediction = -0.1586 ( Probable NON-ANTIGEN ).\n" +
                "\n" +
                ">AGCVGKSALTIQLIQ Overall Protective Antigen Prediction = -0.4012 ( Probable NON-ANTIGEN ).\n" +
                "\n" +
                ">AVDVGKSALTIQLIQ Overall Protective Antigen Prediction = -0.2925 ( Probable NON-ANTIGEN ).\n" +
                "\n" +
                ">EYKLVVVGACGVGKS Overall Protective Antigen Prediction = 0.5850 ( Probable ANTIGEN ).\n" +
                "\n" +
                ">GETCLLDILDTAGLE Overall Protective Antigen Prediction = 0.5355 ( Probable ANTIGEN ).\n" +
                "\n" +
                ">LVVVGAVDVGKSALT Overall Protective Antigen Prediction = -0.3464 ( Probable NON-ANTIGEN ).\n" +
                "\n" +
                ">ACCVGKSALTIQLIQ Overall Protective Antigen Prediction = -0.3776 ( Probable NON-ANTIGEN ).\n" +
                "\n" +
                ">ACDVGKSALTIQLIQ Overall Protective Antigen Prediction = -0.2488 ( Probable NON-ANTIGEN ).\n" +
                "\n" +
                ">ADSVGKSALTIQLIQ Overall Protective Antigen Prediction = -0.1260 ( Probable NON-ANTIGEN ).\n" +
                "\n" +
                ">AGDVGKSALTIQLIQ Overall Protective Antigen Prediction = -0.2502 ( Probable NON-ANTIGEN ).\n" +
                "\n" +
                ">ASCVGKSALTIQLIQ Overall Protective Antigen Prediction = -0.3238 ( Probable NON-ANTIGEN ).\n" +
                "\n" +
                ">ASDVGKSALTIQLIQ Overall Protective Antigen Prediction = -0.2107 ( Probable NON-ANTIGEN ).\n" +
                "\n" +
                ">AVCVGKSALTIQLIQ Overall Protective Antigen Prediction = -0.4763 ( Probable NON-ANTIGEN ).\n" +
                "\n" +
                ">VVGADSVGKSALTIQ Overall Protective Antigen Prediction = 0.0771 ( Probable NON-ANTIGEN ).\n" +
                "\n" +
                ">ADCVGKSALTIQLIQ Overall Protective Antigen Prediction = -0.2205 ( Probable NON-ANTIGEN ).\n" +
                "\n" +
                ">GASVVGKSALTIQLI Overall Protective Antigen Prediction = -0.6879 ( Probable NON-ANTIGEN ).\n" +
                "\n" +
                ">VVGACVVGKSALTIQ Overall Protective Antigen Prediction = -0.6263 ( Probable NON-ANTIGEN ).\n" +
                "\n" +
                ">CLLDILDTTGQEEYS Overall Protective Antigen Prediction = 1.2596 ( Probable ANTIGEN ).\n" +
                "\n" +
                ">KLVVVGAVVVGKSAL Overall Protective Antigen Prediction = -0.9838 ( Probable NON-ANTIGEN ).\n" +
                "\n" +
                ">MTEYKLVVVGAVDVG Overall Protective Antigen Prediction = 0.1078 ( Probable NON-ANTIGEN ).\n" +
                "\n" +
                ">TEYKLVVVGADDVGK Overall Protective Antigen Prediction = 1.0535 ( Probable ANTIGEN ).\n" +
                "\n" +
                ">VGASRVGKSALTIQL Overall Protective Antigen Prediction = -0.2556 ( Probable NON-ANTIGEN ).\n" +
                "\n" +
                ">VVVGASCVGKSALTI Overall Protective Antigen Prediction = -0.3405 ( Probable NON-ANTIGEN ).\n" +
                "\n" +
                ">YKLVVVGACVVGKSA Overall Protective Antigen Prediction = 0.0700 ( Probable NON-ANTIGEN ).\n" +
                "\n" +
                ">TEYKLVVVGAGSVGK Overall Protective Antigen Prediction = 0.3924 ( Probable NON-ANTIGEN ).\n" +
                "\n" +
                ">ETCLLDILDTTGLEE Overall Protective Antigen Prediction = 0.8080 ( Probable ANTIGEN ).\n" +
                "\n" +
                ">ETCLLDILDTAGHEE Overall Protective Antigen Prediction = 1.0436 ( Probable ANTIGEN ).\n" +
                "\n" +
                ">MTEYKLVVVGAGSVG Overall Protective Antigen Prediction = 0.1356 ( Probable NON-ANTIGEN ).\n" +
                "\n" +
                ">TEYKLVVVGAVDVGK Overall Protective Antigen Prediction = 0.2638 ( Probable NON-ANTIGEN ).\n" +
                "\n" +
                ">VVGADVVGKSALTIQ Overall Protective Antigen Prediction = -0.4014 ( Probable NON-ANTIGEN ).\n" +
                "\n" +
                ">KLVVVGACVVGKSAL Overall Protective Antigen Prediction = -0.4609 ( Probable NON-ANTIGEN ).\n" +
                "\n" +
                ">KLVVVGASCVGKSAL Overall Protective Antigen Prediction = -0.0409 ( Probable NON-ANTIGEN ).\n" +
                "\n" +
                ">LVVVGASCVGKSALT Overall Protective Antigen Prediction = -0.2048 ( Probable NON-ANTIGEN ).\n" +
                "\n" +
                ">LVVVGAVCVGKSALT Overall Protective Antigen Prediction = -0.7050 ( Probable NON-ANTIGEN ).\n" +
                "\n" +
                ">TEYKLVVVGADVVGK Overall Protective Antigen Prediction = 0.3541 ( Probable NON-ANTIGEN ).\n" +
                "\n" +
                ">ETCLLDILDTTGQEE Overall Protective Antigen Prediction = 1.1790 ( Probable ANTIGEN ).\n" +
                "\n" +
                ">GETCLLDILDTAGLG Overall Protective Antigen Prediction = 0.4486 ( Probable ANTIGEN ).\n" +
                "\n" +
                ">LLDILDTTGQEEYSA Overall Protective Antigen Prediction = 1.1192 ( Probable ANTIGEN ).\n" +
                "\n" +
                ">MTEYKLVVVGAGVVG Overall Protective Antigen Prediction = -0.3711 ( Probable NON-ANTIGEN ).\n" +
                "\n" +
                ">MTEYKLVVVGADSVG Overall Protective Antigen Prediction = 0.5879 ( Probable ANTIGEN ).\n" +
                "\n" +
                ">VVGAVDVGKSALTIQ Overall Protective Antigen Prediction = -0.1784 ( Probable NON-ANTIGEN ).\n" +
                "\n" +
                ">ILDTAGLEEYSAMRD Overall Protective Antigen Prediction = 0.6654 ( Probable ANTIGEN ).\n" +
                "\n" +
                ">TEYKLVVVGADSVGK Overall Protective Antigen Prediction = 0.8201 ( Probable ANTIGEN ).\n" +
                "\n" +
                ">VGACGVGKSALTIQL Overall Protective Antigen Prediction = -0.3070 ( Probable NON-ANTIGEN ).\n" +
                "\n" +
                ">MTEYKLVVVGADVVG Overall Protective Antigen Prediction = 0.1401 ( Probable NON-ANTIGEN ).\n" +
                "\n" +
                ">VGASGVGKSALTIQL Overall Protective Antigen Prediction = -0.2268 ( Probable NON-ANTIGEN ).\n" +
                "\n" +
                ">GAGRVGKSALTIQLI Overall Protective Antigen Prediction = -0.3571 ( Probable NON-ANTIGEN ).\n" +
                "\n" +
                ">ETCLLDILDTAGLGE Overall Protective Antigen Prediction = 0.7654 ( Probable ANTIGEN ).\n" +
                "\n" +
                ">VGAVCVGKSALTIQL Overall Protective Antigen Prediction = -0.6354 ( Probable NON-ANTIGEN ).\n" +
                "\n" +
                ">EYKLVVVGAVDVGKS Overall Protective Antigen Prediction = 0.3437 ( Probable NON-ANTIGEN ).\n" +
                "\n" +
                ">KLVVVGADSVGKSAL Overall Protective Antigen Prediction = 0.3172 ( Probable NON-ANTIGEN ).\n" +
                "\n" +
                ">VGAGDVGKSALTIQL Overall Protective Antigen Prediction = -0.2468 ( Probable NON-ANTIGEN ).\n" +
                "\n" +
                ">DGETCLLDILDTAGH Overall Protective Antigen Prediction = 0.9918 ( Probable ANTIGEN ).\n" +
                "\n" +
                ">EYKLVVVGADVVGKS Overall Protective Antigen Prediction = 0.4132 ( Probable ANTIGEN ).\n" +
                "\n" +
                ">GADVVGKSALTIQLI Overall Protective Antigen Prediction = -0.5544 ( Probable NON-ANTIGEN ).\n" +
                "\n" +
                ">KLVVVGADGVGKSAL Overall Protective Antigen Prediction = 0.3109 ( Probable NON-ANTIGEN ).\n" +
                "\n" +
                ">LVVVGADGVGKSALT Overall Protective Antigen Prediction = 0.1470 ( Probable NON-ANTIGEN ).\n" +
                "\n" +
                ">VGADSVGKSALTIQL Overall Protective Antigen Prediction = -0.1568 ( Probable NON-ANTIGEN ).\n" +
                "\n" +
                ">VVGASCVGKSALTIQ Overall Protective Antigen Prediction = -0.1746 ( Probable NON-ANTIGEN ).\n" +
                "\n" +
                ">GACSVGKSALTIQLI Overall Protective Antigen Prediction = -0.4840 ( Probable NON-ANTIGEN ).\n" +
                "\n" +
                ">EYKLVVVGADSVGKS Overall Protective Antigen Prediction = 0.8655 ( Probable ANTIGEN ).\n" +
                "\n" +
                ">GETCLLDILDTAGHE Overall Protective Antigen Prediction = 0.8493 ( Probable ANTIGEN ).\n" +
                "\n" +
                ">KLVVVGACRVGKSAL Overall Protective Antigen Prediction = 0.1499 ( Probable NON-ANTIGEN ).\n" +
                "\n" +
                ">LVVVGASDVGKSALT Overall Protective Antigen Prediction = 0.0832 ( Probable NON-ANTIGEN ).\n" +
                "\n" +
                ">YKLVVVGACRVGKSA Overall Protective Antigen Prediction = 0.6808 ( Probable ANTIGEN ).\n" +
                "\n" +
                ">TCLLDILDTAGHEEY Overall Protective Antigen Prediction = 1.0653 ( Probable ANTIGEN ).\n" +
                "\n" +
                ">YKLVVVGAVDVGKSA Overall Protective Antigen Prediction = 0.3484 ( Probable NON-ANTIGEN ).\n" +
                "\n" +
                ">EYKLVVVGACSVGKS Overall Protective Antigen Prediction = 0.5979 ( Probable ANTIGEN ).\n" +
                "\n" +
                ">EYKLVVVGACVVGKS Overall Protective Antigen Prediction = 0.1135 ( Probable NON-ANTIGEN ).\n" +
                "\n" +
                ">EYKLVVVGADGVGKS Overall Protective Antigen Prediction = 0.8803 ( Probable ANTIGEN ).\n" +
                "\n" +
                ">TEYKLVVVGACVVGK Overall Protective Antigen Prediction = 0.0958 ( Probable NON-ANTIGEN ).\n" +
                "\n" +
                ">TEYKLVVVGAGCVGK Overall Protective Antigen Prediction = 0.2537 ( Probable NON-ANTIGEN ).\n" +
                "\n" +
                ">TEYKLVVVGAGDVGK Overall Protective Antigen Prediction = 0.6115 ( Probable ANTIGEN ).\n" +
                "\n" +
                ">VGACRVGKSALTIQL Overall Protective Antigen Prediction = -0.2732 ( Probable NON-ANTIGEN ).\n" +
                "\n" +
                ">VGADVVGKSALTIQL Overall Protective Antigen Prediction = -0.4974 ( Probable NON-ANTIGEN ).\n" +
                "\n" +
                ">VVVGACCVGKSALTI Overall Protective Antigen Prediction = -0.3159 ( Probable NON-ANTIGEN ).\n" +
                "\n" +
                ">MTEYKLVVVGADCVG Overall Protective Antigen Prediction = 0.6348 ( Probable ANTIGEN ).\n" +
                "\n" +
                ">GACVVGKSALTIQLI Overall Protective Antigen Prediction = -0.7483 ( Probable NON-ANTIGEN ).\n" +
                "\n" +
                ">KLVVVGASDVGKSAL Overall Protective Antigen Prediction = 0.2471 ( Probable NON-ANTIGEN ).\n" +
                "\n" +
                ">TEYKLVVVGACSVGK Overall Protective Antigen Prediction = 0.5938 ( Probable ANTIGEN ).\n" +
                "\n" +
                ">KLVVVGAVCVGKSAL Overall Protective Antigen Prediction = -0.5411 ( Probable NON-ANTIGEN ).\n" +
                "\n" +
                ">LDILDTTGQEEYSAM Overall Protective Antigen Prediction = 1.0079 ( Probable ANTIGEN ).\n" +
                "\n" +
                ">GACGVGKSALTIQLI Overall Protective Antigen Prediction = -0.4565 ( Probable NON-ANTIGEN ).\n" +
                "\n" +
                ">GADSVGKSALTIQLI Overall Protective Antigen Prediction = -0.3222 ( Probable NON-ANTIGEN ).\n" +
                "\n" +
                ">GASGVGKSALTIQLI Overall Protective Antigen Prediction = -0.3699 ( Probable NON-ANTIGEN ).\n" +
                "\n" +
                ">VGACVVGKSALTIQL Overall Protective Antigen Prediction = -0.7077 ( Probable NON-ANTIGEN ).\n" +
                "\n" +
                ">YKLVVVGADGVGKSA Overall Protective Antigen Prediction = 0.8418 ( Probable ANTIGEN ).\n" +
                "\n" +
                ">YKLVVVGADSVGKSA Overall Protective Antigen Prediction = 0.8481 ( Probable ANTIGEN ).\n" +
                "\n" +
                ">MTEYKLVVVGAGDVG Overall Protective Antigen Prediction = 0.3876 ( Probable NON-ANTIGEN ).\n" +
                "\n" +
                ">TAGLEEYSAMRDQYM Overall Protective Antigen Prediction = 0.8422 ( Probable ANTIGEN ).\n" +
                "\n" +
                ">DGETCLLDILDTAGR Overall Protective Antigen Prediction = 1.0378 ( Probable ANTIGEN ).\n" +
                "\n" +
                ">VVGADRVGKSALTIQ Overall Protective Antigen Prediction = 0.0865 ( Probable NON-ANTIGEN ).\n" +
                "\n" +
                ">DGETCLLDILDTTGL Overall Protective Antigen Prediction = 0.5975 ( Probable ANTIGEN ).\n" +
                "\n" +
                ">TTGLEEYSAMRDQYM Overall Protective Antigen Prediction = 0.8474 ( Probable ANTIGEN ).\n" +
                "\n" +
                ">MTEYKLVVVGAGCVG Overall Protective Antigen Prediction = 0.0791 ( Probable NON-ANTIGEN ).\n" +
                "\n" +
                ">VGAVDVGKSALTIQL Overall Protective Antigen Prediction = -0.3515 ( Probable NON-ANTIGEN ).\n" +
                "\n" +
                ">ETCLLDILDTAGQGE Overall Protective Antigen Prediction = 1.2101 ( Probable ANTIGEN ).\n" +
                "\n" +
                ">GETCLLDILDTAGHG Overall Protective Antigen Prediction = 0.8987 ( Probable ANTIGEN ).\n" +
                "\n" +
                ">GETCLLDILDTAGRE Overall Protective Antigen Prediction = 0.8842 ( Probable ANTIGEN ).\n" +
                "\n" +
                ">TEYKLVVVGADCVGK Overall Protective Antigen Prediction = 0.7847 ( Probable ANTIGEN ).\n" +
                "\n" +
                ">VGASCVGKSALTIQL Overall Protective Antigen Prediction = -0.3814 ( Probable NON-ANTIGEN ).\n" +
                "\n" +
                ">AGLEEYSAMRDQYMR Overall Protective Antigen Prediction = 0.9720 ( Probable ANTIGEN ).\n" +
                "\n" +
                ">GETCLLDILDTTGLE Overall Protective Antigen Prediction = 0.5497 ( Probable ANTIGEN ).\n" +
                "\n" +
                ">VVVGASDVGKSALTI Overall Protective Antigen Prediction = -0.0525 ( Probable NON-ANTIGEN ).\n" +
                "\n" +
                ">GETCLLDILDTAGQG Overall Protective Antigen Prediction = 0.9020 ( Probable ANTIGEN ).\n" +
                "\n" +
                ">MTEYKLVVVGADGVG Overall Protective Antigen Prediction = 0.4994 ( Probable ANTIGEN ).\n" +
                "\n" +
                ">TGLEEYSAMRDQYMR Overall Protective Antigen Prediction = 0.9634 ( Probable ANTIGEN ).\n" +
                "\n" +
                ">VVVGADGVGKSALTI Overall Protective Antigen Prediction = 0.0113 ( Probable NON-ANTIGEN ).\n" +
                "\n" +
                ">GADRVGKSALTIQLI Overall Protective Antigen Prediction = -0.2921 ( Probable NON-ANTIGEN ).\n" +
                "\n" +
                ">GAVCVGKSALTIQLI Overall Protective Antigen Prediction = -0.7987 ( Probable NON-ANTIGEN ).\n" +
                "\n" +
                ">KLVVVGAVDVGKSAL Overall Protective Antigen Prediction = -0.1825 ( Probable NON-ANTIGEN ).\n" +
                "\n" +
                ">ETCLLDILDTAGHGE Overall Protective Antigen Prediction = 1.1508 ( Probable ANTIGEN ).\n" +
                "\n" +
                ">VVGACCVGKSALTIQ Overall Protective Antigen Prediction = -0.1816 ( Probable NON-ANTIGEN ).\n" +
                "\n" +
                ">ETCLLDILDTAGREE Overall Protective Antigen Prediction = 1.1611 ( Probable ANTIGEN ).\n" +
                "\n" +
                ">GAGCVGKSALTIQLI Overall Protective Antigen Prediction = -0.6663 ( Probable NON-ANTIGEN ).\n" +
                "\n" +
                ">TAGLGEYSAMRDQYM Overall Protective Antigen Prediction = 0.7288 ( Probable ANTIGEN ).\n" +
                "\n" +
                ">TEYKLVVVGADGVGK Overall Protective Antigen Prediction = 0.7706 ( Probable ANTIGEN ).\n" +
                "\n" +
                ">TTGLGEYSAMRDQYM Overall Protective Antigen Prediction = 0.7021 ( Probable ANTIGEN ).\n" +
                "\n" +
                ">AGLGEYSAMRDQYMR Overall Protective Antigen Prediction = 0.8864 ( Probable ANTIGEN ).\n" +
                "\n" +
                ">ETCLLDILDTTGQGE Overall Protective Antigen Prediction = 1.2611 ( Probable ANTIGEN ).\n" +
                "\n" +
                ">EYKLVVVGADDVGKS Overall Protective Antigen Prediction = 1.0604 ( Probable ANTIGEN ).\n" +
                "\n" +
                ">GETCLLDILDTAGRG Overall Protective Antigen Prediction = 0.9534 ( Probable ANTIGEN ).\n" +
                "\n" +
                ">GETCLLDILDTTGLG Overall Protective Antigen Prediction = 0.4310 ( Probable ANTIGEN ).\n" +
                "\n" +
                ">LVVVGADDVGKSALT Overall Protective Antigen Prediction = 0.3703 ( Probable NON-ANTIGEN ).\n" +
                "\n" +
                ">MTEYKLVVVGACSVG Overall Protective Antigen Prediction = 0.3722 ( Probable NON-ANTIGEN ).\n" +
                "\n" +
                ">MTEYKLVVVGACVVG Overall Protective Antigen Prediction = -0.1077 ( Probable NON-ANTIGEN ).\n" +
                "\n" +
                ">TAGREEYSAMRDQYM Overall Protective Antigen Prediction = 0.9655 ( Probable ANTIGEN ).\n" +
                "\n" +
                ">TCLLDILDTAGLGEY Overall Protective Antigen Prediction = 0.8138 ( Probable ANTIGEN ).\n" +
                "\n" +
                ">TEYKLVVVGACGVGK Overall Protective Antigen Prediction = 0.5167 ( Probable ANTIGEN ).\n" +
                "\n" +
                ">TGLGEYSAMRDQYMR Overall Protective Antigen Prediction = 0.8460 ( Probable ANTIGEN ).\n" +
                "\n" +
                ">VGADRVGKSALTIQL Overall Protective Antigen Prediction = -0.1858 ( Probable NON-ANTIGEN ).\n" +
                "\n" +
                ">AGHEEYSAMRDQYMR Overall Protective Antigen Prediction = 0.8978 ( Probable ANTIGEN ).\n" +
                "\n" +
                ">AGHGEYSAMRDQYMR Overall Protective Antigen Prediction = 0.9484 ( Probable ANTIGEN ).\n" +
                "\n" +
                ">AGQGEYSAMRDQYMR Overall Protective Antigen Prediction = 1.0488 ( Probable ANTIGEN ).\n" +
                "\n" +
                ">AGREEYSAMRDQYMR Overall Protective Antigen Prediction = 0.9537 ( Probable ANTIGEN ).\n" +
                "\n" +
                ">AGRGEYSAMRDQYMR Overall Protective Antigen Prediction = 1.0242 ( Probable ANTIGEN ).\n" +
                "\n" +
                ">DGETCLLDILDTTGH Overall Protective Antigen Prediction = 1.0427 ( Probable ANTIGEN ).\n" +
                "\n" +
                ">DGETCLLDILDTTGQ Overall Protective Antigen Prediction = 1.0217 ( Probable ANTIGEN ).\n" +
                "\n" +
                ">ETCLLDILDTAGRGE Overall Protective Antigen Prediction = 1.2882 ( Probable ANTIGEN ).\n" +
                "\n" +
                ">GASCVGKSALTIQLI Overall Protective Antigen Prediction = -0.5680 ( Probable NON-ANTIGEN ).\n" +
                "\n" +
                ">GAVDVGKSALTIQLI Overall Protective Antigen Prediction = -0.5294 ( Probable NON-ANTIGEN ).\n" +
                "\n" +
                ">GLEEYSAMRDQYMRT Overall Protective Antigen Prediction = 0.8995 ( Probable ANTIGEN ).\n" +
                "\n" +
                ">GLGEYSAMRDQYMRT Overall Protective Antigen Prediction = 0.8390 ( Probable ANTIGEN ).\n" +
                "\n" +
                ">GREEYSAMRDQYMRT Overall Protective Antigen Prediction = 0.8434 ( Probable ANTIGEN ).\n" +
                "\n" +
                ">GRGEYSAMRDQYMRT Overall Protective Antigen Prediction = 0.9389 ( Probable ANTIGEN ).\n" +
                "\n" +
                ">ILDTTGLEEYSAMRD Overall Protective Antigen Prediction = 0.6504 ( Probable ANTIGEN ).\n" +
                "\n" +
                ">KLVVVGADDVGKSAL Overall Protective Antigen Prediction = 0.5342 ( Probable ANTIGEN ).\n" +
                "\n" +
                ">LEEYSAMRDQYMRTG Overall Protective Antigen Prediction = 1.0448 ( Probable ANTIGEN ).\n" +
                "\n" +
                ">LGEYSAMRDQYMRTG Overall Protective Antigen Prediction = 1.0324 ( Probable ANTIGEN ).\n" +
                "\n" +
                ">LVVVGACCVGKSALT Overall Protective Antigen Prediction = -0.1802 ( Probable NON-ANTIGEN ).\n" +
                "\n" +
                ">LVVVGACDVGKSALT Overall Protective Antigen Prediction = 0.1235 ( Probable NON-ANTIGEN ).\n" +
                "\n" +
                ">REEYSAMRDQYMRTG Overall Protective Antigen Prediction = 0.9128 ( Probable ANTIGEN ).\n" +
                "\n" +
                ">RGEYSAMRDQYMRTG Overall Protective Antigen Prediction = 1.0564 ( Probable ANTIGEN ).\n" +
                "\n" +
                ">TAGHEEYSAMRDQYM Overall Protective Antigen Prediction = 0.9038 ( Probable ANTIGEN ).\n" +
                "\n" +
                ">TAGQGEYSAMRDQYM Overall Protective Antigen Prediction = 1.0101 ( Probable ANTIGEN ).\n" +
                "\n" +
                ">TAGRGEYSAMRDQYM Overall Protective Antigen Prediction = 1.0081 ( Probable ANTIGEN ).\n" +
                "\n" +
                ">TGHEEYSAMRDQYMR Overall Protective Antigen Prediction = 0.9645 ( Probable ANTIGEN ).\n" +
                "\n" +
                ">TGHGEYSAMRDQYMR Overall Protective Antigen Prediction = 0.9832 ( Probable ANTIGEN ).\n" +
                "\n" +
                ">TGQEEYSAMRDQYMR Overall Protective Antigen Prediction = 1.0522 ( Probable ANTIGEN ).\n" +
                "\n" +
                ">TGQGEYSAMRDQYMR Overall Protective Antigen Prediction = 1.0776 ( Probable ANTIGEN ).\n" +
                "\n" +
                ">TGREEYSAMRDQYMR Overall Protective Antigen Prediction = 1.0197 ( Probable ANTIGEN ).\n" +
                "\n" +
                ">TGRGEYSAMRDQYMR Overall Protective Antigen Prediction = 1.0584 ( Probable ANTIGEN ).\n" +
                "\n" +
                ">TTGHEEYSAMRDQYM Overall Protective Antigen Prediction = 0.9842 ( Probable ANTIGEN ).\n" +
                "\n" +
                ">TTGQEEYSAMRDQYM Overall Protective Antigen Prediction = 1.0549 ( Probable ANTIGEN ).\n" +
                "\n" +
                ">TTGREEYSAMRDQYM Overall Protective Antigen Prediction = 1.0452 ( Probable ANTIGEN ).\n" +
                "\n" +
                ">TTGRGEYSAMRDQYM Overall Protective Antigen Prediction = 1.0560 ( Probable ANTIGEN ).\n" +
                "\n" +
                ">VGACCVGKSALTIQL Overall Protective Antigen Prediction = -0.4325 ( Probable NON-ANTIGEN ).\n" +
                "\n" +
                ">VVVGACDVGKSALTI Overall Protective Antigen Prediction = -0.0122 ( Probable NON-ANTIGEN ).\n" +
                "\n" +
                ">VVVGADDVGKSALTI Overall Protective Antigen Prediction = 0.2346 ( Probable NON-ANTIGEN ).\n" +
                "\n" +
                ">YKLVVVGADDVGKSA Overall Protective Antigen Prediction = 1.0651 ( Probable ANTIGEN ).\n" +
                "\n" +
                ">CLLDILDTAGHEEYS Overall Protective Antigen Prediction = 1.1536 ( Probable ANTIGEN ).\n" +
                "\n" +
                ">CLLDILDTAGREEYS Overall Protective Antigen Prediction = 1.1925 ( Probable ANTIGEN ).\n" +
                "\n" +
                ">DILDTTGQEEYSAMR Overall Protective Antigen Prediction = 1.0650 ( Probable ANTIGEN ).\n" +
                "\n" +
                ">GADGVGKSALTIQLI Overall Protective Antigen Prediction = -0.2669 ( Probable NON-ANTIGEN ).\n" +
                "\n" +
                ">GETCLLDILDTTGHE Overall Protective Antigen Prediction = 0.9388 ( Probable ANTIGEN ).\n" +
                "\n" +
                ">GETCLLDILDTTGQE Overall Protective Antigen Prediction = 0.9294 ( Probable ANTIGEN ).\n" +
                "\n" +
                ">GEYSAMRDQYMRTGE Overall Protective Antigen Prediction = 1.2242 ( Probable ANTIGEN ).\n" +
                "\n" +
                ">GHEEYSAMRDQYMRT Overall Protective Antigen Prediction = 0.7825 ( Probable ANTIGEN ).\n" +
                "\n" +
                ">GHGEYSAMRDQYMRT Overall Protective Antigen Prediction = 0.8581 ( Probable ANTIGEN ).\n" +
                "\n" +
                ">GQGEYSAMRDQYMRT Overall Protective Antigen Prediction = 0.9682 ( Probable ANTIGEN ).\n" +
                "\n" +
                ">HEEYSAMRDQYMRTG Overall Protective Antigen Prediction = 0.9024 ( Probable ANTIGEN ).\n" +
                "\n" +
                ">HGEYSAMRDQYMRTG Overall Protective Antigen Prediction = 1.0261 ( Probable ANTIGEN ).\n" +
                "\n" +
                ">IDGETCLLDILDTTG Overall Protective Antigen Prediction = 0.9108 ( Probable ANTIGEN ).\n" +
                "\n" +
                ">KLVVVGACDVGKSAL Overall Protective Antigen Prediction = 0.2874 ( Probable NON-ANTIGEN ).\n" +
                "\n" +
                ">LDTAGLEEYSAMRDQ Overall Protective Antigen Prediction = 0.6853 ( Probable ANTIGEN ).\n" +
                "\n" +
                ">LLDILDTAGREEYSA Overall Protective Antigen Prediction = 1.0732 ( Probable ANTIGEN ).\n" +
                "\n" +
                ">QGEYSAMRDQYMRTG Overall Protective Antigen Prediction = 1.0916 ( Probable ANTIGEN ).\n" +
                "\n" +
                ">TAGHGEYSAMRDQYM Overall Protective Antigen Prediction = 0.9266 ( Probable ANTIGEN ).\n" +
                "\n" +
                ">TCLLDILDTAGREEY Overall Protective Antigen Prediction = 1.1633 ( Probable ANTIGEN ).\n" +
                "\n" +
                ">TTGHGEYSAMRDQYM Overall Protective Antigen Prediction = 0.9751 ( Probable ANTIGEN ).\n" +
                "\n" +
                ">TTGQGEYSAMRDQYM Overall Protective Antigen Prediction = 1.0526 ( Probable ANTIGEN ).\n" +
                "\n" +
                ">VGADGVGKSALTIQL Overall Protective Antigen Prediction = -0.1010 ( Probable NON-ANTIGEN ).\n" +
                "\n" +
                ">VVGACDVGKSALTIQ Overall Protective Antigen Prediction = 0.1220 ( Probable NON-ANTIGEN ).\n" +
                "\n" +
                ">VVGADGVGKSALTIQ Overall Protective Antigen Prediction = 0.0708 ( Probable NON-ANTIGEN ).\n" +
                "\n" +
                ">YKLVVVGACDVGKSA Overall Protective Antigen Prediction = 0.8183 ( Probable ANTIGEN ).\n" +
                "\n" +
                ">DGETCLLDILDTTGR Overall Protective Antigen Prediction = 1.0880 ( Probable ANTIGEN ).\n" +
                "\n" +
                ">ETCLLDILDTTGHEE Overall Protective Antigen Prediction = 1.1324 ( Probable ANTIGEN ).\n" +
                "\n" +
                ">GACCVGKSALTIQLI Overall Protective Antigen Prediction = -0.6257 ( Probable NON-ANTIGEN ).\n" +
                "\n" +
                ">KLVVVGACCVGKSAL Overall Protective Antigen Prediction = -0.0163 ( Probable NON-ANTIGEN ).\n" +
                "\n" +
                ">LVVVGADCVGKSALT Overall Protective Antigen Prediction = 0.1335 ( Probable NON-ANTIGEN ).\n" +
                "\n" +
                ">TCLLDILDTAGHGEY Overall Protective Antigen Prediction = 1.1816 ( Probable ANTIGEN ).\n" +
                "\n" +
                ">TCLLDILDTAGQGEY Overall Protective Antigen Prediction = 1.2346 ( Probable ANTIGEN ).\n" +
                "\n" +
                ">VGADCVGKSALTIQL Overall Protective Antigen Prediction = -0.2082 ( Probable NON-ANTIGEN ).\n" +
                "\n" +
                ">VVGADCVGKSALTIQ Overall Protective Antigen Prediction = 0.0572 ( Probable NON-ANTIGEN ).\n" +
                "\n" +
                ">VVVGADCVGKSALTI Overall Protective Antigen Prediction = -0.0022 ( Probable NON-ANTIGEN ).\n" +
                "\n" +
                ">YKLVVVGACCVGKSA Overall Protective Antigen Prediction = 0.5146 ( Probable ANTIGEN ).\n" +
                "\n" +
                ">EYKLVVVGACDVGKS Overall Protective Antigen Prediction = 0.8136 ( Probable ANTIGEN ).\n" +
                "\n" +
                ">GADCVGKSALTIQLI Overall Protective Antigen Prediction = -0.4178 ( Probable NON-ANTIGEN ).\n" +
                "\n" +
                ">GAGDVGKSALTIQLI Overall Protective Antigen Prediction = -0.4297 ( Probable NON-ANTIGEN ).\n" +
                "\n" +
                ">GETCLLDILDTTGHG Overall Protective Antigen Prediction = 0.9563 ( Probable ANTIGEN ).\n" +
                "\n" +
                ">GETCLLDILDTTGQG Overall Protective Antigen Prediction = 0.9536 ( Probable ANTIGEN ).\n" +
                "\n" +
                ">GETCLLDILDTTGRE Overall Protective Antigen Prediction = 0.9731 ( Probable ANTIGEN ).\n" +
                "\n" +
                ">LLDILDTAGHEEYSA Overall Protective Antigen Prediction = 1.0169 ( Probable ANTIGEN ).\n" +
                "\n" +
                ">MTEYKLVVVGACGVG Overall Protective Antigen Prediction = 0.2559 ( Probable NON-ANTIGEN ).\n" +
                "\n" +
                ">TCLLDILDTTGREEY Overall Protective Antigen Prediction = 1.2271 ( Probable ANTIGEN ).\n" +
                "\n" +
                ">VGACDVGKSALTIQL Overall Protective Antigen Prediction = -0.2037 ( Probable NON-ANTIGEN ).\n" +
                "\n" +
                ">VVGASDVGKSALTIQ Overall Protective Antigen Prediction = 0.1133 ( Probable NON-ANTIGEN ).\n" +
                "\n" +
                ">CLLDILDTTGREEYS Overall Protective Antigen Prediction = 1.2563 ( Probable ANTIGEN ).\n" +
                "\n" +
                ">DILDTAGREEYSAMR Overall Protective Antigen Prediction = 1.0191 ( Probable ANTIGEN ).\n" +
                "\n" +
                ">EYKLVVVGACCVGKS Overall Protective Antigen Prediction = 0.5424 ( Probable ANTIGEN ).\n" +
                "\n" +
                ">EYKLVVVGADCVGKS Overall Protective Antigen Prediction = 0.8561 ( Probable ANTIGEN ).\n" +
                "\n" +
                ">GETCLLDILDTTGRG Overall Protective Antigen Prediction = 1.0104 ( Probable ANTIGEN ).\n" +
                "\n" +
                ">KLVVVGADCVGKSAL Overall Protective Antigen Prediction = 0.2974 ( Probable NON-ANTIGEN ).\n" +
                "\n" +
                ">LDILDTAGREEYSAM Overall Protective Antigen Prediction = 0.9620 ( Probable ANTIGEN ).\n" +
                "\n" +
                ">TCLLDILDTAGRGEY Overall Protective Antigen Prediction = 1.2995 ( Probable ANTIGEN ).\n" +
                "\n" +
                ">TCLLDILDTTGQGEY Overall Protective Antigen Prediction = 1.2612 ( Probable ANTIGEN ).\n" +
                "\n" +
                ">VIDGETCLLDILDTT Overall Protective Antigen Prediction = 0.8985 ( Probable ANTIGEN ).\n" +
                "\n" +
                ">ETCLLDILDTTGREE Overall Protective Antigen Prediction = 1.2493 ( Probable ANTIGEN ).\n" +
                "\n" +
                ">LDILDTAGHEEYSAM Overall Protective Antigen Prediction = 0.9056 ( Probable ANTIGEN ).\n" +
                "\n" +
                ">TCLLDILDTTGHEEY Overall Protective Antigen Prediction = 1.1298 ( Probable ANTIGEN ).\n" +
                "\n" +
                ">DTAGLEEYSAMRDQY Overall Protective Antigen Prediction = 0.7639 ( Probable ANTIGEN ).\n" +
                "\n" +
                ">GACDVGKSALTIQLI Overall Protective Antigen Prediction = -0.4113 ( Probable NON-ANTIGEN ).\n" +
                "\n" +
                ">GADDVGKSALTIQLI Overall Protective Antigen Prediction = -0.2703 ( Probable NON-ANTIGEN ).\n" +
                "\n" +
                ">GASDVGKSALTIQLI Overall Protective Antigen Prediction = -0.3694 ( Probable NON-ANTIGEN ).\n" +
                "\n" +
                ">ILDTTGQEEYSAMRD Overall Protective Antigen Prediction = 0.9909 ( Probable ANTIGEN ).\n" +
                "\n" +
                ">LDILDTAGLGEYSAM Overall Protective Antigen Prediction = 0.6698 ( Probable ANTIGEN ).\n" +
                "\n" +
                ">LDTTGLEEYSAMRDQ Overall Protective Antigen Prediction = 0.6893 ( Probable ANTIGEN ).\n" +
                "\n" +
                ">LLDILDTTGREEYSA Overall Protective Antigen Prediction = 1.1371 ( Probable ANTIGEN ).\n" +
                "\n" +
                ">TEYKLVVVGACDVGK Overall Protective Antigen Prediction = 0.8481 ( Probable ANTIGEN ).\n" +
                "\n" +
                ">VGASDVGKSALTIQL Overall Protective Antigen Prediction = -0.1682 ( Probable NON-ANTIGEN ).\n" +
                "\n" +
                ">YKLVVVGADCVGKSA Overall Protective Antigen Prediction = 0.8283 ( Probable ANTIGEN ).\n" +
                "\n" +
                ">ETCLLDILDTTGHGE Overall Protective Antigen Prediction = 1.2078 ( Probable ANTIGEN ).\n" +
                "\n" +
                ">ETCLLDILDTTGLGE Overall Protective Antigen Prediction = 0.7472 ( Probable ANTIGEN ).\n" +
                "\n" +
                ">LLDILDTAGLGEYSA Overall Protective Antigen Prediction = 0.7927 ( Probable ANTIGEN ).\n" +
                "\n" +
                ">MTEYKLVVVGACCVG Overall Protective Antigen Prediction = 0.3730 ( Probable NON-ANTIGEN ).\n" +
                "\n" +
                ">MTEYKLVVVGACDVG Overall Protective Antigen Prediction = 0.6594 ( Probable ANTIGEN ).\n" +
                "\n" +
                ">TCLLDILDTTGHGEY Overall Protective Antigen Prediction = 1.2142 ( Probable ANTIGEN ).\n" +
                "\n" +
                ">TCLLDILDTTGLGEY Overall Protective Antigen Prediction = 0.7712 ( Probable ANTIGEN ).\n" +
                "\n" +
                ">CLLDILDTAGLGEYS Overall Protective Antigen Prediction = 0.9605 ( Probable ANTIGEN ).\n" +
                "\n" +
                ">CLLDILDTTGQGEYS Overall Protective Antigen Prediction = 1.3574 ( Probable ANTIGEN ).\n" +
                "\n" +
                ">DTTGLEEYSAMRDQY Overall Protective Antigen Prediction = 0.7760 ( Probable ANTIGEN ).\n" +
                "\n" +
                ">TEYKLVVVGACCVGK Overall Protective Antigen Prediction = 0.5124 ( Probable ANTIGEN ).\n" +
                "\n" +
                ">CLLDILDTAGHGEYS Overall Protective Antigen Prediction = 1.2765 ( Probable ANTIGEN ).\n" +
                "\n" +
                ">DILDTAGHGEYSAMR Overall Protective Antigen Prediction = 1.0906 ( Probable ANTIGEN ).\n" +
                "\n" +
                ">DILDTAGLGEYSAMR Overall Protective Antigen Prediction = 0.7269 ( Probable ANTIGEN ).\n" +
                "\n" +
                ">DTTGQEEYSAMRDQY Overall Protective Antigen Prediction = 0.9584 ( Probable ANTIGEN ).\n" +
                "\n" +
                ">ILDTAGHGEYSAMRD Overall Protective Antigen Prediction = 1.0207 ( Probable ANTIGEN ).\n" +
                "\n" +
                ">LDILDTTGLGEYSAM Overall Protective Antigen Prediction = 0.6272 ( Probable ANTIGEN ).\n" +
                "\n" +
                ">CLLDILDTAGQGEYS Overall Protective Antigen Prediction = 1.3308 ( Probable ANTIGEN ).\n" +
                "\n" +
                ">CLLDILDTTGHEEYS Overall Protective Antigen Prediction = 1.2180 ( Probable ANTIGEN ).\n" +
                "\n" +
                ">ETCLLDILDTTGRGE Overall Protective Antigen Prediction = 1.3446 ( Probable ANTIGEN ).\n" +
                "\n" +
                ">ILDTAGLGEYSAMRD Overall Protective Antigen Prediction = 0.6571 ( Probable ANTIGEN ).\n" +
                "\n" +
                ">LDTAGHGEYSAMRDQ Overall Protective Antigen Prediction = 1.0406 ( Probable ANTIGEN ).\n" +
                "\n" +
                ">LLDILDTTGLGEYSA Overall Protective Antigen Prediction = 0.7500 ( Probable ANTIGEN ).\n" +
                "\n" +
                ">DTAGHEEYSAMRDQY Overall Protective Antigen Prediction = 0.7623 ( Probable ANTIGEN ).\n" +
                "\n" +
                ">DTTGHEEYSAMRDQY Overall Protective Antigen Prediction = 0.8496 ( Probable ANTIGEN ).\n" +
                "\n" +
                ">TCLLDILDTTGRGEY Overall Protective Antigen Prediction = 1.3315 ( Probable ANTIGEN ).\n" +
                "\n" +
                ">CLLDILDTTGHGEYS Overall Protective Antigen Prediction = 1.3091 ( Probable ANTIGEN ).\n" +
                "\n" +
                ">DILDTAGHEEYSAMR Overall Protective Antigen Prediction = 0.9627 ( Probable ANTIGEN ).\n" +
                "\n" +
                ">CLLDILDTAGRGEYS Overall Protective Antigen Prediction = 1.3353 ( Probable ANTIGEN ).\n" +
                "\n" +
                ">CLLDILDTTGLGEYS Overall Protective Antigen Prediction = 0.9179 ( Probable ANTIGEN ).\n" +
                "\n" +
                ">DILDTAGQGEYSAMR Overall Protective Antigen Prediction = 1.1411 ( Probable ANTIGEN ).\n" +
                "\n" +
                ">DILDTAGRGEYSAMR Overall Protective Antigen Prediction = 1.1668 ( Probable ANTIGEN ).\n" +
                "\n" +
                ">DTAGHGEYSAMRDQY Overall Protective Antigen Prediction = 0.8901 ( Probable ANTIGEN ).\n" +
                "\n" +
                ">DTAGREEYSAMRDQY Overall Protective Antigen Prediction = 0.8868 ( Probable ANTIGEN ).\n" +
                "\n" +
                ">ILDTAGRGEYSAMRD Overall Protective Antigen Prediction = 1.0970 ( Probable ANTIGEN ).\n" +
                "\n" +
                ">LDILDTAGHGEYSAM Overall Protective Antigen Prediction = 1.0335 ( Probable ANTIGEN ).\n" +
                "\n" +
                ">LDILDTAGQGEYSAM Overall Protective Antigen Prediction = 1.0840 ( Probable ANTIGEN ).\n" +
                "\n" +
                ">LDILDTTGREEYSAM Overall Protective Antigen Prediction = 1.0258 ( Probable ANTIGEN ).\n" +
                "\n" +
                ">LDTTGQEEYSAMRDQ Overall Protective Antigen Prediction = 1.0298 ( Probable ANTIGEN ).\n" +
                "\n" +
                ">LLDILDTAGQGEYSA Overall Protective Antigen Prediction = 1.2069 ( Probable ANTIGEN ).\n" +
                "\n" +
                ">DTAGLGEYSAMRDQY Overall Protective Antigen Prediction = 0.7555 ( Probable ANTIGEN ).\n" +
                "\n" +
                ">DTAGQGEYSAMRDQY Overall Protective Antigen Prediction = 1.0116 ( Probable ANTIGEN ).\n" +
                "\n" +
                ">DTTGREEYSAMRDQY Overall Protective Antigen Prediction = 0.9735 ( Probable ANTIGEN ).\n" +
                "\n" +
                ">LDTAGLGEYSAMRDQ Overall Protective Antigen Prediction = 0.6770 ( Probable ANTIGEN ).\n" +
                "\n" +
                ">CLLDILDTTGRGEYS Overall Protective Antigen Prediction = 1.3673 ( Probable ANTIGEN ).\n" +
                "\n" +
                ">DTAGRGEYSAMRDQY Overall Protective Antigen Prediction = 1.0345 ( Probable ANTIGEN ).\n" +
                "\n" +
                ">DTTGHGEYSAMRDQY Overall Protective Antigen Prediction = 0.9456 ( Probable ANTIGEN ).\n" +
                "\n" +
                ">DTTGLGEYSAMRDQY Overall Protective Antigen Prediction = 0.7358 ( Probable ANTIGEN ).\n" +
                "\n" +
                ">DTTGQGEYSAMRDQY Overall Protective Antigen Prediction = 1.0611 ( Probable ANTIGEN ).\n" +
                "\n" +
                ">ILDTAGREEYSAMRD Overall Protective Antigen Prediction = 0.9493 ( Probable ANTIGEN ).\n" +
                "\n" +
                ">LDILDTAGRGEYSAM Overall Protective Antigen Prediction = 1.1097 ( Probable ANTIGEN ).\n" +
                "\n" +
                ">LDTAGRGEYSAMRDQ Overall Protective Antigen Prediction = 1.1169 ( Probable ANTIGEN ).\n" +
                "\n" +
                ">LLDILDTTGHEEYSA Overall Protective Antigen Prediction = 1.0813 ( Probable ANTIGEN ).\n" +
                "\n" +
                ">DTTGRGEYSAMRDQY Overall Protective Antigen Prediction = 1.0894 ( Probable ANTIGEN ).\n" +
                "\n" +
                ">ILDTAGQGEYSAMRD Overall Protective Antigen Prediction = 1.0713 ( Probable ANTIGEN ).\n" +
                "\n" +
                ">LDILDTTGHEEYSAM Overall Protective Antigen Prediction = 0.9701 ( Probable ANTIGEN ).\n" +
                "\n" +
                ">DILDTTGHGEYSAMR Overall Protective Antigen Prediction = 1.1232 ( Probable ANTIGEN ).\n" +
                "\n" +
                ">DILDTTGREEYSAMR Overall Protective Antigen Prediction = 1.0829 ( Probable ANTIGEN ).\n" +
                "\n" +
                ">ILDTTGHGEYSAMRD Overall Protective Antigen Prediction = 1.0490 ( Probable ANTIGEN ).\n" +
                "\n" +
                ">LDTAGREEYSAMRDQ Overall Protective Antigen Prediction = 0.9691 ( Probable ANTIGEN ).\n" +
                "\n" +
                ">VGADDVGKSALTIQL Overall Protective Antigen Prediction = -0.0462 ( Probable NON-ANTIGEN ).\n" +
                "\n" +
                ">LDTAGQGEYSAMRDQ Overall Protective Antigen Prediction = 1.0911 ( Probable ANTIGEN ).\n" +
                "\n" +
                ">LDTTGHEEYSAMRDQ Overall Protective Antigen Prediction = 0.9920 ( Probable ANTIGEN ).\n" +
                "\n" +
                ">LDTTGHGEYSAMRDQ Overall Protective Antigen Prediction = 1.0879 ( Probable ANTIGEN ).\n" +
                "\n" +
                ">LLDILDTAGRGEYSA Overall Protective Antigen Prediction = 1.2326 ( Probable ANTIGEN ).\n" +
                "\n" +
                ">LLDILDTTGQGEYSA Overall Protective Antigen Prediction = 1.2335 ( Probable ANTIGEN ).\n" +
                "\n" +
                ">LLDILDTTGRGEYSA Overall Protective Antigen Prediction = 1.2646 ( Probable ANTIGEN ).\n" +
                "\n" +
                ">ILDTTGLGEYSAMRD Overall Protective Antigen Prediction = 0.6102 ( Probable ANTIGEN ).\n" +
                "\n" +
                ">LLDILDTAGHGEYSA Overall Protective Antigen Prediction = 1.1563 ( Probable ANTIGEN ).\n" +
                "\n" +
                ">VVGADDVGKSALTIQ Overall Protective Antigen Prediction = 0.2941 ( Probable NON-ANTIGEN ).\n" +
                "\n" +
                ">ILDTAGHEEYSAMRD Overall Protective Antigen Prediction = 0.8929 ( Probable ANTIGEN ).\n" +
                "\n" +
                ">LDTTGREEYSAMRDQ Overall Protective Antigen Prediction = 1.0477 ( Probable ANTIGEN ).\n" +
                "\n" +
                ">DILDTTGLGEYSAMR Overall Protective Antigen Prediction = 0.6843 ( Probable ANTIGEN ).\n" +
                "\n" +
                ">ILDTTGREEYSAMRD Overall Protective Antigen Prediction = 1.0088 ( Probable ANTIGEN ).\n" +
                "\n" +
                ">ILDTTGRGEYSAMRD Overall Protective Antigen Prediction = 1.1247 ( Probable ANTIGEN ).\n" +
                "\n" +
                ">LDTAGHEEYSAMRDQ Overall Protective Antigen Prediction = 0.9127 ( Probable ANTIGEN ).\n" +
                "\n" +
                ">LLDILDTTGHGEYSA Overall Protective Antigen Prediction = 1.1889 ( Probable ANTIGEN ).\n" +
                "\n" +
                ">DILDTTGRGEYSAMR Overall Protective Antigen Prediction = 1.1988 ( Probable ANTIGEN ).\n" +
                "\n" +
                ">ILDTTGQGEYSAMRD Overall Protective Antigen Prediction = 1.0936 ( Probable ANTIGEN ).\n" +
                "\n" +
                ">LDTTGRGEYSAMRDQ Overall Protective Antigen Prediction = 1.1636 ( Probable ANTIGEN ).\n" +
                "\n" +
                ">DILDTTGHEEYSAMR Overall Protective Antigen Prediction = 1.0272 ( Probable ANTIGEN ).\n" +
                "\n" +
                ">DILDTTGQGEYSAMR Overall Protective Antigen Prediction = 1.1677 ( Probable ANTIGEN ).\n" +
                "\n" +
                ">ILDTTGHEEYSAMRD Overall Protective Antigen Prediction = 0.9531 ( Probable ANTIGEN ).\n" +
                "\n" +
                ">LDILDTTGHGEYSAM Overall Protective Antigen Prediction = 1.0661 ( Probable ANTIGEN ).\n" +
                "\n" +
                ">LDTTGLGEYSAMRDQ Overall Protective Antigen Prediction = 0.6491 ( Probable ANTIGEN ).\n" +
                "\n" +
                ">LDILDTTGQGEYSAM Overall Protective Antigen Prediction = 1.1106 ( Probable ANTIGEN ).\n" +
                "\n" +
                ">LDILDTTGRGEYSAM Overall Protective Antigen Prediction = 1.1417 ( Probable ANTIGEN ).\n" +
                "\n" +
                ">LDTTGQGEYSAMRDQ Overall Protective Antigen Prediction = 1.1926 ( Probable ANTIGEN ). ";

        String[] antigenArray = antigenicity.split("\\r?\\n");
        String[] epitopes = new String[antigenArray.length];
        float[] prediction = new float[antigenArray.length];
        String[] description = new String[antigenArray.length];

        for(int i = 0; i < antigenArray.length; i+=2)
        {
            epitopes[i] = antigenArray[i].substring(1,antigenArray[i].indexOf("Overall Protective Antigen Prediction")-1);
            prediction[i] = Float.parseFloat(antigenArray[i].substring(antigenArray[i].indexOf("Overall Protective Antigen Prediction")+40,antigenArray[i].indexOf(" ( Probable")));
            description[i] = antigenArray[i].substring(antigenArray[i].indexOf(" ( Probable")+12,antigenArray[i].indexOf(").")-1);
        }

        for(int i = 0; i < epitopes.length; i+=2)
        {
            System.out.println(epitopes[i]+","+prediction[i]+","+description[i]);
        }

    }

}
