# Supplementary material for: A New Epitope Selection Method: Application to Design a Multi-Valent Epitope Vaccine Targeting HRAS Oncogene in Squamous Cell Carcinoma
Source: Vaccines (Basel). 2021 Dec 31;10(1):63. doi: 10.3390/vaccines10010063 (PMC8778118; doi:10.3390/vaccines10010063)
Supplement: Supplementary file 1 [file vaccines-10-00063-s001.zip › Supplemental Java Prog 2/src/MutationAutomation.java]

import java.io.FileNotFoundException;
import java.io.FileWriter;
import java.io.PrintWriter;
import java.io.UnsupportedEncodingException;
import java.io.IOException;

public class MutationAutomation {

    public static void main(String[] args) throws FileNotFoundException, UnsupportedEncodingException {

        String sequence = "MTPGTQSPFFLLLLLTVLTATTAPKPATVVTGSGHASSTPGGEKETSATQRSSVPSSTEKNAVSMTSSVLSSHSPGSGSSTTQGQDVTLAPATEPASGSAATWGQDVTSVPVTRPALGSTTPPAHDVTSAPDNKPAPGSTAPPAHGVTSAPDTRPAPGSTAPPAHGVTSAPDNRPALGSTAPPVHNVTSASGSASGSASTLVHNGTSARATTTPASKSTPFSIPSHHSDTPTTLASHSTKTDASSTHHSTVPPLTSSNHSTSPQLSTGVSFFFLSFHISNLQFNSSLEDPSTDYYQELQRDISEMFLQIYKQGGFLGLSNIKFRPGSVVVQLTLAFREGTINVHDVETQFNQYKTEAASRYNLTISDVSVSDVPFPFSAQSGAGVPGWGIALLVLVCVLVALAIVYLIALAVCQCRRKNYGQLDIFPARDTYHPMSEYPTYHTHGRYVPPSSTDRSPYEKVSAGNGGSSLSYTNPAVAATSANL";
        String mutation = "p.A11=\r\n"
                + "p.A11D\r\n"
                + "p.A122T\r\n"
                + "p.A130T\r\n"
                + "p.A18V\r\n"
                + "p.A59T\r\n"
                + "p.A83D\r\n"
                + "p.C118Y\r\n"
                + "p.C181Y\r\n"
                + "p.D107G\r\n"
                + "p.D108Y\r\n"
                + "p.D119H\r\n"
                + "p.D119N\r\n"
                + "p.D132V\r\n"
                + "p.D69H\r\n"
                + "p.D92N\r\n"
                + "p.E31K\r\n"
                + "p.E62G\r\n"
                + "p.E76*\r\n"
                + "p.E91Q\r\n"
                + "p.F78=\r\n"
                + "p.G10dup\r\n"
                + "p.G115R\r\n"
                + "p.G12A\r\n"
                + "p.G12C\r\n"
                + "p.G12D\r\n"
                + "p.G12N\r\n"
                + "p.G12R\r\n"
                + "p.G12S\r\n"
                + "p.G12V\r\n"
                + "p.G12X\r\n"
                + "p.G13C\r\n"
                + "p.G13D\r\n"
                + "p.G13I\r\n"
                + "p.G13R\r\n"
                + "p.G13S\r\n"
                + "p.G13V\r\n"
                + "p.G13X\r\n"
                + "p.G60D\r\n"
                + "p.G75=\r\n"
                + "p.G75E\r\n"
                + "p.I139=\r\n"
                + "p.I36V\r\n"
                + "p.K117N\r\n"
                + "p.K16R\r\n"
                + "p.K170R\r\n"
                + "p.K88E\r\n"
                + "p.L133R\r\n"
                + "p.L159*\r\n"
                + "p.L188P\r\n"
                + "p.L23=\r\n"
                + "p.M72I\r\n"
                + "p.N26D\r\n"
                + "p.N86S\r\n"
                + "p.Q22K\r\n"
                + "p.Q25L\r\n"
                + "p.Q61*\r\n"
                + "p.Q61=\r\n"
                + "p.Q61E\r\n"
                + "p.Q61H\r\n"
                + "p.Q61K\r\n"
                + "p.Q61L\r\n"
                + "p.Q61P\r\n"
                + "p.Q61R\r\n"
                + "p.R123H\r\n"
                + "p.R135*\r\n"
                + "p.R161H\r\n"
                + "p.S106P\r\n"
                + "p.S145L\r\n"
                + "p.S17N\r\n"
                + "p.T124I\r\n"
                + "p.T148A\r\n"
                + "p.T58I\r\n"
                + "p.V81M\r\n"
                + "p.Y137D\r\n"
                + "p.Y32C\r\n"
                + "p.Y4H";

        String[] mutationArray = mutation.split("\\r?\\n"); // split on new lines

        String[] mutationSeq = new String[mutationArray.length];
        String[] forFASTA = new String[mutationArray.length];
        String tempSeq;
        for(int i = 0; i < mutationArray.length; i++)
        {
            String tester = mutationArray[i].replaceAll("[\\d.]", "");
            String start = "";
            int pos = 0;
            String end = "";
            String newAA = "";
            int term = 0;

            if(tester.substring(tester.length()-3,tester.length()-1).equals("fs"))
            {
                String temp = mutationArray[i].replaceAll("[^0-9]", "");

                start = tester.substring(1,2);
                newAA = tester.substring(2,3);
                end = "fs";
                pos = Integer.parseInt(temp.substring(0,temp.length()-1));
                term = Integer.parseInt(temp.substring(temp.length()-1));
            }
            else
            {
                start = mutationArray[i].substring(2,3);
                pos = Integer.parseInt(mutationArray[i].replaceAll("[^0-9]", ""));
                end = mutationArray[i].replaceAll("[\\d.]", "").substring(2);
            }

            if(end.equals("="))
            {
                mutationSeq[i] = sequence;
            }
            else if(end.equals("*"))
            {
                tempSeq = sequence.substring(0,pos-1);
                mutationSeq[i] = tempSeq;
            }
            else if(end.equals("dup"))
            {
                tempSeq = sequence.substring(0,pos) + sequence.substring(pos-1);
                mutationSeq[i] = tempSeq;
            }
            else if(end.equals("fs"))
            {
                tempSeq = newAA + sequence.substring(pos,pos+term-2);
                mutationSeq[i] = tempSeq;
            }
            else
            {
                tempSeq = sequence.substring(0,pos-1) + end + sequence.substring(pos);
                mutationSeq[i] = tempSeq;
            }

            if(mutationSeq[i].length()<9) {forFASTA[i] = mutationSeq[i];}
            else if(pos < 9) {forFASTA[i] = mutationSeq[i].substring(0,pos+9);}
            else if(pos > mutationSeq[i].length()-9) {forFASTA[i] = mutationSeq[i].substring(pos-9);}
            else {forFASTA[i] = mutationSeq[i].substring(pos-10,pos+9);}
        }

        //PrintWriter writer = new PrintWriter("mutation-sequences.txt", "UTF-8");
        //System.out.println("mutation array length: " + mutationArray.length);


        for(int i = 0; i < mutationSeq.length; i++)
        {
            System.out.println("> MUC1 " + mutationArray[i]);
            System.out.println(/*mutationSeq[i] + "\n"); + */forFASTA[i] + "\n");
        }

    }

}
