# Supplementary material for: A New Epitope Selection Method: Application to Design a Multi-Valent Epitope Vaccine Targeting HRAS Oncogene in Squamous Cell Carcinoma
Source: Vaccines (Basel). 2021 Dec 31;10(1):63. doi: 10.3390/vaccines10010063 (PMC8778118; doi:10.3390/vaccines10010063)
Supplement: Supplementary file 1 [file vaccines-10-00063-s001.zip › Supplemental Table S1.xlsx]

## Sheet: Epitopes
allele	mutation	peptide	rank	Immunogenicity	Antigenicity	Toxicity	IFNg	Allergenicity	Half-life (hours)	pI	Instability index	Alipathic index	GRAVY
HLA-A*11:01	G13V	VVGAGVVGK	0.08	0.17687	-0.8265	Non-Toxin	POSITIVE	NON-ALLERGEN	100	8.72	-28.84	140	1.5
HLA-A*11:01	G12V	VVGAVGVGK	0.1	0.17711	-0.6111	Non-Toxin	POSITIVE	NON-ALLERGEN	100	8.72	-38.28	140	1.5
HLA-A*03:01	G13V	VVGAGVVGK	0.13	0.17687	-0.8265	Non-Toxin	POSITIVE	NON-ALLERGEN	100	8.72	-28.84	140	1.5
HLA-A*11:01	G13S	VVGAGSVGK	0.14	-0.01772	0.2862	Non-Toxin	POSITIVE	ALLERGEN	100	8.72	-28.84	107.78	0.944
HLA-A*03:01	G12V	VVGAVGVGK	0.16	0.17711	-0.6111	Non-Toxin	POSITIVE	NON-ALLERGEN	100	8.72	-38.28	140	1.5
HLA-A*11:01	G12S	VVGASGVGK	0.15	-0.02419	0.2366	Non-Toxin	POSITIVE	ALLERGEN	100	8.72	-28.84	107.78	0.944
HLA-A*03:01	G12S	VVGASGVGK	0.21	-0.02419	0.2366	Non-Toxin	POSITIVE	ALLERGEN	100	8.72	-28.84	107.78	0.944
HLA-A*03:01	G13S	VVGAGSVGK	0.22	-0.01772	0.2862	Non-Toxin	POSITIVE	ALLERGEN	100	8.72	-28.84	107.78	0.944
HLA-A*68:02	A59T+Q61L+E62G	TTGLGEYSA	2.5	0.02731	0.4556	Non-Toxin	POSITIVE	ALLERGEN	7.2	4	-8.92	54.44	-0.244
HLA-A*01:01	A59T+Q61L+E62G	TTGLGEYSA	8.4	0.02731	0.4556	Non-Toxin	POSITIVE	ALLERGEN	7.2	4	-8.92	54.44	-0.244
HLA-A*03:01	G13V	VVVGAGVVGK	0.32	0.2121	-0.8764	Non-Toxin	POSITIVE	NON-ALLERGEN	100	8.72	-24.96	155	-0.244
HLA-A*11:01	G13V	VVVGAGVVGK	0.29	0.2121	-0.8764	Non-Toxin	POSITIVE	NON-ALLERGEN	100	8.72	-24.96	155	1.77
HLA-A*68:01	G12V	VVVGAVGVGK	0.65	0.21234	-0.8524	Non-Toxin	POSITIVE	NON-ALLERGEN	100	8.72	-33.45	155	1.77
HLA-A*68:01	G13V	VVVGAGVVGK	0.66	0.2121	-0.8764	Non-Toxin	POSITIVE	NON-ALLERGEN	100	8.72	-24.96	155	1.77
HLA-A*03:01	G12V	VVVGAVGVGK	0.4	0.21234	-0.8524	Non-Toxin	POSITIVE	NON-ALLERGEN	100	8.72	-33.45	155	1.77
HLA-A*32:01	G13R	RVGKSALTI	0.13	-0.31695	-0.5903	Non-Toxin	POSITIVE	NON-ALLERGEN	1	11	-9.98	130	0.444
HLA-A*11:01	G12V	VVVGAVGVGK	0.35	0.21234	-0.8524	Non-Toxin	POSITIVE	NON-ALLERGEN	100	8.72	-33.45	155	1.77
HLA-A*68:02	E62G	DTAGQGEYS	2.4	0.04824	1.0308	Non-Toxin	POSITIVE	ALLERGEN	1.1	3.67	-16.19	11.11	-1.367
HLA-A*11:01	G13S	VVVGAGSVGK	0.35	0.01751	0.0581	Non-Toxin	POSITIVE	NON-ALLERGEN	100	8.72	-24.96	126	1.27
HLA-A*11:01	G12S	VVVGASGVGK	0.37	0.01104	0.1519	Non-Toxin	POSITIVE	NON-ALLERGEN	100	8.72	-24.96	126	1.27
HLA-A*31:01	G13R	KLVVVGAGR	0.46	0.17986	0.6668	Non-Toxin	NEGATIVE	ALLERGEN	1.3	11	-19.41	151.11	1
HLA-A*03:01	G12S	VVVGASGVGK	0.43	0.01104	0.1519	Non-Toxin	POSITIVE	NON-ALLERGEN	100	8.72	-24.96	126	1.27
HLA-A*03:01	G13S	VVVGAGSVGK	0.44	0.01751	0.0581	Non-Toxin	POSITIVE	NON-ALLERGEN	100	8.72	-24.96	126	1.27
HLA-A*68:01	G12V	VVGAVGVGK	0.81	0.17711	-0.6111	Non-Toxin	POSITIVE	NON-ALLERGEN	100	8.72	-38.28	140	1.5
HLA-A*03:01	G13R	VVVGAGRVGK	0.49	0.22196	0.3391	Non-Toxin	POSITIVE	ALLERGEN	100	11	-24.96	126	0.9
HLA-B*07:02	G13R	AGRVGKSAL	0.35	-0.22842	0.0924	Non-Toxin	NEGATIVE	NON-ALLERGEN	4.4	11	-9.98	97.78	0.178
HLA-A*68:01	G13S	VVVGAGSVGK	0.9	0.01751	0.0581	Non-Toxin	POSITIVE	NON-ALLERGEN	100	8.72	-24.96	126	1.27
HLA-A*02:03	G13V	KLVVVGAGV	0.38	0.17986	-0.3609	Non-Toxin	NEGATIVE	NON-ALLERGEN	1.3	8.75	-19.41	183.33	1.967
HLA-A*68:01	E62G	DTAGQGEYS	7.7	0.04824	1.0308	Non-Toxin	POSITIVE	ALLERGEN	1.1	3.67	-16.19	11.11	-1.367
HLA-A*68:01	G12S	VVVGASGVGK	0.97	0.01104	0.1519	Non-Toxin	POSITIVE	NON-ALLERGEN	100	8.72	-24.96	126	1.27
HLA-A*11:01	G12C	VVGACGVGK	0.52	0.08441	0.3168	Non-Toxin	POSITIVE	NON-ALLERGEN	100	8.19	19.98	107.78	1.311
HLA-A*68:01	G13R	VVVGAGRVGK	1.1	0.22196	0.3391	Non-Toxin	POSITIVE	ALLERGEN	100	11	-24.96	126	0.9
HLA-A*11:01	G13R	VVVGAGRVGK	0.53	0.22196	0.3391	Non-Toxin	POSITIVE	ALLERGEN	100	11	-24.96	126	0.9
HLA-A*11:01	G13C	VVGAGCVGK	0.54	0.08726	0.0616	Non-Toxin	POSITIVE	ALLERGEN	100	8.19	-37.22	107.78	1.311
HLA-A*68:01	G13V	VVGAGVVGK	1.1	0.17687	-0.8265	Non-Toxin	POSITIVE	NON-ALLERGEN	100	8.72	-28.84	140	1.5
HLA-A*26:01	E62G	DTAGQGEYS	6.3	0.04824	1.0308	Non-Toxin	POSITIVE	ALLERGEN	1.1	3.67	-16.19	11.11	-1.367
HLA-A*11:01	G13D	VVVGAGDVGK	0.59	0.19412	0.4726	Non-Toxin	POSITIVE	NON-ALLERGEN	100	5.81	-24.96	126	1
HLA-A*11:01	G13C	VVVGAGCVGK	0.59	0.12249	-0.1475	Non-Toxin	NEGATIVE	NON-ALLERGEN	100	8.19	-32.5	126	1.6
HLA-A*68:01	G13D	VVVGAGDVGK	1.2	0.19412	0.4726	Non-Toxin	POSITIVE	NON-ALLERGEN	100	5.81	-24.96	126	1
HLA-A*11:01	G12C	VVVGACGVGK	0.59	0.11964	0.2807	Non-Toxin	POSITIVE	NON-ALLERGEN	100	8.19	18.98	126	1.6
HLA-A*03:01	G12C+G13R	VVGACRVGK	0.64	0.10123	0.8476	Non-Toxin	POSITIVE	ALLERGEN	100	9.51	19.98	107.78	0.856
HLA-B*51:01	G13D	DVGKSALTI	0.46	-0.31695	-0.7247	Non-Toxin	POSITIVE	NON-ALLERGEN	1.1	5.84	-9.98	130	0.556
HLA-A*03:01	G12C+G13R	VVVGACRVGK	0.68	0.13646	0.7282	Non-Toxin	POSITIVE	ALLERGEN	100	9.51	18.98	126	1.19
HLA-A*03:01	G12C	VVGACGVGK	0.67	0.08441	0.3168	Non-Toxin	POSITIVE	NON-ALLERGEN	100	8.19	19.98	107.78	1.311
HLA-A*03:01	G13C	VVVGAGCVGK	0.67	0.12249	-0.1475	Non-Toxin	NEGATIVE	NON-ALLERGEN	100	8.19	-32.5	126	1.6
HLA-A*03:01	G12C	VVVGACGVGK	0.67	0.11964	0.2807	Non-Toxin	POSITIVE	NON-ALLERGEN	100	8.19	18.98	126	1.6
HLA-A*11:01	G12C+G13R	VVGACRVGK	0.67	0.10123	0.8476	Non-Toxin	POSITIVE	ALLERGEN	100	9.51	19.98	107.78	0.856
HLA-A*03:01	G13D	VVVGAGDVGK	0.68	0.19412	0.4726	Non-Toxin	POSITIVE	NON-ALLERGEN	100	5.81	-24.96	126	1
HLA-A*68:01	G13C	VVVGAGCVGK	1.2	0.12249	-0.1475	Non-Toxin	NEGATIVE	NON-ALLERGEN	100	8.19	-32.5	126	1.6
HLA-A*68:01	G12C	VVVGACGVGK	1.3	0.11964	0.2807	Non-Toxin	POSITIVE	NON-ALLERGEN	100	8.19	18.98	126	1.6
HLA-B*07:02	G12V	AVGVGKSAL	0.53	-0.23422	-0.0611	Non-Toxin	POSITIVE	NON-ALLERGEN	4.4	8.8	-19.41	130	1.144
HLA-A*03:01	G13C	VVGAGCVGK	0.75	0.08726	0.0616	Non-Toxin	POSITIVE	ALLERGEN	100	8.19	-37.22	107.78	1.311
HLA-A*68:02	G12V	LVVVGAVGV	0.52	0.17941	-1.3899	Non-Toxin	POSITIVE	NON-ALLERGEN	5.5	5.52	-19.41	215.56	2.867
HLA-A*68:01	G12C+G13R	VVVGACRVGK	1.4	0.13646	0.7282	Non-Toxin	POSITIVE	ALLERGEN	100	9.51	18.98	126	1.19
HLA-A*02:01	G13V	KLVVVGAGV	0.72	0.17986	-0.3609	Non-Toxin	NEGATIVE	NON-ALLERGEN	1.3	8.75	-19.41	183.33	1.967
HLA-A*68:01	G12S	VVGASGVGK	1.6	-0.02419	0.2366	Non-Toxin	POSITIVE	ALLERGEN	100	8.72	-28.84	107.78	0.944
HLA-A*30:01	G13V	VVGAGVVGK	0.7	0.17687	-0.8265	Non-Toxin	POSITIVE	NON-ALLERGEN	100	8.72	-28.84	140	1.5
HLA-A*68:01	G13S	VVGAGSVGK	1.6	-0.01772	0.2862	Non-Toxin	POSITIVE	ALLERGEN	100	8.72	-28.84	107.78	0.944
HLA-A*02:06	G12V	LVVVGAVGV	0.87	0.17941	-1.3899	Non-Toxin	POSITIVE	NON-ALLERGEN	5.5	5.52	-19.41	215.56	2.867
HLA-A*30:01	G12S	VVGASGVGK	0.81	-0.02419	0.2366	Non-Toxin	POSITIVE	ALLERGEN	100	8.72	-28.84	107.78	0.944
HLA-A*11:01	G12C+G13R	VVVGACRVGK	0.85	0.13646	0.7282	Non-Toxin	POSITIVE	ALLERGEN	100	9.51	18.98	126	1.19
HLA-A*30:01	G12V	VVGAVGVGK	0.85	0.17711	-0.6111	Non-Toxin	POSITIVE	NON-ALLERGEN	100	8.72	-38.28	140	1.5
HLA-A*30:01	G13S	VVGAGSVGK	0.89	-0.01772	0.2862	Non-Toxin	POSITIVE	ALLERGEN	100	8.72	-28.84	107.78	0.944
HLA-A*02:06	G13V	KLVVVGAGV	1.1	0.17986	-0.3609	Non-Toxin	NEGATIVE	NON-ALLERGEN	1.3	8.75	-19.41	183.33	1.967
HLA-A*32:01	G13S	SVGKSALTI	0.46	-0.31695	-0.6745	Non-Toxin	POSITIVE	ALLERGEN	1.9	8.47	-9.98	130	0.856
HLA-A*30:01	G13R	RVGKSALTI	0.99	-0.31695	-0.5903	Non-Toxin	POSITIVE	NON-ALLERGEN	1	11	-9.98	130	0.444
HLA-B*07:02	G13R	GAGRVGKSAL	0.87	-0.18348	-0.0143	Non-Toxin	NEGATIVE	ALLERGEN	30	11	-16.47	88	0.12
HLA-A*03:01	G13R	KLVVVGAGR	1.2	0.17986	0.6668	Non-Toxin	NEGATIVE	ALLERGEN	1.3	11	-19.41	151.11	1
HLA-A*30:01	G13R	VVVGAGRVGK	1.2	0.22196	0.3391	Non-Toxin	POSITIVE	ALLERGEN	100	11	-24.96	126	0.9
HLA-B*08:01	G13R	AGRVGKSAL	0.83	-0.22842	0.0924	Non-Toxin	NEGATIVE	NON-ALLERGEN	4.4	11	-9.98	97.78	0.178
HLA-A*68:02	G13D	DVGKSALTI	0.91	-0.31695	-0.7247	Non-Toxin	POSITIVE	NON-ALLERGEN	1.1	5.84	-9.98	130	0.556
HLA-A*32:01	G13V	VVGKSALTI	0.57	-0.31695	-0.8802	Non-Toxin	POSITIVE	NON-ALLERGEN	100	8.72	-9.98	162.22	1.411
HLA-A*30:01	G12C+G13R	VVGACRVGK	1.4	0.10123	0.8476	Non-Toxin	POSITIVE	ALLERGEN	100	9.51	19.98	107.78	0.856
HLA-A*30:01	G12C+G13R	VVVGACRVGK	1.9	0.13646	0.7282	Non-Toxin	POSITIVE	ALLERGEN	100	9.51	18.98	126	1.19
HLA-B*51:01	G12D	DGVGKSALTI	1.1	-0.27345	-0.1469	Non-Toxin	POSITIVE	ALLERGEN	1.1	5.84	-7.98	117	0.46
HLA-A*68:02	G12S	LVVVGASGV	1.1	0.00495	-0.3217	Non-Toxin	NEGATIVE	NON-ALLERGEN	5.5	5.52	-9.98	183.33	2.311
HLA-A*68:01	G12C+G13R	VVGACRVGK	3.3	0.10123	0.8476	Non-Toxin	POSITIVE	ALLERGEN	100	9.51	19.98	107.78	0.856
HLA-B*07:02	G13S	AGSVGKSAL	1.1	-0.29892	0.0008	Non-Toxin	NEGATIVE	ALLERGEN	4.4	8.8	-9.98	97.78	0.589
HLA-A*30:01	G13R	RVGKSALTIQ	1.5	-0.22892	-0.2922	Non-Toxin	NEGATIVE	NON-ALLERGEN	1	11	-7.98	117	0.05
HLA-A*02:03	G12S	KLVVVGASGV	1.4	0.04515	0.0378	Non-Toxin	NEGATIVE	NON-ALLERGEN	1.3	8.75	-16.47	165	1.69
HLA-B*07:02	G13D	AGDVGKSAL	1.1	-0.23802	-0.0875	Non-Toxin	NEGATIVE	ALLERGEN	4.4	5.88	-9.98	97.78	0.289
HLA-A*31:01	G12C+G13R	VVGACRVGK	2.9	0.10123	0.8476	Non-Toxin	POSITIVE	ALLERGEN	100	9.51	19.98	107.78	0.856
HLA-A*02:06	G12S	LVVVGASGV	1.8	0.00495	-0.3217	Non-Toxin	NEGATIVE	NON-ALLERGEN	5.5	5.52	-9.98	183.33	2.311
HLA-A*02:03	G12S	LVVVGASGV	1.6	0.00495	-0.3217	Non-Toxin	NEGATIVE	NON-ALLERGEN	5.5	5.52	-9.98	183.33	2.311
HLA-A*68:01	G13C	VVGAGCVGK	2.7	0.08726	0.0616	Non-Toxin	POSITIVE	ALLERGEN	100	8.19	-37.22	107.78	1.311
HLA-A*02:03	G12V	KLVVVGAVGV	1.6	0.21961	-0.8624	Non-Toxin	POSITIVE	NON-ALLERGEN	1.3	8.75	-24.96	194	2.19
HLA-A*02:03	G13S	KLVVVGAGSV	1.7	0.09691	-0.0204	Non-Toxin	NEGATIVE	NON-ALLERGEN	1.3	8.75	-16.47	165	1.69
HLA-B*58:01	G13R	RVGKSALTI	1.5	-0.31695	-0.5903	Non-Toxin	POSITIVE	NON-ALLERGEN	1	11	-9.98	130	0.444
HLA-A*02:03	G12V	LVVVGAVGV	1.8	0.17941	-1.3899	Non-Toxin	POSITIVE	NON-ALLERGEN	5.5	5.52	-19.41	215.56	2.867
HLA-B*57:01	G13R	RVGKSALTI	2.3	-0.31695	-0.5903	Non-Toxin	POSITIVE	NON-ALLERGEN	1	11	-9.98	130	0.444
HLA-A*30:01	G13V	VVVGAGVVGK	2.2	0.2121	-0.8764	Non-Toxin	POSITIVE	NON-ALLERGEN	100	8.72	-24.96	155	1.77
HLA-B*07:02	G12S	ASGVGKSAL	1.5	-0.23422	0.2438	Non-Toxin	POSITIVE	ALLERGEN	4.4	8.8	-9.98	97.78	0.589
HLA-A*30:01	G13S	VVVGAGSVGK	2.4	0.01751	0.0581	Non-Toxin	POSITIVE	NON-ALLERGEN	100	8.72	-24.96	126	1.27
HLA-A*68:02	G12D	LVVVGADGV	1.6	0.16329	0.3349	Non-Toxin	POSITIVE	NON-ALLERGEN	5.5	3.8	-19.41	183.33	2.011
HLA-B*07:02	G13V	AGVVGKSAL	1.5	-0.23182	-0.3096	Non-Toxin	NEGATIVE	NON-ALLERGEN	4.4	8.8	-9.98	130	1.144
HLA-A*02:06	G12D	LVVVGADGV	2.4	0.16329	0.3349	Non-Toxin	POSITIVE	NON-ALLERGEN	5.5	3.8	-19.41	183.33	2.011
HLA-A*02:06	G13R	RVGKSALTI	2.4	-0.31695	-0.5903	Non-Toxin	POSITIVE	NON-ALLERGEN	1	11	-9.98	130	0.444
HLA-A*68:01	G12C	VVGACGVGK	3.3	0.08441	0.3168	Non-Toxin	POSITIVE	NON-ALLERGEN	100	8.19	19.98	107.78	1.311
HLA-A*02:06	G13S	SVGKSALTI	2.5	-0.31695	-0.6745	Non-Toxin	POSITIVE	ALLERGEN	1.9	8.47	-9.98	130	0.856
HLA-A*30:01	G12S	VVVGASGVGK	2.7	0.01104	0.1519	Non-Toxin	POSITIVE	NON-ALLERGEN	100	8.72	-24.96	126	1.27
HLA-B*51:01	G13V	VVGKSALTI	2.1	-0.31695	-0.8802	Non-Toxin	POSITIVE	NON-ALLERGEN	100	8.72	-9.98	162.22	1.411
HLA-A*02:03	G13R	KLVVVGAGRV	2.2	0.22381	0.0764	Non-Toxin	NEGATIVE	ALLERGEN	1.3	11	-16.47	165	1.32
HLA-A*30:01	G13R	AGRVGKSAL	2.7	-0.22842	0.0924	Non-Toxin	NEGATIVE	NON-ALLERGEN	4.4	11	-9.98	97.78	0.178
HLA-A*31:01	G12C+G13R	VVVGACRVGK	4.2	0.13646	0.7282	Non-Toxin	POSITIVE	ALLERGEN	100	9.51	18.98	126	1.19
HLA-A*02:01	G12V	KLVVVGAVGV	2.1	0.21961	-0.8624	Non-Toxin	POSITIVE	NON-ALLERGEN	1.3	8.75	-24.96	194	2.19
HLA-A*30:01	G12C	VVGACGVGK	2.8	0.08441	0.3168	Non-Toxin	POSITIVE	NON-ALLERGEN	100	8.19	19.98	107.78	1.311
HLA-A*68:01	G13R	YKLVVVGAGR	3.5	0.20306	0.8104	Non-Toxin	NEGATIVE	ALLERGEN	2.8	9.99	-16.47	136	0.77
HLA-A*68:01	G13R	KLVVVGAGR	3.5	0.17986	0.6668	Non-Toxin	NEGATIVE	ALLERGEN	1.3	11	-19.41	151.11	1
HLA-A*02:06	G12C	LVVVGACGV	2.7	0.09907	-0.1143	Non-Toxin	POSITIVE	NON-ALLERGEN	5.5	5.52	38.84	183.33	2.678
HLA-A*31:01	G12V	VVGAVGVGK	3.1	0.17711	-0.6111	Non-Toxin	POSITIVE	NON-ALLERGEN	100	8.72	-38.28	140	1.5
HLA-A*30:01	G12V	VVVGAVGVGK	2.9	0.21234	-0.8524	Non-Toxin	POSITIVE	NON-ALLERGEN	100	8.72	-33.45	155	1.77
HLA-A*02:03	G12D	KLVVVGADGV	2.4	0.20349	0.5857	Non-Toxin	NEGATIVE	NON-ALLERGEN	1.3	5.84	-24.96	165	1.42
HLA-A*33:01	G13R	KLVVVGAGR	2.3	0.17986	0.6668	Non-Toxin	NEGATIVE	ALLERGEN	1.3	11	-19.41	151.11	1
HLA-A*02:03	G12C	KLVVVGACGV	2.4	0.13927	0.2073	Non-Toxin	NEGATIVE	NON-ALLERGEN	1.3	8.22	27.47	165	2.02
HLA-B*07:02	G12S	GASGVGKSAL	1.8	-0.26616	-0.0276	Non-Toxin	NEGATIVE	ALLERGEN	30	8.75	-16.47	88	0.49
HLA-A*30:01	G13C	VVGAGCVGK	3	0.08726	0.0616	Non-Toxin	POSITIVE	ALLERGEN	100	8.19	-37.22	107.78	1.311
HLA-A*02:03	G13V	YKLVVVGAGV	2.5	0.20306	-0.0453	Non-Toxin	NEGATIVE	NON-ALLERGEN	2.8	8.59	-16.47	165	1.64
HLA-A*02:03	G13V	KLVVVGAGVV	2.5	0.21769	-0.8801	Non-Toxin	POSITIVE	NON-ALLERGEN	1.3	8.75	-16.47	194	2.19
HLA-A*02:03	G13S	LVVVGAGSV	2.5	0.05671	-0.3872	Non-Toxin	NEGATIVE	NON-ALLERGEN	5.5	5.52	-9.98	183.33	2.311
HLA-A*31:01	G13V	VVGAGVVGK	3.3	0.17687	-0.8265	Non-Toxin	POSITIVE	NON-ALLERGEN	100	8.72	-28.84	140	1.5
HLA-A*02:03	G13C	KLVVVGAGCV	2.5	0.16207	-0.0098	Non-Toxin	NEGATIVE	NON-ALLERGEN	1.3	8.22	-24.01	165	2.02
HLA-A*02:01	G12V	LVVVGAVGV	2.3	0.17941	-1.3899	Non-Toxin	POSITIVE	NON-ALLERGEN	5.5	5.52	-19.41	215.56	2.867
HLA-A*02:03	G13D	KLVVVGAGDV	2.6	0.20653	0.4396	Non-Toxin	NEGATIVE	NON-ALLERGEN	1.3	5.84	-16.47	165	1.42
HLA-A*02:06	G13V	VVGKSALTI	3	-0.31695	-0.8802	Non-Toxin	POSITIVE	NON-ALLERGEN	100	8.72	-9.98	162.22	1.411
HLA-A*30:01	G13S	SVGKSALTI	3.3	-0.31695	-0.6745	Non-Toxin	POSITIVE	ALLERGEN	1.9	8.47	-9.98	130	0.856
HLA-A*68:02	G13S	SVGKSALTI	2.2	-0.31695	-0.6745	Non-Toxin	POSITIVE	ALLERGEN	1.9	8.47	-9.98	130	0.856
HLA-B*08:01	G13D	AGDVGKSAL	2.4	-0.23802	-0.0875	Non-Toxin	NEGATIVE	ALLERGEN	4.4	5.88	-9.98	97.78	0.289
HLA-B*57:01	G13S	GSVGKSALTI	3.3	-0.27345	-0.4897	Non-Toxin	NEGATIVE	NON-ALLERGEN	30	8.75	-7.98	117	0.73
HLA-A*68:02	G13S	LVVVGAGSV	2.4	0.05671	-0.3872	Non-Toxin	NEGATIVE	NON-ALLERGEN	5.5	5.52	-9.98	183.33	2.311
HLA-A*02:03	G13S	SVGKSALTI	2.8	-0.31695	-0.6745	Non-Toxin	POSITIVE	ALLERGEN	1.9	8.47	-9.98	130	0.856
HLA-A*30:02	G13R	RVGKSALTI	2.7	-0.31695	-0.5903	Non-Toxin	POSITIVE	NON-ALLERGEN	1	11	-9.98	130	0.444
HLA-A*30:01	G13C	VVVGAGCVGK	3.5	0.12249	-0.1475	Non-Toxin	NEGATIVE	NON-ALLERGEN	100	8.19	-32.5	126	1.6
HLA-B*08:01	G12V	AVGVGKSAL	2.6	-0.23422	-0.0611	Non-Toxin	POSITIVE	NON-ALLERGEN	4.4	8.8	-19.41	130	1.144
HLA-A*02:03	G13V	GVVGKSALTI	2.8	-0.27345	-0.714	Non-Toxin	POSITIVE	NON-ALLERGEN	30	8.75	-7.98	146	1.23
HLA-A*02:06	G12V	KLVVVGAVGV	3.4	0.21961	-0.8624	Non-Toxin	POSITIVE	NON-ALLERGEN	1.3	8.75	-24.96	194	2.19
HLA-A*33:01	G12C+G13R	VVGACRVGK	7.5	0.10123	0.8476	Non-Toxin	POSITIVE	ALLERGEN	100	9.51	19.98	107.78	0.856
HLA-A*31:01	G13R	VVVGAGRVGK	3.6	0.22196	0.3391	Non-Toxin	POSITIVE	ALLERGEN	100	11	-24.96	126	0.9
HLA-B*57:01	G13V	VVGKSALTI	3.5	-0.31695	-0.8802	Non-Toxin	POSITIVE	NON-ALLERGEN	100	8.72	-9.98	162.22	1.411
HLA-B*58:01	G13V	VVGKSALTI	2.3	-0.31695	-0.8802	Non-Toxin	POSITIVE	NON-ALLERGEN	100	8.72	-9.98	162.22	1.411
HLA-B*07:02	G12D	GADGVGKSAL	2.1	-0.20526	0.1322	Non-Toxin	NEGATIVE	ALLERGEN	30	5.84	-24.96	88	0.22
HLA-A*68:02	G12C	LVVVGACGV	2.6	0.09907	-0.1143	Non-Toxin	POSITIVE	NON-ALLERGEN	5.5	5.52	38.84	183.33	2.678
HLA-A*30:01	G12C	VVVGACGVGK	4	0.11964	0.2807	Non-Toxin	POSITIVE	NON-ALLERGEN	100	8.19	18.98	126	1.6
HLA-B*51:01	G13S	SVGKSALTI	3.1	-0.31695	-0.6745	Non-Toxin	POSITIVE	ALLERGEN	1.9	8.47	-9.98	130	0.856
HLA-A*33:01	G12C+G13R	VVVGACRVGK	9.7	0.13646	0.7282	Non-Toxin	POSITIVE	ALLERGEN	100	9.51	18.98	126	1.19
HLA-A*02:03	G12C	LVVVGACGV	3.2	0.09907	-0.1143	Non-Toxin	POSITIVE	NON-ALLERGEN	5.5	5.52	38.84	183.33	2.678
HLA-A*30:01	G13D	VVVGAGDVGK	4.2	0.19412	0.4726	Non-Toxin	POSITIVE	NON-ALLERGEN	100	5.81	-24.96	126	1
HLA-A*02:06	G13S	LVVVGAGSV	3.8	0.05671	-0.3872	Non-Toxin	NEGATIVE	NON-ALLERGEN	5.5	5.52	-9.98	183.33	2.311
HLA-A*33:01	G13R	YKLVVVGAGR	3.1	0.20306	0.8104	Non-Toxin	NEGATIVE	ALLERGEN	2.8	9.99	-16.47	136	0.77
HLA-A*02:03	G13R	RVGKSALTI	3.4	-0.31695	-0.5903	Non-Toxin	POSITIVE	NON-ALLERGEN	1	11	-9.98	130	0.444
HLA-A*68:02	G13R	LVVVGAGRV	2.9	0.18361	-0.2725	Non-Toxin	NEGATIVE	NON-ALLERGEN	5.5	9.75	-9.98	183.33	1.9
HLA-B*08:01	G13S	AGSVGKSAL	3.3	-0.29892	0.0008	Non-Toxin	NEGATIVE	ALLERGEN	4.4	8.8	-9.98	97.78	0.589
HLA-B*07:02	G12V	GAVGVGKSAL	2.4	-0.19906	-0.4274	Non-Toxin	POSITIVE	NON-ALLERGEN	30	8.75	-24.96	117	0.99
HLA-A*31:01	G12S	VVGASGVGK	4.2	-0.02419	0.2366	Non-Toxin	POSITIVE	ALLERGEN	100	8.72	-28.84	107.78	0.944
HLA-B*08:01	G13V	AGVVGKSAL	3.3	-0.23182	-0.3096	Non-Toxin	NEGATIVE	NON-ALLERGEN	4.4	8.8	-9.98	130	1.144
HLA-B*58:01	G13S	GSVGKSALTI	2.7	-0.27345	-0.4897	Non-Toxin	NEGATIVE	NON-ALLERGEN	30	8.75	-7.98	117	0.73
HLA-B*08:01	G13D	DVGKSALTI	3.4	-0.31695	-0.7247	Non-Toxin	POSITIVE	NON-ALLERGEN	1.1	5.84	-9.98	130	0.556
HLA-A*02:03	G13V	VVGKSALTI	3.5	-0.31695	-0.8802	Non-Toxin	POSITIVE	NON-ALLERGEN	100	8.72	-9.98	162.22	1.411
HLA-A*02:01	G12S	KLVVVGASGV	3.2	0.04515	0.0378	Non-Toxin	NEGATIVE	NON-ALLERGEN	1.3	8.75	-16.47	165	1.69
HLA-A*11:01	G13R	KLVVVGAGR	3	0.17986	0.6668	Non-Toxin	NEGATIVE	ALLERGEN	1.3	11	-19.41	151.11	1
HLA-A*02:03	G13R	LVVVGAGRV	3.7	0.18361	-0.2725	Non-Toxin	NEGATIVE	NON-ALLERGEN	5.5	9.75	-9.98	183.33	1.9
HLA-A*30:01	G13V	VVGKSALTI	5	-0.31695	-0.8802	Non-Toxin	POSITIVE	NON-ALLERGEN	100	8.72	-9.98	162.22	1.411
HLA-A*31:01	G13S	VVGAGSVGK	4.4	-0.01772	0.2862	Non-Toxin	POSITIVE	ALLERGEN	100	8.72	-28.84	107.78	0.944
HLA-A*02:01	G13S	SVGKSALTI	3.4	-0.31695	-0.6745	Non-Toxin	POSITIVE	ALLERGEN	1.9	8.47	-9.98	130	0.856
HLA-A*02:01	G13R	RVGKSALTI	3.4	-0.31695	-0.5903	Non-Toxin	POSITIVE	NON-ALLERGEN	1	11	-9.98	130	0.444
HLA-B*07:02	G13D	GAGDVGKSAL	2.6	-0.21324	-0.1245	Non-Toxin	NEGATIVE	ALLERGEN	30	5.84	-16.47	88	0.22
HLA-A*02:01	G13S	KLVVVGAGSV	3.4	0.09691	-0.0204	Non-Toxin	NEGATIVE	NON-ALLERGEN	1.3	8.75	-16.47	165	1.69
HLA-B*07:02	G13S	GAGSVGKSAL	2.7	-0.40203	-0.1921	Non-Toxin	NEGATIVE	ALLERGEN	30	8.75	-16.47	88	0.49
HLA-B*57:01	G13S	SVGKSALTI	4.6	-0.31695	-0.6745	Non-Toxin	POSITIVE	ALLERGEN	1.9	8.47	-9.98	130	0.856
HLA-A*68:02	G13V	VVGKSALTI	3.5	-0.31695	-0.8802	Non-Toxin	POSITIVE	NON-ALLERGEN	100	8.72	-9.98	162.22	1.411
HLA-B*58:01	G13S	SVGKSALTI	3	-0.31695	-0.6745	Non-Toxin	POSITIVE	ALLERGEN	1.9	8.47	-9.98	130	0.856
HLA-A*02:01	G13V	VVGKSALTI	3.6	-0.31695	-0.8802	Non-Toxin	POSITIVE	NON-ALLERGEN	100	8.72	-9.98	162.22	1.411
HLA-A*02:03	G13V	GVVGKSALT	4.1	-0.29169	-0.5002	Non-Toxin	POSITIVE	NON-ALLERGEN	30	8.75	-9.98	118.89	0.867
HLA-A*30:01	G12S	GASGVGKSA	5.9	-0.22616	0.7521	Non-Toxin	POSITIVE	NON-ALLERGEN	30	8.75	-19.41	54.44	0.122
HLA-A*02:06	G13V	GVVGKSALTI	4.9	-0.27345	-0.714	Non-Toxin	POSITIVE	NON-ALLERGEN	30	8.75	-7.98	146	1.23
HLA-A*26:01	G13D	DVGKSALTI	2.3	-0.31695	-0.7247	Non-Toxin	POSITIVE	NON-ALLERGEN	1.1	5.84	-9.98	130	0.556
HLA-A*31:01	G13C	VVGAGCVGK	4.9	0.08726	0.0616	Non-Toxin	POSITIVE	ALLERGEN	100	8.19	-37.22	107.78	1.311
HLA-A*31:01	G13V	VVVGAGVVGK	4.9	0.2121	-0.8764	Non-Toxin	POSITIVE	NON-ALLERGEN	100	8.72	-24.96	155	1.77
HLA-B*07:02	G13R	RVGKSALTI	2.9	-0.31695	-0.5903	Non-Toxin	POSITIVE	NON-ALLERGEN	1	11	-9.98	130	0.444
HLA-A*02:01	G12D	KLVVVGADGV	3.8	0.20349	0.5857	Non-Toxin	NEGATIVE	NON-ALLERGEN	1.3	5.84	-24.96	165	1.42
HLA-A*30:01	G13S	SVGKSALTIQ	6.1	-0.22892	-0.3679	Non-Toxin	NEGATIVE	NON-ALLERGEN	1.9	8.47	-7.98	117	0.42
HLA-B*07:02	G12C	ACGVGKSAL	3	-0.23422	0.0476	Non-Toxin	NEGATIVE	ALLERGEN	4.4	8.27	38.84	97.78	0.956
HLA-A*30:02	G13S	SVGKSALTI	4.5	-0.31695	-0.6745	Non-Toxin	POSITIVE	ALLERGEN	1.9	8.47	-9.98	130	0.856
HLA-A*31:01	G12V	VVVGAVGVGK	5	0.21234	-0.8524	Non-Toxin	POSITIVE	NON-ALLERGEN	100	8.72	-33.45	155	1.77
HLA-B*40:01	G12D	ADGVGKSAL	2.3	-0.23422	0.3344	Non-Toxin	NEGATIVE	ALLERGEN	4.4	5.88	-19.41	97.78	0.289
HLA-B*15:01	G13R	RVGKSALTI	4.2	-0.31695	-0.5903	Non-Toxin	POSITIVE	NON-ALLERGEN	1	11	-9.98	130	0.444
HLA-B*15:01	G12V	AVGVGKSAL	4.2	-0.23422	-0.0611	Non-Toxin	POSITIVE	NON-ALLERGEN	4.4	8.8	-19.41	130	1.144
HLA-A*02:06	G12S	KLVVVGASGV	5.3	0.04515	0.0378	Non-Toxin	NEGATIVE	NON-ALLERGEN	1.3	8.75	-16.47	165	1.69
HLA-B*53:01	G13D	DVGKSALTI	2.6	-0.31695	-0.7247	Non-Toxin	POSITIVE	NON-ALLERGEN	1.1	5.84	-9.98	130	0.556
HLA-A*02:01	G12C	KLVVVGACGV	4	0.13927	0.2073	Non-Toxin	NEGATIVE	NON-ALLERGEN	1.3	8.22	27.47	165	2.02
HLA-A*02:03	G12D	LVVVGADGV	4.5	0.16329	0.3349	Non-Toxin	POSITIVE	NON-ALLERGEN	5.5	3.8	-19.41	183.33	2.011
HLA-A*32:01	G13C	CVGKSALTI	2.7	-0.31695	-0.9209	Non-Toxin	POSITIVE	NON-ALLERGEN	1.2	8.22	-18.36	130	1.222
HLA-A*02:06	G13V	GVVGKSALT	5.4	-0.29169	-0.5002	Non-Toxin	POSITIVE	NON-ALLERGEN	30	8.75	-9.98	118.89	0.867
HLA-A*02:01	G13R	KLVVVGAGRV	4.1	0.22381	0.0764	Non-Toxin	NEGATIVE	ALLERGEN	1.3	11	-16.47	165	1.32
HLA-A*02:03	G13V	LVVVGAGVV	4.7	0.17749	-1.4135	Non-Toxin	POSITIVE	NON-ALLERGEN	5.5	5.52	-9.98	215.56	2.867
HLA-A*31:01	G13R	YKLVVVGAGR	5.4	0.20306	0.8104	Non-Toxin	NEGATIVE	ALLERGEN	2.8	9.99	-16.47	136	0.77
HLA-A*02:01	G12S	LVVVGASGV	4.2	0.00495	-0.3217	Non-Toxin	NEGATIVE	NON-ALLERGEN	5.5	5.52	-9.98	183.33	2.311
HLA-A*30:01	G12V	AVGVGKSAL	6.9	-0.23422	-0.0611	Non-Toxin	POSITIVE	NON-ALLERGEN	4.4	8.8	-19.41	130	1.144
HLA-A*02:01	G13V	YKLVVVGAGV	4.2	0.20306	-0.0453	Non-Toxin	NEGATIVE	NON-ALLERGEN	2.8	8.59	-16.47	165	1.64
HLA-B*07:02	G13C	AGCVGKSAL	3.3	-0.26272	-0.3668	Non-Toxin	NEGATIVE	ALLERGEN	4.4	8.27	-18.36	97.78	0.956
HLA-A*02:06	G12V	AVGVGKSAL	5.8	-0.23422	-0.0611	Non-Toxin	POSITIVE	NON-ALLERGEN	4.4	8.8	-19.41	130	1.144
HLA-A*03:01	G13R	RVGKSALTIQ	4.1	-0.22892	-0.2922	Non-Toxin	NEGATIVE	NON-ALLERGEN	1	11	-7.98	117	0.05
HLA-A*30:01	G13R	KLVVVGAGR	7.1	0.17986	0.6668	Non-Toxin	NEGATIVE	ALLERGEN	1.3	11	-19.41	151.11	1
HLA-A*02:01	G13C	KLVVVGAGCV	4.4	0.16207	-0.0098	Non-Toxin	NEGATIVE	NON-ALLERGEN	1.3	8.22	-24.01	165	2.02
HLA-B*51:01	G13R	RVGKSALTI	5.1	-0.31695	-0.5903	Non-Toxin	POSITIVE	NON-ALLERGEN	1	11	-9.98	130	0.444
HLA-A*30:02	G13R	AGRVGKSAL	5.3	-0.22842	0.0924	Non-Toxin	NEGATIVE	NON-ALLERGEN	4.4	11	-9.98	97.78	0.178
HLA-A*24:02	G13R	RVGKSALTI	2.6	-0.31695	-0.5903	Non-Toxin	POSITIVE	NON-ALLERGEN	1	11	-9.98	130	0.444
HLA-B*08:01	G13R	GAGRVGKSAL	5.2	-0.18348	-0.0143	Non-Toxin	NEGATIVE	ALLERGEN	30	11	-16.47	88	0.12
HLA-A*02:01	G13V	KLVVVGAGVV	4.5	0.21769	-0.8801	Non-Toxin	POSITIVE	NON-ALLERGEN	1.3	8.75	-16.47	194	2.19
HLA-A*02:01	G13D	KLVVVGAGDV	4.5	0.20653	0.4396	Non-Toxin	NEGATIVE	NON-ALLERGEN	1.3	5.84	-16.47	165	1.42
HLA-A*02:06	G12D	KLVVVGADGV	6.3	0.20349	0.5857	Non-Toxin	NEGATIVE	NON-ALLERGEN	1.3	5.84	-24.96	165	1.42
HLA-A*02:06	G13S	KLVVVGAGSV	6.4	0.09691	-0.0204	Non-Toxin	NEGATIVE	NON-ALLERGEN	1.3	8.75	-16.47	165	1.69
HLA-A*31:01	G12C	VVGACGVGK	6	0.08441	0.3168	Non-Toxin	POSITIVE	NON-ALLERGEN	100	8.19	19.98	107.78	1.311
HLA-A*02:03	G12V	AVGVGKSAL	5.4	-0.23422	-0.0611	Non-Toxin	POSITIVE	NON-ALLERGEN	4.4	8.8	-19.41	130	1.144
HLA-A*02:06	G12V	GAVGVGKSA	6.5	-0.15906	0.3021	Non-Toxin	POSITIVE	NON-ALLERGEN	30	8.75	-28.84	86.67	0.678
HLA-A*68:02	G12D	DGVGKSALTI	4.8	-0.27345	-0.1469	Non-Toxin	POSITIVE	ALLERGEN	1.1	5.84	-7.98	117	0.46
HLA-B*51:01	G13S	LVVVGAGSV	5.8	0.05671	-0.3872	Non-Toxin	NEGATIVE	NON-ALLERGEN	5.5	5.52	-9.98	183.33	2.311
HLA-A*30:02	G13V	VVGKSALTI	6	-0.31695	-0.8802	Non-Toxin	POSITIVE	NON-ALLERGEN	100	8.72	-9.98	162.22	1.411
HLA-A*02:06	G13R	LVVVGAGRV	6.6	0.18361	-0.2725	Non-Toxin	NEGATIVE	NON-ALLERGEN	5.5	9.75	-9.98	183.33	1.9
HLA-A*68:02	G13C	LVVVGAGCV	4.9	0.12187	-0.3612	Non-Toxin	NEGATIVE	NON-ALLERGEN	5.5	5.52	-18.36	183.33	2.678
HLA-B*08:01	G12S	ASGVGKSAL	5.8	-0.23422	0.2438	Non-Toxin	POSITIVE	ALLERGEN	4.4	8.8	-9.98	97.78	0.589
HLA-A*30:01	G12V	GAVGVGKSA	8.2	-0.15906	0.3021	Non-Toxin	POSITIVE	NON-ALLERGEN	30	8.75	-28.84	86.67	0.678
HLA-A*24:02	G13V	VVGKSALTI	2.9	-0.31695	-0.8802	Non-Toxin	POSITIVE	NON-ALLERGEN	100	8.72	-9.98	162.22	1.411
HLA-B*15:01	G13R	AGRVGKSAL	5.2	-0.22842	0.0924	Non-Toxin	NEGATIVE	NON-ALLERGEN	4.4	11	-9.98	97.78	0.178
HLA-A*68:02	G13R	RVGKSALTI	5	-0.31695	-0.5903	Non-Toxin	POSITIVE	NON-ALLERGEN	1	11	-9.98	130	0.444
HLA-A*68:02	G13V	LVVVGAGVV	5	0.17749	-1.4135	Non-Toxin	POSITIVE	NON-ALLERGEN	5.5	5.52	-9.98	215.56	2.867
HLA-A*30:02	G13S	AGSVGKSAL	6.2	-0.29892	0.0008	Non-Toxin	NEGATIVE	ALLERGEN	4.4	8.8	-9.98	97.78	0.589
HLA-A*30:01	G13S	GAGSVGKSA	8.3	-0.36203	0.5613	Non-Toxin	NEGATIVE	ALLERGEN	30	8.75	-19.41	54.44	0.122
HLA-B*51:01	G13C	CVGKSALTI	6	-0.31695	-0.9209	Non-Toxin	POSITIVE	NON-ALLERGEN	1.2	8.22	-18.36	130	1.222
HLA-B*08:01	G13C	AGCVGKSAL	6	-0.26272	-0.3668	Non-Toxin	NEGATIVE	ALLERGEN	4.4	8.27	-18.36	97.78	0.956
HLA-A*02:06	G12C	KLVVVGACGV	6.9	0.13927	0.2073	Non-Toxin	NEGATIVE	NON-ALLERGEN	1.3	8.22	27.47	165	2.02
HLA-A*31:01	G13S	VVVGAGSVGK	6.4	0.01751	0.0581	Non-Toxin	POSITIVE	NON-ALLERGEN	100	8.72	-24.96	126	1.27
HLA-B*07:02	G13V	GAGVVGKSAL	3.9	-0.19402	-0.6794	Non-Toxin	NEGATIVE	NON-ALLERGEN	30	8.75	-16.47	117	0.99
HLA-A*02:01	G12C	LVVVGACGV	5.1	0.09907	-0.1143	Non-Toxin	POSITIVE	NON-ALLERGEN	5.5	5.52	38.84	183.33	2.678
HLA-A*23:01	G13R	RVGKSALTI	3	-0.31695	-0.5903	Non-Toxin	POSITIVE	NON-ALLERGEN	1	11	-9.98	130	0.444
HLA-B*51:01	G12V	LVVVGAVGV	6.3	0.17941	-1.3899	Non-Toxin	POSITIVE	NON-ALLERGEN	5.5	5.52	-19.41	215.56	2.867
HLA-B*08:01	G12D	DGVGKSALTI	6.3	-0.27345	-0.1469	Non-Toxin	POSITIVE	ALLERGEN	1.1	5.84	-7.98	117	0.46
HLA-A*02:06	G13C	KLVVVGAGC	7.2	0.17986	0.6343	Non-Toxin	NEGATIVE	NON-ALLERGEN	1.3	8.22	-19.41	151.11	1.778
HLA-A*23:01	G13V	VVGKSALTI	3.1	-0.31695	-0.8802	Non-Toxin	POSITIVE	NON-ALLERGEN	100	8.72	-9.98	162.22	1.411
HLA-A*02:06	G13V	LVVVGAGVV	7.3	0.17749	-1.4135	Non-Toxin	POSITIVE	NON-ALLERGEN	5.5	5.52	-9.98	215.56	2.867
HLA-A*30:02	G12V	AVGVGKSAL	6.8	-0.23422	-0.0611	Non-Toxin	POSITIVE	NON-ALLERGEN	4.4	8.8	-19.41	130	1.144
HLA-A*02:03	G13C	KLVVVGAGC	6.1	0.17986	0.6343	Non-Toxin	NEGATIVE	NON-ALLERGEN	1.3	8.22	-19.41	151.11	1.778
HLA-A*02:06	G12D	GADGVGKSAL	7.4	-0.20526	0.1322	Non-Toxin	NEGATIVE	ALLERGEN	30	5.84	-24.96	88	0.22
HLA-A*31:01	G12S	VVVGASGVGK	6.7	0.01104	0.1519	Non-Toxin	POSITIVE	NON-ALLERGEN	100	8.72	-24.96	126	1.27
HLA-B*08:01	G13S	SVGKSALTI	6.5	-0.31695	-0.6745	Non-Toxin	POSITIVE	ALLERGEN	1.9	8.47	-9.98	130	0.856
HLA-B*15:01	G13S	SVGKSALTI	5.6	-0.31695	-0.6745	Non-Toxin	POSITIVE	ALLERGEN	1.9	8.47	-9.98	130	0.856
HLA-A*31:01	G13C	VVVGAGCVGK	6.8	0.12249	-0.1475	Non-Toxin	NEGATIVE	NON-ALLERGEN	100	8.19	-32.5	126	1.6
HLA-A*03:01	G13V	VVGAGVVGKS	5	0.06503	-0.5474	Non-Toxin	POSITIVE	NON-ALLERGEN	100	8.72	-24.96	126	1.27
HLA-B*51:01	G13V	LVVVGAGVV	6.6	0.17749	-1.4135	Non-Toxin	POSITIVE	NON-ALLERGEN	5.5	5.52	-9.98	215.56	2.867
HLA-A*02:03	G12V	GAVGVGKSA	6.2	-0.15906	0.3021	Non-Toxin	POSITIVE	NON-ALLERGEN	30	8.75	-28.84	86.67	0.678
HLA-A*30:01	G12S	ASGVGKSAL	9.3	-0.23422	0.2438	Non-Toxin	POSITIVE	ALLERGEN	4.4	8.8	-9.98	97.78	0.589
HLA-B*08:01	G12C	ACGVGKSAL	6.7	-0.23422	0.0476	Non-Toxin	NEGATIVE	ALLERGEN	4.4	8.27	38.84	97.78	0.956
HLA-A*02:06	G13R	KLVVVGAGRV	7.7	0.22381	0.0764	Non-Toxin	NEGATIVE	ALLERGEN	1.3	11	-16.47	165	1.32
HLA-A*30:01	G13V	KLVVVGAGV	9.6	0.17986	-0.3609	Non-Toxin	NEGATIVE	NON-ALLERGEN	1.3	8.75	-19.41	183.33	1.967
HLA-A*02:03	G13C	LVVVGAGCV	6.4	0.12187	-0.3612	Non-Toxin	NEGATIVE	NON-ALLERGEN	5.5	5.52	-18.36	183.33	2.678
HLA-A*03:01	G13R	RVGKSALTI	5.2	-0.31695	-0.5903	Non-Toxin	POSITIVE	NON-ALLERGEN	1	11	-9.98	130	0.444
HLA-A*30:02	G12V	VVGAVGVGK	7.4	0.17711	-0.6111	Non-Toxin	POSITIVE	NON-ALLERGEN	100	8.72	-38.28	140	1.5
HLA-A*11:01	G12D	VVGADGVGK	0.35	0.15851	0.6593	Non-Toxin	POSITIVE	ALLERGEN	100	5.81	-38.28	107.78	0.644
HLA-A*02:01	G12D	LVVVGADGV	5.7	0.16329	0.3349	Non-Toxin	POSITIVE	NON-ALLERGEN	5.5	3.8	-19.41	183.33	2.011
HLA-A*02:01	G13V	GVVGKSALTI	5.7	-0.27345	-0.714	Non-Toxin	POSITIVE	NON-ALLERGEN	30	8.75	-7.98	146	1.23
HLA-B*51:01	G12D	DGVGKSALT	7	-0.29169	0.1501	Non-Toxin	POSITIVE	ALLERGEN	1.1	5.84	-9.98	86.67	0.011
HLA-A*30:02	G13V	AGVVGKSAL	7.5	-0.23182	-0.3096	Non-Toxin	NEGATIVE	NON-ALLERGEN	4.4	8.8	-9.98	130	1.144
HLA-B*51:01	G12S	LVVVGASGV	7	0.00495	-0.3217	Non-Toxin	NEGATIVE	NON-ALLERGEN	5.5	5.52	-9.98	183.33	2.311
HLA-A*30:01	G13V	VVGKSALTIQ	9.9	-0.22892	-0.5448	Non-Toxin	NEGATIVE	NON-ALLERGEN	100	8.72	-7.98	146	0.92
HLA-B*51:01	G12D	GADGVGKSA	7.1	-0.16526	0.93	Non-Toxin	POSITIVE	NON-ALLERGEN	30	5.84	-28.84	54.44	-0.178
HLA-A*30:02	G13C	AGCVGKSAL	7.6	-0.26272	-0.3668	Non-Toxin	NEGATIVE	ALLERGEN	4.4	8.27	-18.36	97.78	0.956
HLA-A*02:06	G12V	GAVGVGKSAL	8.1	-0.19906	-0.4274	Non-Toxin	POSITIVE	NON-ALLERGEN	30	8.75	-24.96	117	0.99
HLA-A*02:06	G12D	GADGVGKSA	8.1	-0.16526	0.93	Non-Toxin	POSITIVE	NON-ALLERGEN	30	5.84	-28.84	54.44	-0.178
HLA-B*07:02	G12C	GACGVGKSAL	4.5	-0.22996	-0.1927	Non-Toxin	NEGATIVE	ALLERGEN	30	8.22	27.47	88	0.82
HLA-A*30:02	G12S	VVGASGVGK	7.7	-0.02419	0.2366	Non-Toxin	POSITIVE	ALLERGEN	100	8.72	-28.84	107.78	0.944
HLA-A*31:01	G12C	VVVGACGVGK	7.3	0.11964	0.2807	Non-Toxin	POSITIVE	NON-ALLERGEN	100	8.19	18.98	126	1.6
HLA-A*02:06	G13V	YKLVVVGAGV	8.2	0.20306	-0.0453	Non-Toxin	NEGATIVE	NON-ALLERGEN	2.8	8.59	-16.47	165	1.64
HLA-A*30:02	G12S	ASGVGKSAL	7.7	-0.23422	0.2438	Non-Toxin	POSITIVE	ALLERGEN	4.4	8.8	-9.98	97.78	0.589
HLA-A*11:01	G12D	VVVGADGVGK	0.59	0.19374	0.7272	Non-Toxin	POSITIVE	ALLERGEN	100	5.81	-33.45	126	1
HLA-A*32:01	G13V	GVVGKSALTI	4.2	-0.27345	-0.714	Non-Toxin	POSITIVE	NON-ALLERGEN	30	8.75	-7.98	146	1.23
HLA-B*51:01	G12V	YKLVVVGAV	7.2	0.16846	-0.0695	Non-Toxin	POSITIVE	NON-ALLERGEN	2.8	8.59	-19.41	183.33	1.867
HLA-B*07:02	G13S	SVGKSALTI	4.6	-0.31695	-0.6745	Non-Toxin	POSITIVE	ALLERGEN	1.9	8.47	-9.98	130	0.856
HLA-B*57:01	G13C	CVGKSALTI	7.6	-0.31695	-0.9209	Non-Toxin	POSITIVE	NON-ALLERGEN	1.2	8.22	-18.36	130	1.222
HLA-B*51:01	G12V	VGVGKSALTI	7.3	-0.27345	-0.4943	Non-Toxin	POSITIVE	ALLERGEN	100	8.72	-16.47	146	1.23
HLA-A*02:06	G13C	KLVVVGAGCV	8.3	0.16207	-0.0098	Non-Toxin	NEGATIVE	NON-ALLERGEN	1.3	8.22	-24.01	165	2.02
HLA-A*02:06	G13V	KLVVVGAGVV	8.4	0.21769	-0.8801	Non-Toxin	POSITIVE	NON-ALLERGEN	1.3	8.75	-16.47	194	2.19
HLA-B*15:01	G13V	VVGKSALTI	6.3	-0.31695	-0.8802	Non-Toxin	POSITIVE	NON-ALLERGEN	100	8.72	-9.98	162.22	1.411
HLA-A*68:02	G13V	GVVGKSALTI	6.2	-0.27345	-0.714	Non-Toxin	POSITIVE	NON-ALLERGEN	30	8.75	-7.98	146	1.23
HLA-A*02:01	G13C	KLVVVGAGC	6	0.17986	0.6343	Non-Toxin	NEGATIVE	NON-ALLERGEN	1.3	8.22	-19.41	151.11	1.778
HLA-A*02:06	G13C	LVVVGAGCV	8.5	0.12187	-0.3612	Non-Toxin	NEGATIVE	NON-ALLERGEN	5.5	5.52	-18.36	183.33	2.678
HLA-A*32:01	G13V	KLVVVGAGV	4.3	0.17986	-0.3609	Non-Toxin	NEGATIVE	NON-ALLERGEN	1.3	8.75	-19.41	183.33	1.967
HLA-A*03:01	G12V	VVGAVGVGKS	5.5	0.06503	-0.1627	Non-Toxin	POSITIVE	NON-ALLERGEN	100	8.72	-33.45	126	1.27
HLA-B*08:01	G12V	EYKLVVVGAV	7.5	0.08956	0.0655	Non-Toxin	POSITIVE	NON-ALLERGEN	1	6.1	-16.47	165	1.33
HLA-A*11:01	G12V	VVGAVGVGKS	4.9	0.06503	-0.1627	Non-Toxin	POSITIVE	NON-ALLERGEN	100	8.72	-33.45	126	1.27
HLA-A*02:06	G13D	KLVVVGAGDV	8.6	0.20653	0.4396	Non-Toxin	NEGATIVE	NON-ALLERGEN	1.3	5.84	-16.47	165	1.42
HLA-A*30:01	G12C	GACGVGKSA	11	-0.18996	0.5489	Non-Toxin	POSITIVE	ALLERGEN	30	8.22	29.41	54.44	0.489
HLA-A*30:02	G13S	VVGAGSVGK	8.2	-0.01772	0.2862	Non-Toxin	POSITIVE	ALLERGEN	100	8.72	-28.84	107.78	0.944
HLA-A*68:01	G12D	VVVGADGVGK	1.2	0.19374	0.7272	Non-Toxin	POSITIVE	ALLERGEN	100	5.81	-33.45	126	1
HLA-B*08:01	G13V	VVGKSALTI	7.7	-0.31695	-0.8802	Non-Toxin	POSITIVE	NON-ALLERGEN	100	8.72	-9.98	162.22	1.411
HLA-A*30:02	G13V	VVGAGVVGK	8.4	0.17687	-0.8265	Non-Toxin	POSITIVE	NON-ALLERGEN	100	8.72	-28.84	140	1.5
HLA-A*68:02	G12V	GAVGVGKSA	6.5	-0.15906	0.3021	Non-Toxin	POSITIVE	NON-ALLERGEN	30	8.75	-28.84	86.67	0.678
HLA-A*31:01	G13D	VVVGAGDVGK	7.8	0.19412	0.4726	Non-Toxin	POSITIVE	NON-ALLERGEN	100	5.81	-24.96	126	1
HLA-B*07:02	G12S	GASGVGKSA	4.9	-0.22616	0.7521	Non-Toxin	POSITIVE	NON-ALLERGEN	30	8.75	-19.41	54.44	0.122
HLA-A*03:01	G12D	VVVGADGVGK	0.67	0.19374	0.7272	Non-Toxin	POSITIVE	ALLERGEN	100	5.81	-33.45	126	1
HLA-A*11:01	G13V	VVGAGVVGKS	5	0.06503	-0.5474	Non-Toxin	POSITIVE	NON-ALLERGEN	100	8.72	-24.96	126	1.27
HLA-B*35:01	G13D	AGDVGKSAL	4.7	-0.23802	-0.0875	Non-Toxin	NEGATIVE	ALLERGEN	4.4	5.88	-9.98	97.78	0.289
HLA-A*03:01	G12S	VVGASGVGKS	5.8	-0.13627	0.4759	Non-Toxin	POSITIVE	ALLERGEN	100	8.72	-24.96	97	0.77
HLA-A*02:06	G13C	CVGKSALTI	9	-0.31695	-0.9209	Non-Toxin	POSITIVE	NON-ALLERGEN	1.2	8.22	-18.36	130	1.222
HLA-B*51:01	G12V	GAVGVGKSA	8	-0.15906	0.3021	Non-Toxin	POSITIVE	NON-ALLERGEN	30	8.75	-28.84	86.67	0.678
HLA-A*02:03	G12S	GASGVGKSA	7.4	-0.22616	0.7521	Non-Toxin	POSITIVE	NON-ALLERGEN	30	8.75	-19.41	54.44	0.122
HLA-B*07:02	G12D	ADGVGKSAL	5	-0.23422	0.3344	Non-Toxin	NEGATIVE	ALLERGEN	4.4	5.88	-19.41	97.78	0.289
HLA-A*02:03	G13C	CVGKSALTI	7.4	-0.31695	-0.9209	Non-Toxin	POSITIVE	NON-ALLERGEN	1.2	8.22	-18.36	130	1.222
HLA-B*51:01	G13R	LVVVGAGRV	8.1	0.18361	-0.2725	Non-Toxin	NEGATIVE	NON-ALLERGEN	5.5	9.75	-9.98	183.33	1.9
HLA-A*33:01	G12V	VVGAVGVGK	6.4	0.17711	-0.6111	Non-Toxin	POSITIVE	NON-ALLERGEN	100	8.72	-38.28	140	1.5
HLA-A*68:02	G12V	KLVVVGAVGV	6.8	0.21961	-0.8624	Non-Toxin	POSITIVE	NON-ALLERGEN	1.3	8.75	-24.96	194	2.19
HLA-A*03:01	G12D	VVGADGVGK	0.8	0.15851	0.6593	Non-Toxin	POSITIVE	ALLERGEN	100	5.81	-38.28	107.78	0.644
HLA-A*02:06	G12S	GASGVGKSA	9.2	-0.22616	0.7521	Non-Toxin	POSITIVE	NON-ALLERGEN	30	8.75	-19.41	54.44	0.122
HLA-B*08:01	G12V	YKLVVVGAV	8.3	0.16846	-0.0695	Non-Toxin	POSITIVE	NON-ALLERGEN	2.8	8.59	-19.41	183.33	1.867
HLA-B*51:01	G12S	SGVGKSALTI	8.2	-0.27345	-0.2422	Non-Toxin	POSITIVE	ALLERGEN	1.9	8.47	-7.98	117	0.73
HLA-A*30:01	G13R	GAGRVGKSA	12	-0.14348	0.7646	Non-Toxin	POSITIVE	ALLERGEN	30	11	-19.41	54.44	-0.289
HLA-A*03:01	G13S	VVGAGSVGKS	6	-0.13627	0.362	Non-Toxin	NEGATIVE	ALLERGEN	100	8.72	-24.96	97	0.77
HLA-A*11:01	G12S	VVGASGVGKS	5.3	-0.13627	0.4759	Non-Toxin	POSITIVE	ALLERGEN	100	8.72	-24.96	97	0.77
HLA-B*15:01	G12V	GAVGVGKSAL	7	-0.19906	-0.4274	Non-Toxin	POSITIVE	NON-ALLERGEN	30	8.75	-24.96	117	0.99
HLA-B*15:01	G13V	AGVVGKSAL	7	-0.23182	-0.3096	Non-Toxin	NEGATIVE	NON-ALLERGEN	4.4	8.8	-9.98	130	1.144
HLA-A*33:01	G12V	EYKLVVVGAV	6.7	0.08956	0.0655	Non-Toxin	POSITIVE	NON-ALLERGEN	1	6.1	-16.47	165	1.33
HLA-A*03:01	G13R	VVGAGRVGKS	6.1	0.07523	0.4293	Non-Toxin	NEGATIVE	ALLERGEN	100	11	-24.96	97	0.4
HLA-A*32:01	G13V	VVGAGVVGK	4.9	0.17687	-0.8265	Non-Toxin	POSITIVE	NON-ALLERGEN	100	8.72	-28.84	140	1.5
HLA-A*24:02	G13S	SVGKSALTI	4.1	-0.31695	-0.6745	Non-Toxin	POSITIVE	ALLERGEN	1.9	8.47	-9.98	130	0.856
HLA-A*68:02	G13C	CVGKSALTI	7.2	-0.31695	-0.9209	Non-Toxin	POSITIVE	NON-ALLERGEN	1.2	8.22	-18.36	130	1.222
HLA-A*32:01	G12V	AVGVGKSAL	5	-0.23422	-0.0611	Non-Toxin	POSITIVE	NON-ALLERGEN	4.4	8.8	-19.41	130	1.144
HLA-A*23:01	G13S	SVGKSALTI	4.1	-0.31695	-0.6745	Non-Toxin	POSITIVE	ALLERGEN	1.9	8.47	-9.98	130	0.856
HLA-A*02:03	G13D	LVVVGAGDV	8	0.16633	0.1716	Non-Toxin	NEGATIVE	NON-ALLERGEN	5.5	3.8	-9.98	183.33	2.011
HLA-A*01:01	G13D	AGDVGKSAL	5.7	-0.23802	-0.0875	Non-Toxin	NEGATIVE	ALLERGEN	4.4	5.88	-9.98	97.78	0.289
HLA-B*15:01	G12S	ASGVGKSAL	7.2	-0.23422	0.2438	Non-Toxin	POSITIVE	ALLERGEN	4.4	8.8	-9.98	97.78	0.589
HLA-A*30:01	G13S	AGSVGKSAL	13	-0.29892	0.0008	Non-Toxin	NEGATIVE	ALLERGEN	4.4	8.8	-9.98	97.78	0.589
HLA-A*68:02	G12V	GAVGVGKSAL	7.3	-0.19906	-0.4274	Non-Toxin	POSITIVE	NON-ALLERGEN	30	8.75	-24.96	117	0.99
HLA-A*01:01	G12D	GADGVGKSA	5.7	-0.16526	0.93	Non-Toxin	POSITIVE	NON-ALLERGEN	30	5.84	-28.84	54.44	-0.178
HLA-A*02:03	G13S	KLVVVGAGS	8.1	0.17986	0.5814	Non-Toxin	NEGATIVE	NON-ALLERGEN	1.3	8.75	-19.41	151.11	1.411
HLA-A*30:02	G13D	AGDVGKSAL	10	-0.23802	-0.0875	Non-Toxin	NEGATIVE	ALLERGEN	4.4	5.88	-9.98	97.78	0.289
HLA-B*07:02	G12D	GADGVGKSA	5.5	-0.16526	0.93	Non-Toxin	POSITIVE	NON-ALLERGEN	30	5.84	-28.84	54.44	-0.178
HLA-B*58:01	G13C	CVGKSALTI	6.1	-0.31695	-0.9209	Non-Toxin	POSITIVE	NON-ALLERGEN	1.2	8.22	-18.36	130	1.222
HLA-B*58:01	G12S	ASGVGKSAL	6.2	-0.23422	0.2438	Non-Toxin	POSITIVE	ALLERGEN	4.4	8.8	-9.98	97.78	0.589
HLA-A*30:01	G13D	GAGDVGKSA	13	-0.17324	0.642	Non-Toxin	POSITIVE	ALLERGEN	30	5.84	-19.41	54.44	-0.178
HLA-B*08:01	G12D	ADGVGKSAL	9.1	-0.23422	0.3344	Non-Toxin	NEGATIVE	ALLERGEN	4.4	5.88	-19.41	97.78	0.289
HLA-A*02:06	G13D	GAGDVGKSA	11	-0.17324	0.642	Non-Toxin	POSITIVE	ALLERGEN	30	5.84	-19.41	54.44	-0.178
HLA-A*26:01	G12S	LVVVGASGV	5	0.00495	-0.3217	Non-Toxin	NEGATIVE	NON-ALLERGEN	5.5	5.52	-9.98	183.33	2.311
HLA-A*26:01	G13S	LVVVGAGSV	5	0.05671	-0.3872	Non-Toxin	NEGATIVE	NON-ALLERGEN	5.5	5.52	-9.98	183.33	2.311
HLA-A*30:02	G13R	RVGKSALTIQ	11	-0.22892	-0.2922	Non-Toxin	NEGATIVE	NON-ALLERGEN	1	11	-7.98	117	0.05
HLA-A*68:01	G13D	DVGKSALTIQ	9.1	-0.22892	-0.4109	Non-Toxin	NEGATIVE	NON-ALLERGEN	1.1	5.84	-7.98	117	0.15
HLA-A*02:06	G12S	GASGVGKSAL	11	-0.26616	-0.0276	Non-Toxin	NEGATIVE	ALLERGEN	30	8.75	-16.47	88	0.49
HLA-B*51:01	G13D	AGDVGKSAL	9.2	-0.23802	-0.0875	Non-Toxin	NEGATIVE	ALLERGEN	4.4	5.88	-9.98	97.78	0.289
HLA-B*57:01	G12V	VGVGKSALTI	9.3	-0.27345	-0.4943	Non-Toxin	POSITIVE	ALLERGEN	100	8.72	-16.47	146	1.23
HLA-A*30:01	G13S	GSVGKSALT	13	-0.29169	-0.2411	Non-Toxin	NEGATIVE	NON-ALLERGEN	30	8.75	-9.98	86.67	0.311
HLA-A*32:01	G13S	GSVGKSALTI	5.3	-0.27345	-0.4897	Non-Toxin	NEGATIVE	NON-ALLERGEN	30	8.75	-7.98	117	0.73
HLA-B*53:01	G13V	VVGKSALTI	4.9	-0.31695	-0.8802	Non-Toxin	POSITIVE	NON-ALLERGEN	100	8.72	-9.98	162.22	1.411
HLA-A*68:02	G12S	GASGVGKSAL	7.7	-0.26616	-0.0276	Non-Toxin	NEGATIVE	ALLERGEN	30	8.75	-16.47	88	0.49
HLA-A*11:01	G13S	VVGAGSVGKS	5.7	-0.13627	0.362	Non-Toxin	NEGATIVE	ALLERGEN	100	8.72	-24.96	97	0.77
HLA-B*57:01	G12C	GACGVGKSAL	9.5	-0.22996	-0.1927	Non-Toxin	NEGATIVE	ALLERGEN	30	8.22	27.47	88	0.82
HLA-B*07:02	G12V	GAVGVGKSA	5.9	-0.15906	0.3021	Non-Toxin	POSITIVE	NON-ALLERGEN	30	8.75	-28.84	86.67	0.678
HLA-A*02:06	G12C	GACGVGKSAL	11	-0.22996	-0.1927	Non-Toxin	NEGATIVE	ALLERGEN	30	8.22	27.47	88	0.82
HLA-B*53:01	G13S	SVGKSALTI	5	-0.31695	-0.6745	Non-Toxin	POSITIVE	ALLERGEN	1.9	8.47	-9.98	130	0.856
HLA-A*30:01	G13C	CVGKSALTI	14	-0.31695	-0.9209	Non-Toxin	POSITIVE	NON-ALLERGEN	1.2	8.22	-18.36	130	1.222
HLA-A*02:06	G13S	GSVGKSALTI	11	-0.27345	-0.4897	Non-Toxin	NEGATIVE	NON-ALLERGEN	30	8.75	-7.98	117	0.73
HLA-A*30:02	G13V	KLVVVGAGV	11	0.17986	-0.3609	Non-Toxin	NEGATIVE	NON-ALLERGEN	1.3	8.75	-19.41	183.33	1.967
HLA-B*07:02	G13V	VVGKSALTI	5.9	-0.31695	-0.8802	Non-Toxin	POSITIVE	NON-ALLERGEN	100	8.72	-9.98	162.22	1.411
HLA-B*08:01	G13R	RVGKSALTI	9.7	-0.31695	-0.5903	Non-Toxin	POSITIVE	NON-ALLERGEN	1	11	-9.98	130	0.444
HLA-A*02:03	G13D	GAGDVGKSA	8.6	-0.17324	0.642	Non-Toxin	POSITIVE	ALLERGEN	30	5.84	-19.41	54.44	-0.178
HLA-B*57:01	G12S	ASGVGKSAL	9.8	-0.23422	0.2438	Non-Toxin	POSITIVE	ALLERGEN	4.4	8.8	-9.98	97.78	0.589
HLA-A*30:01	G12S	SGVGKSALT	14	-0.29169	0.046	Non-Toxin	POSITIVE	ALLERGEN	1.9	8.47	-9.98	86.67	0.311
HLA-A*30:02	G12D	VVGADGVGK	11	0.15851	0.6593	Non-Toxin	POSITIVE	ALLERGEN	100	5.81	-38.28	107.78	0.644
HLA-A*02:01	G13S	LVVVGAGSV	7.7	0.05671	-0.3872	Non-Toxin	NEGATIVE	NON-ALLERGEN	5.5	5.52	-9.98	183.33	2.311
HLA-B*07:02	G13C	GAGCVGKSAL	6	-0.28981	-0.5152	Non-Toxin	NEGATIVE	ALLERGEN	30	8.22	-24.01	88	0.82
HLA-A*31:01	G13R	RVGKSALTI	9.3	-0.31695	-0.5903	Non-Toxin	POSITIVE	NON-ALLERGEN	1	11	-9.98	130	0.444
HLA-B*44:02	G12D	ADGVGKSAL	4.2	-0.23422	0.3344	Non-Toxin	NEGATIVE	ALLERGEN	4.4	5.88	-19.41	97.78	0.289
HLA-A*30:02	G13R	KLVVVGAGR	12	0.17986	0.6668	Non-Toxin	NEGATIVE	ALLERGEN	1.3	11	-19.41	151.11	1
HLA-A*68:02	G13V	KLVVVGAGV	8.1	0.17986	-0.3609	Non-Toxin	NEGATIVE	NON-ALLERGEN	1.3	8.75	-19.41	183.33	1.967
HLA-A*30:01	G12D	GADGVGKSA	14	-0.16526	0.93	Non-Toxin	POSITIVE	NON-ALLERGEN	30	5.84	-28.84	54.44	-0.178
HLA-A*01:01	G12D	GADGVGKSAL	6.5	-0.20526	0.1322	Non-Toxin	NEGATIVE	ALLERGEN	30	5.84	-24.96	88	0.22
HLA-A*68:02	G12S	GASGVGKSA	8.2	-0.22616	0.7521	Non-Toxin	POSITIVE	NON-ALLERGEN	30	8.75	-19.41	54.44	0.122
HLA-B*15:01	G13V	KLVVVGAGV	8	0.17986	-0.3609	Non-Toxin	NEGATIVE	NON-ALLERGEN	1.3	8.75	-19.41	183.33	1.967
HLA-B*57:01	G12S	SGVGKSALTI	11	-0.27345	-0.2422	Non-Toxin	POSITIVE	ALLERGEN	1.9	8.47	-7.98	117	0.73
HLA-B*15:01	G12S	GASGVGKSAL	8	-0.26616	-0.0276	Non-Toxin	NEGATIVE	ALLERGEN	30	8.75	-16.47	88	0.49
HLA-A*30:01	G13V	GAGVVGKSA	15	-0.15402	-0.0036	Non-Toxin	POSITIVE	NON-ALLERGEN	30	8.75	-19.41	86.67	0.678
HLA-B*57:01	G12S	GASGVGKSAL	11	-0.26616	-0.0276	Non-Toxin	NEGATIVE	ALLERGEN	30	8.75	-16.47	88	0.49
HLA-B*35:01	G13D	DVGKSALTI	5.7	-0.31695	-0.7247	Non-Toxin	POSITIVE	NON-ALLERGEN	1.1	5.84	-9.98	130	0.556
HLA-A*30:01	G13V	GVVGKSALTI	15	-0.27345	-0.714	Non-Toxin	POSITIVE	NON-ALLERGEN	30	8.75	-7.98	146	1.23
HLA-A*68:02	G13S	GSVGKSALTI	8.3	-0.27345	-0.4897	Non-Toxin	NEGATIVE	NON-ALLERGEN	30	8.75	-7.98	117	0.73
HLA-A*02:06	G13D	AGDVGKSAL	12	-0.23802	-0.0875	Non-Toxin	NEGATIVE	ALLERGEN	4.4	5.88	-9.98	97.78	0.289
HLA-A*31:01	G13R	RVGKSALTIQ	9.6	-0.22892	-0.2922	Non-Toxin	NEGATIVE	NON-ALLERGEN	1	11	-7.98	117	0.05
HLA-A*02:06	G12C	GACGVGKSA	12	-0.18996	0.5489	Non-Toxin	POSITIVE	ALLERGEN	30	8.22	29.41	54.44	0.489
HLA-B*51:01	G12S	GASGVGKSA	11	-0.22616	0.7521	Non-Toxin	POSITIVE	NON-ALLERGEN	30	8.75	-19.41	54.44	0.122
HLA-A*68:02	G13V	GVVGKSALT	8.5	-0.29169	-0.5002	Non-Toxin	POSITIVE	NON-ALLERGEN	30	8.75	-9.98	118.89	0.867
HLA-A*02:03	G12V	AVGVGKSALT	9.2	-0.25365	-0.0645	Non-Toxin	POSITIVE	ALLERGEN	4.4	8.8	-16.47	117	0.96
HLA-A*02:03	G13V	AGVVGKSALT	9.2	-0.25125	-0.2694	Non-Toxin	POSITIVE	NON-ALLERGEN	4.4	8.8	-7.98	117	0.96
HLA-A*30:02	G13S	VVVGAGSVGK	12	0.01751	0.0581	Non-Toxin	POSITIVE	NON-ALLERGEN	100	8.72	-24.96	126	1.27
HLA-A*30:01	G13R	AGRVGKSALT	15	-0.24785	0.0818	Non-Toxin	POSITIVE	NON-ALLERGEN	4.4	11	-7.98	88	0.09
HLA-A*30:02	G12S	GASGVGKSA	12	-0.22616	0.7521	Non-Toxin	POSITIVE	NON-ALLERGEN	30	8.75	-19.41	54.44	0.122
HLA-B*40:01	G13D	AGDVGKSAL	4.3	-0.23802	-0.0875	Non-Toxin	NEGATIVE	ALLERGEN	4.4	5.88	-9.98	97.78	0.289
HLA-A*02:06	G13D	DVGKSALTI	12	-0.31695	-0.7247	Non-Toxin	POSITIVE	NON-ALLERGEN	1.1	5.84	-9.98	130	0.556
HLA-A*30:01	G12S	VGASGVGKSA	15	-0.32733	0.5418	Non-Toxin	POSITIVE	ALLERGEN	100	8.72	-24.96	78	0.53
HLA-A*02:06	G13D	GAGDVGKSAL	12	-0.21324	-0.1245	Non-Toxin	NEGATIVE	ALLERGEN	30	5.84	-16.47	88	0.22
HLA-A*30:01	G13S	GSVGKSALTI	15	-0.27345	-0.4897	Non-Toxin	NEGATIVE	NON-ALLERGEN	30	8.75	-7.98	117	0.73
HLA-A*02:01	G13C	CVGKSALTI	8.3	-0.31695	-0.9209	Non-Toxin	POSITIVE	NON-ALLERGEN	1.2	8.22	-18.36	130	1.222
HLA-A*30:02	G13V	VVVGAGVVGK	13	0.2121	-0.8764	Non-Toxin	POSITIVE	NON-ALLERGEN	100	8.72	-24.96	155	1.77
HLA-A*02:03	G13S	GSVGKSALTI	9.4	-0.27345	-0.4897	Non-Toxin	NEGATIVE	NON-ALLERGEN	30	8.75	-7.98	117	0.73
HLA-A*68:02	G12D	DGVGKSALT	8.8	-0.29169	0.1501	Non-Toxin	POSITIVE	ALLERGEN	1.1	5.84	-9.98	86.67	0.011
HLA-A*30:01	G13R	GAGRVGKSAL	16	-0.18348	-0.0143	Non-Toxin	NEGATIVE	ALLERGEN	30	11	-16.47	88	0.12
HLA-A*02:03	G13D	DVGKSALTI	9.5	-0.31695	-0.7247	Non-Toxin	POSITIVE	NON-ALLERGEN	1.1	5.84	-9.98	130	0.556
HLA-B*08:01	G12D	GADGVGKSAL	11	-0.20526	0.1322	Non-Toxin	NEGATIVE	ALLERGEN	30	5.84	-24.96	88	0.22
HLA-B*08:01	G12S	GASGVGKSAL	11	-0.26616	-0.0276	Non-Toxin	NEGATIVE	ALLERGEN	30	8.75	-16.47	88	0.49
HLA-B*40:01	G13D	GDVGKSALTI	4.5	-0.27345	-0.5995	Non-Toxin	NEGATIVE	NON-ALLERGEN	30	5.84	-7.98	117	0.46
HLA-A*32:01	G12S	SGVGKSALTI	6.2	-0.27345	-0.2422	Non-Toxin	POSITIVE	ALLERGEN	1.9	8.47	-7.98	117	0.73
HLA-A*30:02	G13R	VVVGAGRVGK	13	0.22196	0.3391	Non-Toxin	POSITIVE	ALLERGEN	100	11	-24.96	126	0.9
HLA-A*68:02	G12V	AVGVGKSAL	9	-0.23422	-0.0611	Non-Toxin	POSITIVE	NON-ALLERGEN	4.4	8.8	-19.41	130	1.144
HLA-A*30:02	G13D	VVGAGDVGK	13	0.15889	0.7916	Non-Toxin	POSITIVE	ALLERGEN	100	5.81	-28.84	107.78	0.644
HLA-A*02:06	G12V	YKLVVVGAV	12	0.16846	-0.0695	Non-Toxin	POSITIVE	NON-ALLERGEN	2.8	8.59	-19.41	183.33	1.867
HLA-A*03:01	G13S	SVGKSALTI	7.5	-0.31695	-0.6745	Non-Toxin	POSITIVE	ALLERGEN	1.9	8.47	-9.98	130	0.856
HLA-A*30:01	G13V	GVVGKSALT	16	-0.29169	-0.5002	Non-Toxin	POSITIVE	NON-ALLERGEN	30	8.75	-9.98	118.89	0.867
HLA-A*02:01	G12V	AVGVGKSAL	8.5	-0.23422	-0.0611	Non-Toxin	POSITIVE	NON-ALLERGEN	4.4	8.8	-19.41	130	1.144
HLA-A*33:01	G13V	VVGAGVVGK	8.2	0.17687	-0.8265	Non-Toxin	POSITIVE	NON-ALLERGEN	100	8.72	-28.84	140	1.5
HLA-B*08:01	G12V	GAVGVGKSAL	12	-0.19906	-0.4274	Non-Toxin	POSITIVE	NON-ALLERGEN	30	8.75	-24.96	117	0.99
HLA-B*57:01	G12V	GAVGVGKSAL	12	-0.19906	-0.4274	Non-Toxin	POSITIVE	NON-ALLERGEN	30	8.75	-24.96	117	0.99
HLA-B*08:01	G13D	GAGDVGKSAL	12	-0.21324	-0.1245	Non-Toxin	NEGATIVE	ALLERGEN	30	5.84	-16.47	88	0.22
HLA-B*08:01	G12S	SGVGKSALTI	12	-0.27345	-0.2422	Non-Toxin	POSITIVE	ALLERGEN	1.9	8.47	-7.98	117	0.73
HLA-A*02:06	G13V	AGVVGKSAL	13	-0.23182	-0.3096	Non-Toxin	NEGATIVE	NON-ALLERGEN	4.4	8.8	-9.98	130	1.144
HLA-A*30:02	G13C	VVGAGCVGK	14	0.08726	0.0616	Non-Toxin	POSITIVE	ALLERGEN	100	8.19	-37.22	107.78	1.311
HLA-A*30:01	G12S	KLVVVGASG	17	0.0634	0.5393	Non-Toxin	NEGATIVE	NON-ALLERGEN	1.3	8.75	-19.41	151.11	1.411
HLA-A*30:01	G12S	SGVGKSALTI	17	-0.27345	-0.2422	Non-Toxin	POSITIVE	ALLERGEN	1.9	8.47	-7.98	117	0.73
HLA-A*02:06	G12S	SGVGKSALTI	13	-0.27345	-0.2422	Non-Toxin	POSITIVE	ALLERGEN	1.9	8.47	-7.98	117	0.73
HLA-B*15:01	G13S	AGSVGKSAL	9	-0.29892	0.0008	Non-Toxin	NEGATIVE	ALLERGEN	4.4	8.8	-9.98	97.78	0.589
HLA-B*57:01	G13V	GVVGKSALTI	12	-0.27345	-0.714	Non-Toxin	POSITIVE	NON-ALLERGEN	30	8.75	-7.98	146	1.23
HLA-A*26:01	G13R	LVVVGAGRV	6.5	0.18361	-0.2725	Non-Toxin	NEGATIVE	NON-ALLERGEN	5.5	9.75	-9.98	183.33	1.9
HLA-A*30:01	G13V	AGVVGKSAL	17	-0.23182	-0.3096	Non-Toxin	NEGATIVE	NON-ALLERGEN	4.4	8.8	-9.98	130	1.144
HLA-B*51:01	G12D	VGADGVGKSA	12	-0.13854	0.7409	Non-Toxin	POSITIVE	ALLERGEN	100	5.81	-33.45	78	0.26
HLA-A*30:01	G13R	VGAGRVGKS	17	0.03866	0.2377	Non-Toxin	POSITIVE	ALLERGEN	100	11	-28.84	75.56	-0.022
HLA-B*08:01	G13S	GAGSVGKSAL	12	-0.40203	-0.1921	Non-Toxin	NEGATIVE	ALLERGEN	30	8.75	-16.47	88	0.49
HLA-A*30:02	G13S	GSVGKSALT	14	-0.29169	-0.2411	Non-Toxin	NEGATIVE	NON-ALLERGEN	30	8.75	-9.98	86.67	0.311
HLA-A*02:06	G13S	KLVVVGAGS	13	0.17986	0.5814	Non-Toxin	NEGATIVE	NON-ALLERGEN	1.3	8.75	-19.41	151.11	1.411
HLA-A*30:01	G13S	VGAGSVGKSA	17	-0.32086	0.345	Non-Toxin	POSITIVE	ALLERGEN	100	8.72	-24.96	78	0.53
HLA-A*68:02	G13S	GSVGKSALT	9.8	-0.29169	-0.2411	Non-Toxin	NEGATIVE	NON-ALLERGEN	30	8.75	-9.98	86.67	0.311
HLA-A*30:02	G12S	VVVGASGVGK	14	0.01104	0.1519	Non-Toxin	POSITIVE	NON-ALLERGEN	100	8.72	-24.96	126	1.27
HLA-A*02:06	G13S	GSVGKSALT	14	-0.29169	-0.2411	Non-Toxin	NEGATIVE	NON-ALLERGEN	30	8.75	-9.98	86.67	0.311
HLA-B*15:01	G12S	KLVVVGASG	9.4	0.0634	0.5393	Non-Toxin	NEGATIVE	NON-ALLERGEN	1.3	8.75	-19.41	151.11	1.411
HLA-A*32:01	G13S	VVGAGSVGK	6.7	-0.01772	0.2862	Non-Toxin	POSITIVE	ALLERGEN	100	8.72	-28.84	107.78	0.944
HLA-A*68:02	G13D	LVVVGAGDV	9.9	0.16633	0.1716	Non-Toxin	NEGATIVE	NON-ALLERGEN	5.5	3.8	-9.98	183.33	2.011
HLA-A*02:03	G12S	SGVGKSALTI	11	-0.27345	-0.2422	Non-Toxin	POSITIVE	ALLERGEN	1.9	8.47	-7.98	117	0.73
HLA-B*08:01	G13V	GAGVVGKSAL	13	-0.19402	-0.6794	Non-Toxin	NEGATIVE	NON-ALLERGEN	30	8.75	-16.47	117	0.99
HLA-A*32:01	G13D	DVGKSALTI	6.8	-0.31695	-0.7247	Non-Toxin	POSITIVE	NON-ALLERGEN	1.1	5.84	-9.98	130	0.556
HLA-B*51:01	G13V	AGVVGKSAL	12	-0.23182	-0.3096	Non-Toxin	NEGATIVE	NON-ALLERGEN	4.4	8.8	-9.98	130	1.144
HLA-A*30:02	G13D	DVGKSALTI	15	-0.31695	-0.7247	Non-Toxin	POSITIVE	NON-ALLERGEN	1.1	5.84	-9.98	130	0.556
HLA-A*02:06	G13D	LVVVGAGDV	14	0.16633	0.1716	Non-Toxin	NEGATIVE	NON-ALLERGEN	5.5	3.8	-9.98	183.33	2.011
HLA-A*68:02	G12S	SGVGKSALTI	11	-0.27345	-0.2422	Non-Toxin	POSITIVE	ALLERGEN	1.9	8.47	-7.98	117	0.73
HLA-A*33:01	G13C	VVGAGCVGK	9	0.08726	0.0616	Non-Toxin	POSITIVE	ALLERGEN	100	8.19	-37.22	107.78	1.311
HLA-A*30:02	G12C	VVGACGVGK	15	0.08441	0.3168	Non-Toxin	POSITIVE	NON-ALLERGEN	100	8.19	19.98	107.78	1.311
HLA-A*30:02	G12D	GADGVGKSA	15	-0.16526	0.93	Non-Toxin	POSITIVE	NON-ALLERGEN	30	5.84	-28.84	54.44	-0.178
HLA-A*30:01	G13S	KLVVVGAGSV	18	0.09691	-0.0204	Non-Toxin	NEGATIVE	NON-ALLERGEN	1.3	8.75	-16.47	165	1.69
HLA-A*68:02	G12V	EYKLVVVGAV	11	0.08956	0.0655	Non-Toxin	POSITIVE	NON-ALLERGEN	1	6.1	-16.47	165	1.33
HLA-A*68:02	G13D	GAGDVGKSA	11	-0.17324	0.642	Non-Toxin	POSITIVE	ALLERGEN	30	5.84	-19.41	54.44	-0.178
HLA-B*51:01	G12V	GAVGVGKSAL	13	-0.19906	-0.4274	Non-Toxin	POSITIVE	NON-ALLERGEN	30	8.75	-24.96	117	0.99
HLA-A*32:01	G12V	VVGAVGVGK	6.9	0.17711	-0.6111	Non-Toxin	POSITIVE	NON-ALLERGEN	100	8.72	-38.28	140	1.5
HLA-A*30:01	G13V	VGAGVVGKS	18	0.02846	-0.4747	Non-Toxin	POSITIVE	NON-ALLERGEN	100	8.72	-28.84	107.78	0.944
HLA-A*30:02	G12V	VVVGAVGVGK	15	0.21234	-0.8524	Non-Toxin	POSITIVE	NON-ALLERGEN	100	8.72	-33.45	155	1.77
HLA-A*30:01	G13R	VVVGAGRVG	18	0.1853	-0.1617	Non-Toxin	POSITIVE	NON-ALLERGEN	100	9.72	-19.41	140	1.433
HLA-A*02:03	G12S	GASGVGKSAL	11	-0.26616	-0.0276	Non-Toxin	NEGATIVE	ALLERGEN	30	8.75	-16.47	88	0.49
HLA-A*02:03	G12V	GAVGVGKSAL	11	-0.19906	-0.4274	Non-Toxin	POSITIVE	NON-ALLERGEN	30	8.75	-24.96	117	0.99
HLA-A*03:01	G13S	SVGKSALTIQ	8.3	-0.22892	-0.3679	Non-Toxin	NEGATIVE	NON-ALLERGEN	1.9	8.47	-7.98	117	0.42
HLA-B*51:01	G13D	GAGDVGKSA	13	-0.17324	0.642	Non-Toxin	POSITIVE	ALLERGEN	30	5.84	-19.41	54.44	-0.178
HLA-A*30:01	G12V	VGVGKSALT	18	-0.29169	-0.2356	Non-Toxin	POSITIVE	ALLERGEN	100	8.72	-19.41	118.89	0.867
HLA-A*32:01	G12V	VGVGKSALTI	7.1	-0.27345	-0.4943	Non-Toxin	POSITIVE	ALLERGEN	100	8.72	-16.47	146	1.23
HLA-A*30:02	G13V	GVVGKSALT	15	-0.29169	-0.5002	Non-Toxin	POSITIVE	NON-ALLERGEN	30	8.75	-9.98	118.89	0.867
HLA-A*68:02	G12S	KLVVVGASGV	11	0.04515	0.0378	Non-Toxin	NEGATIVE	NON-ALLERGEN	1.3	8.75	-16.47	165	1.69
HLA-B*51:01	G13C	LVVVGAGCV	13	0.12187	-0.3612	Non-Toxin	NEGATIVE	NON-ALLERGEN	5.5	5.52	-18.36	183.33	2.678
HLA-A*33:01	G13R	VVVGAGRVGK	9.3	0.22196	0.3391	Non-Toxin	POSITIVE	ALLERGEN	100	11	-24.96	126	0.9
HLA-A*30:01	G12S	KLVVVGASGV	18	0.04515	0.0378	Non-Toxin	NEGATIVE	NON-ALLERGEN	1.3	8.75	-16.47	165	1.69
HLA-A*30:01	G12V	KLVVVGAVGV	18	0.21961	-0.8624	Non-Toxin	POSITIVE	NON-ALLERGEN	1.3	8.75	-24.96	194	2.19
HLA-B*35:01	G12D	GADGVGKSA	7.2	-0.16526	0.93	Non-Toxin	POSITIVE	NON-ALLERGEN	30	5.84	-28.84	54.44	-0.178
HLA-B*58:01	G12S	GASGVGKSAL	8.9	-0.26616	-0.0276	Non-Toxin	NEGATIVE	ALLERGEN	30	8.75	-16.47	88	0.49
HLA-A*30:02	G12S	KLVVVGASG	16	0.0634	0.5393	Non-Toxin	NEGATIVE	NON-ALLERGEN	1.3	8.75	-19.41	151.11	1.411
HLA-A*30:01	G13R	VGAGRVGKSA	19	-0.10936	0.4146	Non-Toxin	POSITIVE	ALLERGEN	100	11	-24.96	78	0.16
HLA-A*02:06	G12S	ASGVGKSAL	15	-0.23422	0.2438	Non-Toxin	POSITIVE	ALLERGEN	4.4	8.8	-9.98	97.78	0.589
HLA-B*35:01	G12V	GAVGVGKSA	7.2	-0.15906	0.3021	Non-Toxin	POSITIVE	NON-ALLERGEN	30	8.75	-28.84	86.67	0.678
HLA-A*26:01	G12V	LVVVGAVGV	7.4	0.17941	-1.3899	Non-Toxin	POSITIVE	NON-ALLERGEN	5.5	5.52	-19.41	215.56	2.867
HLA-A*30:01	G13V	VGAGVVGKSA	19	-0.11956	-0.3411	Non-Toxin	POSITIVE	NON-ALLERGEN	100	8.72	-24.96	107	1.03
HLA-A*02:01	G13S	KLVVVGAGS	9.8	0.17986	0.5814	Non-Toxin	NEGATIVE	NON-ALLERGEN	1.3	8.75	-19.41	151.11	1.411
HLA-B*51:01	G12C	GACGVGKSA	13	-0.18996	0.5489	Non-Toxin	POSITIVE	ALLERGEN	30	8.22	29.41	54.44	0.489
HLA-A*30:02	G13D	GAGDVGKSA	16	-0.17324	0.642	Non-Toxin	POSITIVE	ALLERGEN	30	5.84	-19.41	54.44	-0.178
HLA-A*30:02	G13S	GAGSVGKSA	16	-0.36203	0.5613	Non-Toxin	NEGATIVE	ALLERGEN	30	8.75	-19.41	54.44	0.122
HLA-B*44:03	G12D	ADGVGKSAL	5.7	-0.23422	0.3344	Non-Toxin	NEGATIVE	ALLERGEN	4.4	5.88	-19.41	97.78	0.289
HLA-A*01:01	G13S	SVGKSALTI	9.2	-0.31695	-0.6745	Non-Toxin	POSITIVE	ALLERGEN	1.9	8.47	-9.98	130	0.856
HLA-B*15:01	G12V	GAVGVGKSA	11	-0.15906	0.3021	Non-Toxin	POSITIVE	NON-ALLERGEN	30	8.75	-28.84	86.67	0.678
HLA-A*02:06	G12V	AVGVGKSALT	15	-0.25365	-0.0645	Non-Toxin	POSITIVE	ALLERGEN	4.4	8.8	-16.47	117	0.96
HLA-B*51:01	G12V	VGAVGVGKSA	13	-0.11932	0.102	Non-Toxin	POSITIVE	NON-ALLERGEN	100	8.72	-33.45	107	1.03
HLA-A*02:06	G13V	AGVVGKSALT	15	-0.25125	-0.2694	Non-Toxin	POSITIVE	NON-ALLERGEN	4.4	8.8	-7.98	117	0.96
HLA-A*30:02	G12V	GAVGVGKSA	16	-0.15906	0.3021	Non-Toxin	POSITIVE	NON-ALLERGEN	30	8.75	-28.84	86.67	0.678
HLA-A*68:01	G13S	SVGKSALTIQ	12	-0.22892	-0.3679	Non-Toxin	NEGATIVE	NON-ALLERGEN	1.9	8.47	-7.98	117	0.42
HLA-A*26:01	G13S	SVGKSALTI	7.5	-0.31695	-0.6745	Non-Toxin	POSITIVE	ALLERGEN	1.9	8.47	-9.98	130	0.856
HLA-A*30:01	G13S	KLVVVGAGS	19	0.17986	0.5814	Non-Toxin	NEGATIVE	NON-ALLERGEN	1.3	8.75	-19.41	151.11	1.411
HLA-A*02:01	G13V	GVVGKSALT	11	-0.29169	-0.5002	Non-Toxin	POSITIVE	NON-ALLERGEN	30	8.75	-9.98	118.89	0.867
HLA-A*68:01	G12D	VVGADGVGK	2.2	0.15851	0.6593	Non-Toxin	POSITIVE	ALLERGEN	100	5.81	-38.28	107.78	0.644
HLA-A*01:01	G13D	DVGKSALTI	9.3	-0.31695	-0.7247	Non-Toxin	POSITIVE	NON-ALLERGEN	1.1	5.84	-9.98	130	0.556
HLA-A*30:01	G13C	AGCVGKSAL	19	-0.26272	-0.3668	Non-Toxin	NEGATIVE	ALLERGEN	4.4	8.27	-18.36	97.78	0.956
HLA-B*07:02	G13D	GAGDVGKSA	8.3	-0.17324	0.642	Non-Toxin	POSITIVE	ALLERGEN	30	5.84	-19.41	54.44	-0.178
HLA-A*33:01	G12S	VVGASGVGK	9.7	-0.02419	0.2366	Non-Toxin	POSITIVE	ALLERGEN	100	8.72	-28.84	107.78	0.944
HLA-B*07:02	G13S	GAGSVGKSA	8.3	-0.36203	0.5613	Non-Toxin	NEGATIVE	ALLERGEN	30	8.75	-19.41	54.44	0.122
HLA-A*11:01	G13R	RVGKSALTIQ	7.4	-0.22892	-0.2922	Non-Toxin	NEGATIVE	NON-ALLERGEN	1	11	-7.98	117	0.05
HLA-B*58:01	G12V	VGVGKSALTI	9.4	-0.27345	-0.4943	Non-Toxin	POSITIVE	ALLERGEN	100	8.72	-16.47	146	1.23
HLA-A*33:01	G12V	VVVGAVGVGK	9.7	0.21234	-0.8524	Non-Toxin	POSITIVE	NON-ALLERGEN	100	8.72	-33.45	155	1.77
HLA-B*51:01	G12D	GADGVGKSAL	14	-0.20526	0.1322	Non-Toxin	NEGATIVE	ALLERGEN	30	5.84	-24.96	88	0.22
HLA-A*02:06	G13S	GAGSVGKSA	15	-0.36203	0.5613	Non-Toxin	NEGATIVE	ALLERGEN	30	8.75	-19.41	54.44	0.122
HLA-A*31:01	G13R	KLVVVGAGRV	12	0.22381	0.0764	Non-Toxin	NEGATIVE	ALLERGEN	1.3	11	-16.47	165	1.32
HLA-B*40:01	G12D	GADGVGKSAL	5.5	-0.20526	0.1322	Non-Toxin	NEGATIVE	ALLERGEN	30	5.84	-24.96	88	0.22
HLA-A*30:01	G12C	VGACGVGKSA	19	-0.21511	0.3878	Non-Toxin	POSITIVE	ALLERGEN	100	8.19	18.98	78	0.86
HLA-A*02:06	G13C	GCVGKSALTI	15	-0.27345	-0.8174	Non-Toxin	NEGATIVE	ALLERGEN	30	8.22	-15.52	117	1.06
HLA-B*15:01	G12V	KLVVVGAVG	11	0.18418	-0.3821	Non-Toxin	POSITIVE	NON-ALLERGEN	1.3	8.75	-28.84	183.33	1.967
HLA-A*33:01	G12S	EYKLVVVGAS	9.8	0.08956	0.7277	Non-Toxin	NEGATIVE	ALLERGEN	1	6.1	-16.47	136	0.83
HLA-B*51:01	G12C	LVVVGACGV	14	0.09907	-0.1143	Non-Toxin	POSITIVE	NON-ALLERGEN	5.5	5.52	38.84	183.33	2.678
HLA-A*26:01	G13D	DVGKSALTIQ	7.8	-0.22892	-0.4109	Non-Toxin	NEGATIVE	NON-ALLERGEN	1.1	5.84	-7.98	117	0.15
HLA-A*30:02	G13D	VVVGAGDVGK	17	0.19412	0.4726	Non-Toxin	POSITIVE	NON-ALLERGEN	100	5.81	-24.96	126	1
HLA-A*02:03	G12S	KLVVVGASG	12	0.0634	0.5393	Non-Toxin	NEGATIVE	NON-ALLERGEN	1.3	8.75	-19.41	151.11	1.411
HLA-A*30:02	G13C	VVVGAGCVGK	17	0.12249	-0.1475	Non-Toxin	NEGATIVE	NON-ALLERGEN	100	8.19	-32.5	126	1.6
HLA-A*02:03	G13C	GCVGKSALTI	12	-0.27345	-0.8174	Non-Toxin	NEGATIVE	ALLERGEN	30	8.22	-15.52	117	1.06
HLA-B*51:01	G12S	VGASGVGKSA	14	-0.32733	0.5418	Non-Toxin	POSITIVE	ALLERGEN	100	8.72	-24.96	78	0.53
HLA-A*30:01	G12S	VGASGVGKS	20	-0.17931	0.5447	Non-Toxin	POSITIVE	NON-ALLERGEN	100	8.72	-28.84	75.56	0.389
HLA-B*08:01	G12C	GACGVGKSAL	14	-0.22996	-0.1927	Non-Toxin	NEGATIVE	ALLERGEN	30	8.22	27.47	88	0.82
HLA-B*51:01	G13V	GAGVVGKSA	14	-0.15402	-0.0036	Non-Toxin	POSITIVE	NON-ALLERGEN	30	8.75	-19.41	86.67	0.678
HLA-A*26:01	G13V	VVVGAGVVGK	7.9	0.2121	-0.8764	Non-Toxin	POSITIVE	NON-ALLERGEN	100	8.72	-24.96	155	1.77
HLA-B*58:01	G12S	SGVGKSALTI	9.7	-0.27345	-0.2422	Non-Toxin	POSITIVE	ALLERGEN	1.9	8.47	-7.98	117	0.73
HLA-A*11:01	G13R	VVGAGRVGKS	7.6	0.07523	0.4293	Non-Toxin	NEGATIVE	ALLERGEN	100	11	-24.96	97	0.4
HLA-A*02:01	G13R	LVVVGAGRV	11	0.18361	-0.2725	Non-Toxin	NEGATIVE	NON-ALLERGEN	5.5	9.75	-9.98	183.33	1.9
HLA-B*35:01	G12D	GADGVGKSAL	7.7	-0.20526	0.1322	Non-Toxin	NEGATIVE	ALLERGEN	30	5.84	-24.96	88	0.22
HLA-A*68:02	G12D	VGADGVGKSA	12	-0.13854	0.7409	Non-Toxin	POSITIVE	ALLERGEN	100	5.81	-33.45	78	0.26
HLA-A*02:06	G12V	VGVGKSALTI	16	-0.27345	-0.4943	Non-Toxin	POSITIVE	ALLERGEN	100	8.72	-16.47	146	1.23
HLA-A*02:03	G12D	VGADGVGKSA	12	-0.13854	0.7409	Non-Toxin	POSITIVE	ALLERGEN	100	5.81	-33.45	78	0.26
HLA-A*30:02	G12V	VVVGAVGVG	17	0.17718	-1.4124	Non-Toxin	POSITIVE	NON-ALLERGEN	100	5.49	-28.84	172.22	2.4
HLA-A*30:02	G12D	VVVGADGVGK	17	0.19374	0.7272	Non-Toxin	POSITIVE	ALLERGEN	100	5.81	-33.45	126	1
HLA-B*51:01	G12D	LVVVGADGV	14	0.16329	0.3349	Non-Toxin	POSITIVE	NON-ALLERGEN	5.5	3.8	-19.41	183.33	2.011
HLA-A*30:02	G13S	VVVGAGSVG	17	0.002	-0.397	Non-Toxin	POSITIVE	ALLERGEN	100	5.49	-19.41	140	1.844
HLA-A*03:01	G13V	VVGKSALTI	9.1	-0.31695	-0.8802	Non-Toxin	POSITIVE	NON-ALLERGEN	100	8.72	-9.98	162.22	1.411
HLA-B*58:01	G12D	GADGVGKSAL	9.9	-0.20526	0.1322	Non-Toxin	NEGATIVE	ALLERGEN	30	5.84	-24.96	88	0.22
HLA-A*33:01	G13V	VVVGAGVVGK	11	0.2121	-0.8764	Non-Toxin	POSITIVE	NON-ALLERGEN	100	8.72	-24.96	155	1.77
HLA-B*51:01	G13S	GAGSVGKSA	14	-0.36203	0.5613	Non-Toxin	NEGATIVE	ALLERGEN	30	8.75	-19.41	54.44	0.122
HLA-B*51:01	G12C	CGVGKSALTI	14	-0.27345	-0.3601	Non-Toxin	POSITIVE	ALLERGEN	1.2	8.22	-7.98	117	1.06
HLA-A*30:01	G12V	LVVVGAVGV	20	0.17941	-1.3899	Non-Toxin	POSITIVE	NON-ALLERGEN	5.5	5.52	-19.41	215.56	2.867
HLA-B*08:01	G12D	DGVGKSALT	15	-0.29169	0.1501	Non-Toxin	POSITIVE	ALLERGEN	1.1	5.84	-9.98	86.67	0.011
HLA-B*51:01	G13S	GSVGKSALTI	14	-0.27345	-0.4897	Non-Toxin	NEGATIVE	NON-ALLERGEN	30	8.75	-7.98	117	0.73
HLA-B*35:01	G12S	GASGVGKSA	7.9	-0.22616	0.7521	Non-Toxin	POSITIVE	NON-ALLERGEN	30	8.75	-19.41	54.44	0.122
HLA-A*33:01	G12C	EYKLVVVGAC	11	0.08956	0.8357	Non-Toxin	NEGATIVE	ALLERGEN	1	6.09	27.47	136	1.16
HLA-A*30:02	G13S	SVGKSALTIQ	18	-0.22892	-0.3679	Non-Toxin	NEGATIVE	NON-ALLERGEN	1.9	8.47	-7.98	117	0.42
HLA-A*30:01	G12D	VGADGVGKSA	21	-0.13854	0.7409	Non-Toxin	POSITIVE	ALLERGEN	100	5.81	-33.45	78	0.26
HLA-A*31:01	G13R	AGRVGKSAL	13	-0.22842	0.0924	Non-Toxin	NEGATIVE	NON-ALLERGEN	4.4	11	-9.98	97.78	0.178
HLA-A*68:02	G12V	VGAVGVGKSA	12	-0.11932	0.102	Non-Toxin	POSITIVE	NON-ALLERGEN	100	8.72	-33.45	107	1.03
HLA-B*15:01	G13V	GVVGKSALTI	11	-0.27345	-0.714	Non-Toxin	POSITIVE	NON-ALLERGEN	30	8.75	-7.98	146	1.23
HLA-A*03:01	G13R	YKLVVVGAGR	9.3	0.20306	0.8104	Non-Toxin	NEGATIVE	ALLERGEN	2.8	9.99	-16.47	136	0.77
HLA-B*57:01	G13R	GAGRVGKSAL	15	-0.18348	-0.0143	Non-Toxin	NEGATIVE	ALLERGEN	30	11	-16.47	88	0.12
HLA-A*01:01	G12D	VGADGVGKSA	11	-0.13854	0.7409	Non-Toxin	POSITIVE	ALLERGEN	100	5.81	-33.45	78	0.26
HLA-B*07:02	G13D	DVGKSALTI	9	-0.31695	-0.7247	Non-Toxin	POSITIVE	NON-ALLERGEN	1.1	5.84	-9.98	130	0.556
HLA-B*57:01	G13R	RVGKSALTIQ	15	-0.22892	-0.2922	Non-Toxin	NEGATIVE	NON-ALLERGEN	1	11	-7.98	117	0.05
HLA-A*30:01	G12V	VGAVGVGKSA	21	-0.11932	0.102	Non-Toxin	POSITIVE	NON-ALLERGEN	100	8.72	-33.45	107	1.03
HLA-A*30:02	G12S	GASGVGKSAL	18	-0.26616	-0.0276	Non-Toxin	NEGATIVE	ALLERGEN	30	8.75	-16.47	88	0.49
HLA-B*35:01	G12V	GAVGVGKSAL	8	-0.19906	-0.4274	Non-Toxin	POSITIVE	NON-ALLERGEN	30	8.75	-24.96	117	0.99
HLA-A*26:01	G12V	VVVGAVGVGK	8.3	0.21234	-0.8524	Non-Toxin	POSITIVE	NON-ALLERGEN	100	8.72	-33.45	155	1.77
HLA-A*32:01	G12S	ASGVGKSAL	8.1	-0.23422	0.2438	Non-Toxin	POSITIVE	ALLERGEN	4.4	8.8	-9.98	97.78	0.589
HLA-A*30:02	G13V	VVVGAGVVG	18	0.17646	-1.4734	Non-Toxin	POSITIVE	NON-ALLERGEN	100	5.49	-19.41	172.22	2.4
HLA-A*02:03	G13S	GAGSVGKSA	13	-0.36203	0.5613	Non-Toxin	NEGATIVE	ALLERGEN	30	8.75	-19.41	54.44	0.122
HLA-B*15:01	G12C	GACGVGKSAL	12	-0.22996	-0.1927	Non-Toxin	NEGATIVE	ALLERGEN	30	8.22	27.47	88	0.82
HLA-B*57:01	G13C	GCVGKSALTI	15	-0.27345	-0.8174	Non-Toxin	NEGATIVE	ALLERGEN	30	8.22	-15.52	117	1.06
HLA-A*30:01	G13V	VVVGAGVVG	21	0.17646	-1.4734	Non-Toxin	POSITIVE	NON-ALLERGEN	100	5.49	-19.41	172.22	2.4
HLA-A*30:02	G12C	VVVGACGVGK	18	0.11964	0.2807	Non-Toxin	POSITIVE	NON-ALLERGEN	100	8.19	18.98	126	1.6
HLA-A*30:01	G13R	GRVGKSALTI	21	-0.27345	-0.422	Non-Toxin	POSITIVE	NON-ALLERGEN	30	11	-7.98	117	0.36
HLA-A*30:02	G12V	KLVVVGAVG	18	0.18418	-0.3821	Non-Toxin	POSITIVE	NON-ALLERGEN	1.3	8.75	-28.84	183.33	1.967
HLA-A*33:01	G13S	VVGAGSVGK	11	-0.01772	0.2862	Non-Toxin	POSITIVE	ALLERGEN	100	8.72	-28.84	107.78	0.944
HLA-A*30:01	G13C	KLVVVGAGC	21	0.17986	0.6343	Non-Toxin	NEGATIVE	NON-ALLERGEN	1.3	8.22	-19.41	151.11	1.778
HLA-A*02:06	G12D	VGADGVGKSA	16	-0.13854	0.7409	Non-Toxin	POSITIVE	ALLERGEN	100	5.81	-33.45	78	0.26
HLA-A*30:01	G13C	CVGKSALTIQ	21	-0.22892	-0.5814	Non-Toxin	NEGATIVE	NON-ALLERGEN	1.2	8.22	-15.52	117	0.75
HLA-A*30:01	G13S	VGAGSVGKS	21	-0.17284	0.2633	Non-Toxin	NEGATIVE	ALLERGEN	100	8.72	-28.84	75.56	0.389
HLA-A*02:01	G12D	GADGVGKSAL	12	-0.20526	0.1322	Non-Toxin	NEGATIVE	ALLERGEN	30	5.84	-24.96	88	0.22
HLA-B*57:01	G13D	DVGKSALTI	15	-0.31695	-0.7247	Non-Toxin	POSITIVE	NON-ALLERGEN	1.1	5.84	-9.98	130	0.556
HLA-B*57:01	G12D	GADGVGKSAL	15	-0.20526	0.1322	Non-Toxin	NEGATIVE	ALLERGEN	30	5.84	-24.96	88	0.22
HLA-A*30:02	G12D	VGADGVGKSA	19	-0.13854	0.7409	Non-Toxin	POSITIVE	ALLERGEN	100	5.81	-33.45	78	0.26
HLA-B*15:01	G13D	GAGDVGKSAL	12	-0.21324	-0.1245	Non-Toxin	NEGATIVE	ALLERGEN	30	5.84	-16.47	88	0.22
HLA-A*02:01	G13V	LVVVGAGVV	12	0.17749	-1.4135	Non-Toxin	POSITIVE	NON-ALLERGEN	5.5	5.52	-9.98	215.56	2.867
HLA-B*08:01	G13C	GAGCVGKSAL	16	-0.28981	-0.5152	Non-Toxin	NEGATIVE	ALLERGEN	30	8.22	-24.01	88	0.82
HLA-A*01:01	G13V	VVGKSALTI	11	-0.31695	-0.8802	Non-Toxin	POSITIVE	NON-ALLERGEN	100	8.72	-9.98	162.22	1.411
HLA-A*02:03	G12C	GACGVGKSA	13	-0.18996	0.5489	Non-Toxin	POSITIVE	ALLERGEN	30	8.22	29.41	54.44	0.489
HLA-A*30:01	G12V	EYKLVVVGAV	22	0.08956	0.0655	Non-Toxin	POSITIVE	NON-ALLERGEN	1	6.1	-16.47	165	1.33
HLA-B*57:01	G13D	GAGDVGKSAL	16	-0.21324	-0.1245	Non-Toxin	NEGATIVE	ALLERGEN	30	5.84	-16.47	88	0.22
HLA-A*02:01	G13D	DVGKSALTI	12	-0.31695	-0.7247	Non-Toxin	POSITIVE	NON-ALLERGEN	1.1	5.84	-9.98	130	0.556
HLA-B*07:02	G13S	LVVVGAGSV	9.4	0.05671	-0.3872	Non-Toxin	NEGATIVE	NON-ALLERGEN	5.5	5.52	-9.98	183.33	2.311
HLA-B*15:01	G13R	RVGKSALTIQ	12	-0.22892	-0.2922	Non-Toxin	NEGATIVE	NON-ALLERGEN	1	11	-7.98	117	0.05
HLA-A*30:02	G13V	GVVGKSALTI	19	-0.27345	-0.714	Non-Toxin	POSITIVE	NON-ALLERGEN	30	8.75	-7.98	146	1.23
HLA-B*07:02	G13R	GAGRVGKSA	9.5	-0.14348	0.7646	Non-Toxin	POSITIVE	ALLERGEN	30	11	-19.41	54.44	-0.289
HLA-A*31:01	G13S	SVGKSALTI	14	-0.31695	-0.6745	Non-Toxin	POSITIVE	ALLERGEN	1.9	8.47	-9.98	130	0.856
HLA-B*15:01	G12S	GASGVGKSA	12	-0.22616	0.7521	Non-Toxin	POSITIVE	NON-ALLERGEN	30	8.75	-19.41	54.44	0.122
HLA-A*30:02	G12D	GADGVGKSAL	19	-0.20526	0.1322	Non-Toxin	NEGATIVE	ALLERGEN	30	5.84	-24.96	88	0.22
HLA-A*32:01	G12S	VVGASGVGK	8.6	-0.02419	0.2366	Non-Toxin	POSITIVE	ALLERGEN	100	8.72	-28.84	107.78	0.944
HLA-A*01:01	G13R	RVGKSALTI	12	-0.31695	-0.5903	Non-Toxin	POSITIVE	NON-ALLERGEN	1	11	-9.98	130	0.444
HLA-A*68:02	G12V	VVGAVGVGK	13	0.17711	-0.6111	Non-Toxin	POSITIVE	NON-ALLERGEN	100	8.72	-38.28	140	1.5
HLA-B*51:01	G12S	GASGVGKSAL	16	-0.26616	-0.0276	Non-Toxin	NEGATIVE	ALLERGEN	30	8.75	-16.47	88	0.49
HLA-A*02:06	G13D	GDVGKSALTI	17	-0.27345	-0.5995	Non-Toxin	NEGATIVE	NON-ALLERGEN	30	5.84	-7.98	117	0.46
HLA-A*32:01	G13R	KLVVVGAGR	8.7	0.17986	0.6668	Non-Toxin	NEGATIVE	ALLERGEN	1.3	11	-19.41	151.11	1
HLA-A*02:03	G12D	GADGVGKSA	14	-0.16526	0.93	Non-Toxin	POSITIVE	NON-ALLERGEN	30	5.84	-28.84	54.44	-0.178
HLA-B*51:01	G13R	AGRVGKSAL	16	-0.22842	0.0924	Non-Toxin	NEGATIVE	NON-ALLERGEN	4.4	11	-9.98	97.78	0.178
HLA-A*68:02	G12S	VGASGVGKSA	13	-0.32733	0.5418	Non-Toxin	POSITIVE	ALLERGEN	100	8.72	-24.96	78	0.53
HLA-A*68:02	G12D	GADGVGKSA	13	-0.16526	0.93	Non-Toxin	POSITIVE	NON-ALLERGEN	30	5.84	-28.84	54.44	-0.178
HLA-B*08:01	G12C	YKLVVVGAC	16	0.16846	0.8646	Non-Toxin	NEGATIVE	NON-ALLERGEN	2.8	8.2	29.41	151.11	1.678
HLA-A*68:02	G12D	GADGVGKSAL	13	-0.20526	0.1322	Non-Toxin	NEGATIVE	ALLERGEN	30	5.84	-24.96	88	0.22
HLA-B*58:01	G12V	GAVGVGKSAL	11	-0.19906	-0.4274	Non-Toxin	POSITIVE	NON-ALLERGEN	30	8.75	-24.96	117	0.99
HLA-B*58:01	G13V	GVVGKSALTI	11	-0.27345	-0.714	Non-Toxin	POSITIVE	NON-ALLERGEN	30	8.75	-7.98	146	1.23
HLA-B*08:01	G12C	EYKLVVVGAC	16	0.08956	0.8357	Non-Toxin	NEGATIVE	ALLERGEN	1	6.09	27.47	136	1.16
HLA-B*57:01	G13S	GAGSVGKSAL	16	-0.40203	-0.1921	Non-Toxin	NEGATIVE	ALLERGEN	30	8.75	-16.47	88	0.49
HLA-A*30:01	G12S	LVVVGASGV	22	0.00495	-0.3217	Non-Toxin	NEGATIVE	NON-ALLERGEN	5.5	5.52	-9.98	183.33	2.311
HLA-A*30:01	G13D	VGAGDVGKSA	22	-0.13816	0.5202	Non-Toxin	POSITIVE	NON-ALLERGEN	100	5.81	-24.96	78	0.26
HLA-A*30:02	G12S	VGASGVGKSA	20	-0.32733	0.5418	Non-Toxin	POSITIVE	ALLERGEN	100	8.72	-24.96	78	0.53
HLA-B*51:01	G13S	AGSVGKSAL	16	-0.29892	0.0008	Non-Toxin	NEGATIVE	ALLERGEN	4.4	8.8	-9.98	97.78	0.589
HLA-A*02:03	G12D	GADGVGKSAL	14	-0.20526	0.1322	Non-Toxin	NEGATIVE	ALLERGEN	30	5.84	-24.96	88	0.22
HLA-A*30:02	G13V	VGAGVVGKS	20	0.02846	-0.4747	Non-Toxin	POSITIVE	NON-ALLERGEN	100	8.72	-28.84	107.78	0.944
HLA-A*02:03	G12V	VGVGKSALTI	14	-0.27345	-0.4943	Non-Toxin	POSITIVE	ALLERGEN	100	8.72	-16.47	146	1.23
HLA-A*30:02	G13S	GSVGKSALTI	20	-0.27345	-0.4897	Non-Toxin	NEGATIVE	NON-ALLERGEN	30	8.75	-7.98	117	0.73
HLA-B*15:01	G13C	AGCVGKSAL	12	-0.26272	-0.3668	Non-Toxin	NEGATIVE	ALLERGEN	4.4	8.27	-18.36	97.78	0.956
HLA-B*08:01	G12D	GADGVGKSA	17	-0.16526	0.93	Non-Toxin	POSITIVE	NON-ALLERGEN	30	5.84	-28.84	54.44	-0.178
HLA-B*58:01	G12C	GACGVGKSAL	12	-0.22996	-0.1927	Non-Toxin	NEGATIVE	ALLERGEN	30	8.22	27.47	88	0.82
HLA-A*11:01	G13R	RVGKSALTI	8.5	-0.31695	-0.5903	Non-Toxin	POSITIVE	NON-ALLERGEN	1	11	-9.98	130	0.444
HLA-A*30:02	G12C	GACGVGKSA	20	-0.18996	0.5489	Non-Toxin	POSITIVE	ALLERGEN	30	8.22	29.41	54.44	0.489
HLA-A*68:02	G13D	GAGDVGKSAL	14	-0.21324	-0.1245	Non-Toxin	NEGATIVE	ALLERGEN	30	5.84	-16.47	88	0.22
HLA-A*30:01	G12V	VGVGKSALTI	23	-0.27345	-0.4943	Non-Toxin	POSITIVE	ALLERGEN	100	8.72	-16.47	146	1.23
HLA-A*01:01	G12S	ASGVGKSAL	12	-0.23422	0.2438	Non-Toxin	POSITIVE	ALLERGEN	4.4	8.8	-9.98	97.78	0.589
HLA-B*15:01	G13S	VVVGAGSVGK	13	0.01751	0.0581	Non-Toxin	POSITIVE	NON-ALLERGEN	100	8.72	-24.96	126	1.27
HLA-A*02:01	G13C	GCVGKSALTI	13	-0.27345	-0.8174	Non-Toxin	NEGATIVE	ALLERGEN	30	8.22	-15.52	117	1.06
HLA-B*08:01	G12V	VGVGKSALTI	17	-0.27345	-0.4943	Non-Toxin	POSITIVE	ALLERGEN	100	8.72	-16.47	146	1.23
HLA-A*32:01	G13V	VVVGAGVVGK	9.1	0.2121	-0.8764	Non-Toxin	POSITIVE	NON-ALLERGEN	100	8.72	-24.96	155	1.77
HLA-A*26:01	G12V	GAVGVGKSAL	9.3	-0.19906	-0.4274	Non-Toxin	POSITIVE	NON-ALLERGEN	30	8.75	-24.96	117	0.99
HLA-A*30:02	G12S	VVVGASGVG	20	-0.01741	-0.3117	Non-Toxin	POSITIVE	ALLERGEN	100	5.49	-19.41	140	1.844
HLA-A*32:01	G13R	GRVGKSALTI	9.1	-0.27345	-0.422	Non-Toxin	POSITIVE	NON-ALLERGEN	30	11	-7.98	117	0.36
HLA-B*53:01	G12D	DGVGKSALTI	8.1	-0.27345	-0.1469	Non-Toxin	POSITIVE	ALLERGEN	1.1	5.84	-7.98	117	0.46
HLA-A*11:01	G13S	SVGKSALTIQ	8.6	-0.22892	-0.3679	Non-Toxin	NEGATIVE	NON-ALLERGEN	1.9	8.47	-7.98	117	0.42
HLA-B*53:01	G13C	CVGKSALTI	8.1	-0.31695	-0.9209	Non-Toxin	POSITIVE	NON-ALLERGEN	1.2	8.22	-18.36	130	1.222
HLA-B*15:01	G13S	LVVVGAGSV	13	0.05671	-0.3872	Non-Toxin	NEGATIVE	NON-ALLERGEN	5.5	5.52	-9.98	183.33	2.311
HLA-A*30:01	G13R	VVGAGRVGKS	23	0.07523	0.4293	Non-Toxin	NEGATIVE	ALLERGEN	100	11	-24.96	97	0.4
HLA-B*58:01	G13C	GCVGKSALTI	12	-0.27345	-0.8174	Non-Toxin	NEGATIVE	ALLERGEN	30	8.22	-15.52	117	1.06
HLA-A*23:01	G12V	EYKLVVVGAV	7.3	0.08956	0.0655	Non-Toxin	POSITIVE	NON-ALLERGEN	1	6.1	-16.47	165	1.33
HLA-B*57:01	G13V	VVGAGVVGK	17	0.17687	-0.8265	Non-Toxin	POSITIVE	NON-ALLERGEN	100	8.72	-28.84	140	1.5
HLA-A*30:02	G13R	VVVGAGRVG	20	0.1853	-0.1617	Non-Toxin	POSITIVE	NON-ALLERGEN	100	9.72	-19.41	140	1.433
HLA-A*02:03	G12V	KLVVVGAVG	14	0.18418	-0.3821	Non-Toxin	POSITIVE	NON-ALLERGEN	1.3	8.75	-28.84	183.33	1.967
HLA-A*30:01	G13C	VGAGCVGKSA	23	-0.21226	0.1029	Non-Toxin	POSITIVE	ALLERGEN	100	8.19	-32.5	78	0.86
HLA-B*08:01	G13V	GVVGKSALTI	17	-0.27345	-0.714	Non-Toxin	POSITIVE	NON-ALLERGEN	30	8.75	-7.98	146	1.23
HLA-A*26:01	G13S	VVVGAGSVGK	9.4	0.01751	0.0581	Non-Toxin	POSITIVE	NON-ALLERGEN	100	8.72	-24.96	126	1.27
HLA-A*30:02	G13C	CVGKSALTI	21	-0.31695	-0.9209	Non-Toxin	POSITIVE	NON-ALLERGEN	1.2	8.22	-18.36	130	1.222
HLA-A*02:03	G13S	GSVGKSALT	14	-0.29169	-0.2411	Non-Toxin	NEGATIVE	NON-ALLERGEN	30	8.75	-9.98	86.67	0.311
HLA-A*02:03	G13R	GRVGKSALTI	14	-0.27345	-0.422	Non-Toxin	POSITIVE	NON-ALLERGEN	30	11	-7.98	117	0.36
HLA-A*30:01	G12S	GASGVGKSAL	24	-0.26616	-0.0276	Non-Toxin	NEGATIVE	ALLERGEN	30	8.75	-16.47	88	0.49
HLA-A*02:01	G13D	AGDVGKSAL	13	-0.23802	-0.0875	Non-Toxin	NEGATIVE	ALLERGEN	4.4	5.88	-9.98	97.78	0.289
HLA-B*08:01	G13R	VGAGRVGKSA	17	-0.10936	0.4146	Non-Toxin	POSITIVE	ALLERGEN	100	11	-24.96	78	0.16
HLA-A*30:01	G12V	KLVVVGAVG	24	0.18418	-0.3821	Non-Toxin	POSITIVE	NON-ALLERGEN	1.3	8.75	-28.84	183.33	1.967
HLA-B*57:01	G12S	GASGVGKSA	17	-0.22616	0.7521	Non-Toxin	POSITIVE	NON-ALLERGEN	30	8.75	-19.41	54.44	0.122
HLA-B*53:01	G13R	RVGKSALTI	8.3	-0.31695	-0.5903	Non-Toxin	POSITIVE	NON-ALLERGEN	1	11	-9.98	130	0.444
HLA-A*02:01	G13S	GSVGKSALTI	13	-0.27345	-0.4897	Non-Toxin	NEGATIVE	NON-ALLERGEN	30	8.75	-7.98	117	0.73
HLA-A*30:02	G12C	GACGVGKSAL	21	-0.22996	-0.1927	Non-Toxin	NEGATIVE	ALLERGEN	30	8.22	27.47	88	0.82
HLA-A*02:03	G12S	VGASGVGKSA	15	-0.32733	0.5418	Non-Toxin	POSITIVE	ALLERGEN	100	8.72	-24.96	78	0.53
HLA-A*33:01	G12C	VVGACGVGK	12	0.08441	0.3168	Non-Toxin	POSITIVE	NON-ALLERGEN	100	8.19	19.98	107.78	1.311
HLA-A*02:03	G13D	GDVGKSALTI	15	-0.27345	-0.5995	Non-Toxin	NEGATIVE	NON-ALLERGEN	30	5.84	-7.98	117	0.46
HLA-A*02:06	G13S	GAGSVGKSAL	18	-0.40203	-0.1921	Non-Toxin	NEGATIVE	ALLERGEN	30	8.75	-16.47	88	0.49
HLA-A*02:01	G12S	SGVGKSALTI	13	-0.27345	-0.2422	Non-Toxin	POSITIVE	ALLERGEN	1.9	8.47	-7.98	117	0.73
HLA-A*02:06	G13R	GRVGKSALTI	18	-0.27345	-0.422	Non-Toxin	POSITIVE	NON-ALLERGEN	30	11	-7.98	117	0.36
HLA-B*51:01	G13D	GAGDVGKSAL	17	-0.21324	-0.1245	Non-Toxin	NEGATIVE	ALLERGEN	30	5.84	-16.47	88	0.22
HLA-A*30:01	G12D	VGADGVGKS	24	0.00948	0.7684	Non-Toxin	POSITIVE	ALLERGEN	100	5.81	-38.28	75.56	0.089
HLA-A*30:01	G13C	GAGCVGKSA	24	-0.24981	0.1916	Non-Toxin	NEGATIVE	ALLERGEN	30	8.22	-27.79	54.44	0.489
HLA-A*11:01	G13S	SVGKSALTI	8.8	-0.31695	-0.6745	Non-Toxin	POSITIVE	ALLERGEN	1.9	8.47	-9.98	130	0.856
HLA-A*02:01	G13C	LVVVGAGCV	13	0.12187	-0.3612	Non-Toxin	NEGATIVE	NON-ALLERGEN	5.5	5.52	-18.36	183.33	2.678
HLA-A*02:06	G12V	VGAVGVGKSA	18	-0.11932	0.102	Non-Toxin	POSITIVE	NON-ALLERGEN	100	8.72	-33.45	107	1.03
HLA-B*15:01	G13S	SVGKSALTIQ	13	-0.22892	-0.3679	Non-Toxin	NEGATIVE	NON-ALLERGEN	1.9	8.47	-7.98	117	0.42
HLA-A*01:01	G13D	GAGDVGKSAL	13	-0.21324	-0.1245	Non-Toxin	NEGATIVE	ALLERGEN	30	5.84	-16.47	88	0.22
HLA-A*68:02	G12C	GACGVGKSAL	14	-0.22996	-0.1927	Non-Toxin	NEGATIVE	ALLERGEN	30	8.22	27.47	88	0.82
HLA-A*30:02	G13S	VGAGSVGKSA	21	-0.32086	0.345	Non-Toxin	POSITIVE	ALLERGEN	100	8.72	-24.96	78	0.53
HLA-A*02:03	G12V	VGAVGVGKSA	15	-0.11932	0.102	Non-Toxin	POSITIVE	NON-ALLERGEN	100	8.72	-33.45	107	1.03
HLA-A*26:01	G13V	GVVGKSALTI	9.9	-0.27345	-0.714	Non-Toxin	POSITIVE	NON-ALLERGEN	30	8.75	-7.98	146	1.23
HLA-A*30:01	G13S	LVVVGAGSV	24	0.05671	-0.3872	Non-Toxin	NEGATIVE	NON-ALLERGEN	5.5	5.52	-9.98	183.33	2.311
HLA-A*02:06	G13S	AGSVGKSAL	18	-0.29892	0.0008	Non-Toxin	NEGATIVE	ALLERGEN	4.4	8.8	-9.98	97.78	0.589
HLA-A*02:06	G13V	VVGAGVVGK	18	0.17687	-0.8265	Non-Toxin	POSITIVE	NON-ALLERGEN	100	8.72	-28.84	140	1.5
HLA-B*57:01	G12V	VVGAVGVGK	18	0.17711	-0.6111	Non-Toxin	POSITIVE	NON-ALLERGEN	100	8.72	-38.28	140	1.5
HLA-A*02:03	G13V	VGAGVVGKSA	15	-0.11956	-0.3411	Non-Toxin	POSITIVE	NON-ALLERGEN	100	8.72	-24.96	107	1.03
HLA-A*68:02	G12V	AVGVGKSALT	14	-0.25365	-0.0645	Non-Toxin	POSITIVE	ALLERGEN	4.4	8.8	-16.47	117	0.96
HLA-B*57:01	G13S	GSVGKSALT	18	-0.29169	-0.2411	Non-Toxin	NEGATIVE	NON-ALLERGEN	30	8.75	-9.98	86.67	0.311
HLA-A*68:02	G13V	AGVVGKSALT	14	-0.25125	-0.2694	Non-Toxin	POSITIVE	NON-ALLERGEN	4.4	8.8	-7.98	117	0.96
HLA-A*02:03	G12C	GACGVGKSAL	15	-0.22996	-0.1927	Non-Toxin	NEGATIVE	ALLERGEN	30	8.22	27.47	88	0.82
HLA-B*15:01	G13R	GAGRVGKSAL	13	-0.18348	-0.0143	Non-Toxin	NEGATIVE	ALLERGEN	30	11	-16.47	88	0.12
HLA-A*26:01	G12V	AVGVGKSAL	10	-0.23422	-0.0611	Non-Toxin	POSITIVE	NON-ALLERGEN	4.4	8.8	-19.41	130	1.144
HLA-A*33:01	G13C	VVVGAGCVGK	13	0.12249	-0.1475	Non-Toxin	NEGATIVE	NON-ALLERGEN	100	8.19	-32.5	126	1.6
HLA-A*30:01	G12D	VVGADGVGK	2.8	0.15851	0.6593	Non-Toxin	POSITIVE	ALLERGEN	100	5.81	-38.28	107.78	0.644
HLA-A*68:01	G12V	VVGAVGVGKS	15	0.06503	-0.1627	Non-Toxin	POSITIVE	NON-ALLERGEN	100	8.72	-33.45	126	1.27
HLA-A*30:02	G13R	GAGRVGKSA	22	-0.14348	0.7646	Non-Toxin	POSITIVE	ALLERGEN	30	11	-19.41	54.44	-0.289
HLA-B*07:02	G12C	GACGVGKSA	11	-0.18996	0.5489	Non-Toxin	POSITIVE	ALLERGEN	30	8.22	29.41	54.44	0.489
HLA-A*68:02	G13V	VVGAGVVGKS	15	0.06503	-0.5474	Non-Toxin	POSITIVE	NON-ALLERGEN	100	8.72	-24.96	126	1.27
HLA-B*08:01	G13R	AGRVGKSALT	18	-0.24785	0.0818	Non-Toxin	POSITIVE	NON-ALLERGEN	4.4	11	-7.98	88	0.09
HLA-B*51:01	G13R	GAGRVGKSA	17	-0.14348	0.7646	Non-Toxin	POSITIVE	ALLERGEN	30	11	-19.41	54.44	-0.289
HLA-A*68:02	G12S	ASGVGKSAL	15	-0.23422	0.2438	Non-Toxin	POSITIVE	ALLERGEN	4.4	8.8	-9.98	97.78	0.589
HLA-B*40:01	G12D	GADGVGKSA	7.1	-0.16526	0.93	Non-Toxin	POSITIVE	NON-ALLERGEN	30	5.84	-28.84	54.44	-0.178
HLA-A*30:02	G13V	VGAGVVGKSA	22	-0.11956	-0.3411	Non-Toxin	POSITIVE	NON-ALLERGEN	100	8.72	-24.96	107	1.03
HLA-A*02:06	G12S	KLVVVGASG	19	0.0634	0.5393	Non-Toxin	NEGATIVE	NON-ALLERGEN	1.3	8.75	-19.41	151.11	1.411
HLA-A*02:06	G13V	VGAGVVGKSA	19	-0.11956	-0.3411	Non-Toxin	POSITIVE	NON-ALLERGEN	100	8.72	-24.96	107	1.03
HLA-B*15:01	G13C	CVGKSALTI	14	-0.31695	-0.9209	Non-Toxin	POSITIVE	NON-ALLERGEN	1.2	8.22	-18.36	130	1.222
HLA-A*02:03	G13D	GAGDVGKSAL	15	-0.21324	-0.1245	Non-Toxin	NEGATIVE	ALLERGEN	30	5.84	-16.47	88	0.22
HLA-B*51:01	G13D	VGAGDVGKSA	18	-0.13816	0.5202	Non-Toxin	POSITIVE	NON-ALLERGEN	100	5.81	-24.96	78	0.26
HLA-A*26:01	G12S	VVVGASGVGK	11	0.01104	0.1519	Non-Toxin	POSITIVE	NON-ALLERGEN	100	8.72	-24.96	126	1.27
HLA-A*30:01	G13S	VVVGAGSVG	25	0.002	-0.397	Non-Toxin	POSITIVE	ALLERGEN	100	5.49	-19.41	140	1.844
HLA-B*15:01	G13S	GAGSVGKSAL	14	-0.40203	-0.1921	Non-Toxin	NEGATIVE	ALLERGEN	30	8.75	-16.47	88	0.49
HLA-A*33:01	G13S	VVVGAGSVGK	13	0.01751	0.0581	Non-Toxin	POSITIVE	NON-ALLERGEN	100	8.72	-24.96	126	1.27
HLA-A*02:06	G13C	AGCVGKSAL	19	-0.26272	-0.3668	Non-Toxin	NEGATIVE	ALLERGEN	4.4	8.27	-18.36	97.78	0.956
HLA-B*58:01	G12S	GASGVGKSA	13	-0.22616	0.7521	Non-Toxin	POSITIVE	NON-ALLERGEN	30	8.75	-19.41	54.44	0.122
HLA-B*15:01	G12C	GACGVGKSA	14	-0.18996	0.5489	Non-Toxin	POSITIVE	ALLERGEN	30	8.22	29.41	54.44	0.489
HLA-A*30:02	G13D	VGAGDVGKSA	23	-0.13816	0.5202	Non-Toxin	POSITIVE	NON-ALLERGEN	100	5.81	-24.96	78	0.26
HLA-A*02:01	G12D	GADGVGKSA	14	-0.16526	0.93	Non-Toxin	POSITIVE	NON-ALLERGEN	30	5.84	-28.84	54.44	-0.178
HLA-A*33:01	G13D	DVGKSALTIQ	13	-0.22892	-0.4109	Non-Toxin	NEGATIVE	NON-ALLERGEN	1.1	5.84	-7.98	117	0.15
HLA-B*44:02	G13S	SVGKSALTI	7.7	-0.31695	-0.6745	Non-Toxin	POSITIVE	ALLERGEN	1.9	8.47	-9.98	130	0.856
HLA-B*58:01	G13D	DVGKSALTI	13	-0.31695	-0.7247	Non-Toxin	POSITIVE	NON-ALLERGEN	1.1	5.84	-9.98	130	0.556
HLA-A*68:02	G13V	YKLVVVGAGV	15	0.20306	-0.0453	Non-Toxin	NEGATIVE	NON-ALLERGEN	2.8	8.59	-16.47	165	1.64
HLA-A*02:06	G12S	SGVGKSALT	19	-0.29169	0.046	Non-Toxin	POSITIVE	ALLERGEN	1.9	8.47	-9.98	86.67	0.311
HLA-A*30:01	G13V	KLVVVGAGVV	26	0.21769	-0.8801	Non-Toxin	POSITIVE	NON-ALLERGEN	1.3	8.75	-16.47	194	2.19
HLA-A*30:02	G12V	VGAVGVGKSA	23	-0.11932	0.102	Non-Toxin	POSITIVE	NON-ALLERGEN	100	8.72	-33.45	107	1.03
HLA-A*30:02	G13V	VVGKSALTIQ	23	-0.22892	-0.5448	Non-Toxin	NEGATIVE	NON-ALLERGEN	100	8.72	-7.98	146	0.92
HLA-A*26:01	G12D	VVVGADGVGK	11	0.19374	0.7272	Non-Toxin	POSITIVE	ALLERGEN	100	5.81	-33.45	126	1
HLA-A*30:01	G13R	KLVVVGAGRV	26	0.22381	0.0764	Non-Toxin	NEGATIVE	ALLERGEN	1.3	11	-16.47	165	1.32
HLA-B*08:01	G13S	LVVVGAGSV	19	0.05671	-0.3872	Non-Toxin	NEGATIVE	NON-ALLERGEN	5.5	5.52	-9.98	183.33	2.311
HLA-A*24:02	G13D	DVGKSALTI	7.8	-0.31695	-0.7247	Non-Toxin	POSITIVE	NON-ALLERGEN	1.1	5.84	-9.98	130	0.556
HLA-A*23:01	G13D	DVGKSALTI	8	-0.31695	-0.7247	Non-Toxin	POSITIVE	NON-ALLERGEN	1.1	5.84	-9.98	130	0.556
HLA-B*51:01	G12C	VGACGVGKSA	18	-0.21511	0.3878	Non-Toxin	POSITIVE	ALLERGEN	100	8.19	18.98	78	0.86
HLA-A*30:01	G12S	VVVGASGVG	26	-0.01741	-0.3117	Non-Toxin	POSITIVE	ALLERGEN	100	5.49	-19.41	140	1.844
HLA-B*07:02	G13V	GVVGKSALTI	12	-0.27345	-0.714	Non-Toxin	POSITIVE	NON-ALLERGEN	30	8.75	-7.98	146	1.23
HLA-B*15:01	G13S	VVVGAGSVG	14	0.002	-0.397	Non-Toxin	POSITIVE	ALLERGEN	100	5.49	-19.41	140	1.844
HLA-A*30:02	G12V	GAVGVGKSAL	23	-0.19906	-0.4274	Non-Toxin	POSITIVE	NON-ALLERGEN	30	8.75	-24.96	117	0.99
HLA-A*31:01	G13V	VVGKSALTI	16	-0.31695	-0.8802	Non-Toxin	POSITIVE	NON-ALLERGEN	100	8.72	-9.98	162.22	1.411
HLA-B*07:02	G13V	GAGVVGKSA	12	-0.15402	-0.0036	Non-Toxin	POSITIVE	NON-ALLERGEN	30	8.75	-19.41	86.67	0.678
HLA-A*30:01	G13D	DVGKSALTI	26	-0.31695	-0.7247	Non-Toxin	POSITIVE	NON-ALLERGEN	1.1	5.84	-9.98	130	0.556
HLA-A*30:02	G13D	GAGDVGKSAL	23	-0.21324	-0.1245	Non-Toxin	NEGATIVE	ALLERGEN	30	5.84	-16.47	88	0.22
HLA-B*51:01	G13D	GDVGKSALTI	18	-0.27345	-0.5995	Non-Toxin	NEGATIVE	NON-ALLERGEN	30	5.84	-7.98	117	0.46
HLA-B*57:01	G13V	VVVGAGVVGK	19	0.2121	-0.8764	Non-Toxin	POSITIVE	NON-ALLERGEN	100	8.72	-24.96	155	1.77
HLA-A*68:02	G13S	KLVVVGAGSV	15	0.09691	-0.0204	Non-Toxin	NEGATIVE	NON-ALLERGEN	1.3	8.75	-16.47	165	1.69
HLA-B*08:01	G13C	CVGKSALTI	19	-0.31695	-0.9209	Non-Toxin	POSITIVE	NON-ALLERGEN	1.2	8.22	-18.36	130	1.222
HLA-B*35:01	G13V	AGVVGKSAL	9.8	-0.23182	-0.3096	Non-Toxin	NEGATIVE	NON-ALLERGEN	4.4	8.8	-9.98	130	1.144
HLA-A*30:02	G13R	VGAGRVGKS	23	0.03866	0.2377	Non-Toxin	POSITIVE	ALLERGEN	100	11	-28.84	75.56	-0.022
HLA-B*58:01	G13S	GSVGKSALT	13	-0.29169	-0.2411	Non-Toxin	NEGATIVE	NON-ALLERGEN	30	8.75	-9.98	86.67	0.311
HLA-B*51:01	G12V	AVGVGKSAL	18	-0.23422	-0.0611	Non-Toxin	POSITIVE	NON-ALLERGEN	4.4	8.8	-19.41	130	1.144
HLA-B*57:01	G13V	GAGVVGKSAL	19	-0.19402	-0.6794	Non-Toxin	NEGATIVE	NON-ALLERGEN	30	8.75	-16.47	117	0.99
HLA-A*30:02	G13V	GAGVVGKSA	23	-0.15402	-0.0036	Non-Toxin	POSITIVE	NON-ALLERGEN	30	8.75	-19.41	86.67	0.678
HLA-A*30:02	G13S	VGAGSVGKS	23	-0.17284	0.2633	Non-Toxin	NEGATIVE	ALLERGEN	100	8.72	-28.84	75.56	0.389
HLA-A*26:01	G13R	VVVGAGRVGK	11	0.22196	0.3391	Non-Toxin	POSITIVE	ALLERGEN	100	11	-24.96	126	0.9
HLA-A*30:01	G13C	GCVGKSALTI	26	-0.27345	-0.8174	Non-Toxin	NEGATIVE	ALLERGEN	30	8.22	-15.52	117	1.06
HLA-A*02:01	G12V	GAVGVGKSA	14	-0.15906	0.3021	Non-Toxin	POSITIVE	NON-ALLERGEN	30	8.75	-28.84	86.67	0.678
HLA-B*35:01	G12S	GASGVGKSAL	10	-0.26616	-0.0276	Non-Toxin	NEGATIVE	ALLERGEN	30	8.75	-16.47	88	0.49
HLA-A*30:02	G12S	SGVGKSALT	24	-0.29169	0.046	Non-Toxin	POSITIVE	ALLERGEN	1.9	8.47	-9.98	86.67	0.311
HLA-B*15:01	G12V	VVGAVGVGK	14	0.17711	-0.6111	Non-Toxin	POSITIVE	NON-ALLERGEN	100	8.72	-38.28	140	1.5
HLA-A*26:01	G13D	VVVGAGDVGK	11	0.19412	0.4726	Non-Toxin	POSITIVE	NON-ALLERGEN	100	5.81	-24.96	126	1
HLA-A*30:02	G12S	SGVGKSALTI	24	-0.27345	-0.2422	Non-Toxin	POSITIVE	ALLERGEN	1.9	8.47	-7.98	117	0.73
HLA-A*68:02	G12D	KLVVVGADGV	16	0.20349	0.5857	Non-Toxin	NEGATIVE	NON-ALLERGEN	1.3	5.84	-24.96	165	1.42
HLA-A*30:01	G12S	ASGVGKSALT	27	-0.25365	0.2083	Non-Toxin	POSITIVE	ALLERGEN	4.4	8.8	-7.98	88	0.46
HLA-A*68:02	G13V	VVVGAGVVGK	16	0.2121	-0.8764	Non-Toxin	POSITIVE	NON-ALLERGEN	100	8.72	-24.96	155	1.77
HLA-A*30:01	G13D	AGDVGKSAL	27	-0.23802	-0.0875	Non-Toxin	NEGATIVE	ALLERGEN	4.4	5.88	-9.98	97.78	0.289
HLA-B*51:01	G13V	GVVGKSALTI	19	-0.27345	-0.714	Non-Toxin	POSITIVE	NON-ALLERGEN	30	8.75	-7.98	146	1.23
HLA-A*26:01	G12D	DGVGKSALTI	11	-0.27345	-0.1469	Non-Toxin	POSITIVE	ALLERGEN	1.1	5.84	-7.98	117	0.46
HLA-A*03:01	G13V	VVGKSALTIQ	12	-0.22892	-0.5448	Non-Toxin	NEGATIVE	NON-ALLERGEN	100	8.72	-7.98	146	0.92
HLA-A*30:02	G13R	LVVVGAGRV	24	0.18361	-0.2725	Non-Toxin	NEGATIVE	NON-ALLERGEN	5.5	9.75	-9.98	183.33	1.9
HLA-B*15:01	G13V	VVVGAGVVG	15	0.17646	-1.4734	Non-Toxin	POSITIVE	NON-ALLERGEN	100	5.49	-19.41	172.22	2.4
HLA-A*26:01	G13V	VVGAGVVGK	11	0.17687	-0.8265	Non-Toxin	POSITIVE	NON-ALLERGEN	100	8.72	-28.84	140	1.5
HLA-A*68:02	G13D	VGAGDVGKSA	16	-0.13816	0.5202	Non-Toxin	POSITIVE	NON-ALLERGEN	100	5.81	-24.96	78	0.26
HLA-A*30:01	G13S	AGSVGKSALT	27	-0.31835	-0.0002	Non-Toxin	NEGATIVE	ALLERGEN	4.4	8.8	-7.98	88	0.46
HLA-A*33:01	G12C	VVVGACGVGK	14	0.11964	0.2807	Non-Toxin	POSITIVE	NON-ALLERGEN	100	8.19	18.98	126	1.6
HLA-B*51:01	G13C	AGCVGKSAL	19	-0.26272	-0.3668	Non-Toxin	NEGATIVE	ALLERGEN	4.4	8.27	-18.36	97.78	0.956
HLA-A*30:02	G12D	VGADGVGKS	24	0.00948	0.7684	Non-Toxin	POSITIVE	ALLERGEN	100	5.81	-38.28	75.56	0.089
HLA-A*30:02	G13R	VGAGRVGKSA	24	-0.10936	0.4146	Non-Toxin	POSITIVE	ALLERGEN	100	11	-24.96	78	0.16
HLA-B*15:01	G13V	LVVVGAGVV	15	0.17749	-1.4135	Non-Toxin	POSITIVE	NON-ALLERGEN	5.5	5.52	-9.98	215.56	2.867
HLA-A*32:01	G13D	GDVGKSALTI	11	-0.27345	-0.5995	Non-Toxin	NEGATIVE	NON-ALLERGEN	30	5.84	-7.98	117	0.46
HLA-A*02:06	G13D	VGAGDVGKSA	20	-0.13816	0.5202	Non-Toxin	POSITIVE	NON-ALLERGEN	100	5.81	-24.96	78	0.26
HLA-A*30:02	G13R	GRVGKSALTI	24	-0.27345	-0.422	Non-Toxin	POSITIVE	NON-ALLERGEN	30	11	-7.98	117	0.36
HLA-A*33:01	G12S	VVVGASGVGK	14	0.01104	0.1519	Non-Toxin	POSITIVE	NON-ALLERGEN	100	8.72	-24.96	126	1.27
HLA-A*32:01	G13C	GCVGKSALTI	11	-0.27345	-0.8174	Non-Toxin	NEGATIVE	ALLERGEN	30	8.22	-15.52	117	1.06
HLA-A*30:02	G13S	KLVVVGAGSV	24	0.09691	-0.0204	Non-Toxin	NEGATIVE	NON-ALLERGEN	1.3	8.75	-16.47	165	1.69
HLA-B*15:01	G13R	VVVGAGRVGK	15	0.22196	0.3391	Non-Toxin	POSITIVE	ALLERGEN	100	11	-24.96	126	0.9
HLA-A*02:01	G13D	GDVGKSALTI	15	-0.27345	-0.5995	Non-Toxin	NEGATIVE	NON-ALLERGEN	30	5.84	-7.98	117	0.46
HLA-A*02:06	G13V	VVVGAGVVGK	20	0.2121	-0.8764	Non-Toxin	POSITIVE	NON-ALLERGEN	100	8.72	-24.96	155	1.77
HLA-A*26:01	G13V	LVVVGAGVV	12	0.17749	-1.4135	Non-Toxin	POSITIVE	NON-ALLERGEN	5.5	5.52	-9.98	215.56	2.867
HLA-B*57:01	G12V	AVGVGKSAL	20	-0.23422	-0.0611	Non-Toxin	POSITIVE	NON-ALLERGEN	4.4	8.8	-19.41	130	1.144
HLA-A*32:01	G12V	VVVGAVGVGK	11	0.21234	-0.8524	Non-Toxin	POSITIVE	NON-ALLERGEN	100	8.72	-33.45	155	1.77
HLA-A*02:06	G13V	GAGVVGKSA	20	-0.15402	-0.0036	Non-Toxin	POSITIVE	NON-ALLERGEN	30	8.75	-19.41	86.67	0.678
HLA-A*30:02	G12C	VGACGVGKSA	24	-0.21511	0.3878	Non-Toxin	POSITIVE	ALLERGEN	100	8.19	18.98	78	0.86
HLA-A*30:01	G13R	LVVVGAGRV	27	0.18361	-0.2725	Non-Toxin	NEGATIVE	NON-ALLERGEN	5.5	9.75	-9.98	183.33	1.9
HLA-B*15:01	G13V	VVVGAGVVGK	15	0.2121	-0.8764	Non-Toxin	POSITIVE	NON-ALLERGEN	100	8.72	-24.96	155	1.77
HLA-A*02:06	G13R	KLVVVGAGR	20	0.17986	0.6668	Non-Toxin	NEGATIVE	ALLERGEN	1.3	11	-19.41	151.11	1
HLA-A*24:02	G12V	EYKLVVVGAV	8.3	0.08956	0.0655	Non-Toxin	POSITIVE	NON-ALLERGEN	1	6.1	-16.47	165	1.33
HLA-A*01:01	G12S	VVGASGVGK	16	-0.02419	0.2366	Non-Toxin	POSITIVE	ALLERGEN	100	8.72	-28.84	107.78	0.944
HLA-A*02:03	G12D	VVGADGVGKS	16	0.04643	0.7826	Non-Toxin	POSITIVE	ALLERGEN	100	5.81	-33.45	97	0.5
HLA-A*32:01	G13R	VVVGAGRVGK	11	0.22196	0.3391	Non-Toxin	POSITIVE	ALLERGEN	100	11	-24.96	126	0.9
HLA-A*30:02	G12C	KLVVVGACG	25	0.12856	0.6024	Non-Toxin	NEGATIVE	NON-ALLERGEN	1.3	8.22	29.41	151.11	1.778
HLA-A*68:02	G12V	VVVGAVGVGK	16	0.21234	-0.8524	Non-Toxin	POSITIVE	NON-ALLERGEN	100	8.72	-33.45	155	1.77
HLA-A*02:03	G13R	KLVVVGAGR	17	0.17986	0.6668	Non-Toxin	NEGATIVE	ALLERGEN	1.3	11	-19.41	151.11	1
HLA-A*02:06	G13R	AGRVGKSAL	21	-0.22842	0.0924	Non-Toxin	NEGATIVE	NON-ALLERGEN	4.4	11	-9.98	97.78	0.178
HLA-B*51:01	G12C	GACGVGKSAL	19	-0.22996	-0.1927	Non-Toxin	NEGATIVE	ALLERGEN	30	8.22	27.47	88	0.82
HLA-A*02:01	G12V	VGVGKSALTI	15	-0.27345	-0.4943	Non-Toxin	POSITIVE	ALLERGEN	100	8.72	-16.47	146	1.23
HLA-A*02:01	G13R	GRVGKSALTI	15	-0.27345	-0.422	Non-Toxin	POSITIVE	NON-ALLERGEN	30	11	-7.98	117	0.36
HLA-A*02:01	G12V	GAVGVGKSAL	15	-0.19906	-0.4274	Non-Toxin	POSITIVE	NON-ALLERGEN	30	8.75	-24.96	117	0.99
HLA-A*30:02	G12S	VGASGVGKS	25	-0.17931	0.5447	Non-Toxin	POSITIVE	NON-ALLERGEN	100	8.72	-28.84	75.56	0.389
HLA-A*30:01	G12S	EYKLVVVGAS	27	0.08956	0.7277	Non-Toxin	NEGATIVE	ALLERGEN	1	6.1	-16.47	136	0.83
HLA-B*51:01	G12S	ASGVGKSAL	19	-0.23422	0.2438	Non-Toxin	POSITIVE	ALLERGEN	4.4	8.8	-9.98	97.78	0.589
HLA-A*68:02	G13S	GAGSVGKSA	16	-0.36203	0.5613	Non-Toxin	NEGATIVE	ALLERGEN	30	8.75	-19.41	54.44	0.122
HLA-A*30:02	G13S	KLVVVGAGS	25	0.17986	0.5814	Non-Toxin	NEGATIVE	NON-ALLERGEN	1.3	8.75	-19.41	151.11	1.411
HLA-A*68:02	G12S	SGVGKSALT	16	-0.29169	0.046	Non-Toxin	POSITIVE	ALLERGEN	1.9	8.47	-9.98	86.67	0.311
HLA-A*02:03	G13D	VGAGDVGKSA	17	-0.13816	0.5202	Non-Toxin	POSITIVE	NON-ALLERGEN	100	5.81	-24.96	78	0.26
HLA-A*32:01	G13C	VVGAGCVGK	11	0.08726	0.0616	Non-Toxin	POSITIVE	ALLERGEN	100	8.19	-37.22	107.78	1.311
HLA-A*02:03	G13R	GAGRVGKSA	17	-0.14348	0.7646	Non-Toxin	POSITIVE	ALLERGEN	30	11	-19.41	54.44	-0.289
HLA-A*02:03	G13S	YKLVVVGAGS	17	0.20306	0.7397	Non-Toxin	NEGATIVE	NON-ALLERGEN	2.8	8.59	-16.47	136	1.14
HLA-B*44:02	G13D	DVGKSALTI	8.3	-0.31695	-0.7247	Non-Toxin	POSITIVE	NON-ALLERGEN	1.1	5.84	-9.98	130	0.556
HLA-B*57:01	G12S	VGASGVGKSA	20	-0.32733	0.5418	Non-Toxin	POSITIVE	ALLERGEN	100	8.72	-24.96	78	0.53
HLA-B*44:02	G13D	GDVGKSALTI	8.4	-0.27345	-0.5995	Non-Toxin	NEGATIVE	NON-ALLERGEN	30	5.84	-7.98	117	0.46
HLA-A*02:03	G12V	YKLVVVGAV	17	0.16846	-0.0695	Non-Toxin	POSITIVE	NON-ALLERGEN	2.8	8.59	-19.41	183.33	1.867
HLA-A*02:01	G12S	KLVVVGASG	15	0.0634	0.5393	Non-Toxin	NEGATIVE	NON-ALLERGEN	1.3	8.75	-19.41	151.11	1.411
HLA-A*32:01	G13S	VVVGAGSVGK	11	0.01751	0.0581	Non-Toxin	POSITIVE	NON-ALLERGEN	100	8.72	-24.96	126	1.27
HLA-A*30:02	G12C	ACGVGKSAL	25	-0.23422	0.0476	Non-Toxin	NEGATIVE	ALLERGEN	4.4	8.27	38.84	97.78	0.956
HLA-B*58:01	G13D	GAGDVGKSAL	14	-0.21324	-0.1245	Non-Toxin	NEGATIVE	ALLERGEN	30	5.84	-16.47	88	0.22
HLA-A*02:06	G12S	VGASGVGKSA	21	-0.32733	0.5418	Non-Toxin	POSITIVE	ALLERGEN	100	8.72	-24.96	78	0.53
HLA-A*31:01	G13V	KLVVVGAGV	17	0.17986	-0.3609	Non-Toxin	NEGATIVE	NON-ALLERGEN	1.3	8.75	-19.41	183.33	1.967
HLA-A*68:02	G12V	VGVGKSALTI	17	-0.27345	-0.4943	Non-Toxin	POSITIVE	ALLERGEN	100	8.72	-16.47	146	1.23
HLA-A*30:02	G13S	LVVVGAGSV	25	0.05671	-0.3872	Non-Toxin	NEGATIVE	NON-ALLERGEN	5.5	5.52	-9.98	183.33	2.311
HLA-A*02:06	G13R	GAGRVGKSA	21	-0.14348	0.7646	Non-Toxin	POSITIVE	ALLERGEN	30	11	-19.41	54.44	-0.289
HLA-A*30:01	G12V	GAVGVGKSAL	28	-0.19906	-0.4274	Non-Toxin	POSITIVE	NON-ALLERGEN	30	8.75	-24.96	117	0.99
HLA-B*57:01	G12V	GAVGVGKSA	21	-0.15906	0.3021	Non-Toxin	POSITIVE	NON-ALLERGEN	30	8.75	-28.84	86.67	0.678
HLA-A*02:03	G12S	ASGVGKSAL	17	-0.23422	0.2438	Non-Toxin	POSITIVE	ALLERGEN	4.4	8.8	-9.98	97.78	0.589
HLA-B*15:01	G13R	KLVVVGAGR	15	0.17986	0.6668	Non-Toxin	NEGATIVE	ALLERGEN	1.3	11	-19.41	151.11	1
HLA-A*68:02	G12C	GACGVGKSA	17	-0.18996	0.5489	Non-Toxin	POSITIVE	ALLERGEN	30	8.22	29.41	54.44	0.489
HLA-A*24:02	G13C	CVGKSALTI	8.6	-0.31695	-0.9209	Non-Toxin	POSITIVE	NON-ALLERGEN	1.2	8.22	-18.36	130	1.222
HLA-A*02:03	G13R	AGRVGKSAL	17	-0.22842	0.0924	Non-Toxin	NEGATIVE	NON-ALLERGEN	4.4	11	-9.98	97.78	0.178
HLA-B*51:01	G13D	LVVVGAGDV	20	0.16633	0.1716	Non-Toxin	NEGATIVE	NON-ALLERGEN	5.5	3.8	-9.98	183.33	2.011
HLA-B*57:01	G13R	GRVGKSALTI	21	-0.27345	-0.422	Non-Toxin	POSITIVE	NON-ALLERGEN	30	11	-7.98	117	0.36
HLA-B*57:01	G13R	VVVGAGRVGK	21	0.22196	0.3391	Non-Toxin	POSITIVE	ALLERGEN	100	11	-24.96	126	0.9
HLA-A*31:01	G13S	SVGKSALTIQ	17	-0.22892	-0.3679	Non-Toxin	NEGATIVE	NON-ALLERGEN	1.9	8.47	-7.98	117	0.42
HLA-A*02:03	G13S	VGAGSVGKSA	17	-0.32086	0.345	Non-Toxin	POSITIVE	ALLERGEN	100	8.72	-24.96	78	0.53
HLA-B*15:01	G13R	VVVGAGRVG	15	0.1853	-0.1617	Non-Toxin	POSITIVE	NON-ALLERGEN	100	9.72	-19.41	140	1.433
HLA-B*15:01	G12S	VVGASGVGK	15	-0.02419	0.2366	Non-Toxin	POSITIVE	ALLERGEN	100	8.72	-28.84	107.78	0.944
HLA-A*26:01	G13C	VVVGAGCVGK	12	0.12249	-0.1475	Non-Toxin	NEGATIVE	NON-ALLERGEN	100	8.19	-32.5	126	1.6
HLA-A*26:01	G12V	VVGAVGVGK	12	0.17711	-0.6111	Non-Toxin	POSITIVE	NON-ALLERGEN	100	8.72	-38.28	140	1.5
HLA-A*02:03	G13V	AGVVGKSAL	17	-0.23182	-0.3096	Non-Toxin	NEGATIVE	NON-ALLERGEN	4.4	8.8	-9.98	130	1.144
HLA-A*30:02	G13C	VGAGCVGKSA	26	-0.21226	0.1029	Non-Toxin	POSITIVE	ALLERGEN	100	8.19	-32.5	78	0.86
HLA-B*40:01	G13D	GAGDVGKSA	8.1	-0.17324	0.642	Non-Toxin	POSITIVE	ALLERGEN	30	5.84	-19.41	54.44	-0.178
HLA-A*02:06	G12V	VVGAVGVGK	21	0.17711	-0.6111	Non-Toxin	POSITIVE	NON-ALLERGEN	100	8.72	-38.28	140	1.5
HLA-A*68:02	G13V	VVVGAGVVG	17	0.17646	-1.4734	Non-Toxin	POSITIVE	NON-ALLERGEN	100	5.49	-19.41	172.22	2.4
HLA-A*26:01	G13V	GVVGKSALT	12	-0.29169	-0.5002	Non-Toxin	POSITIVE	NON-ALLERGEN	30	8.75	-9.98	118.89	0.867
HLA-A*30:01	G12S	VVGASGVGKS	29	-0.13627	0.4759	Non-Toxin	POSITIVE	ALLERGEN	100	8.72	-24.96	97	0.77
HLA-B*58:01	G13V	AGVVGKSAL	15	-0.23182	-0.3096	Non-Toxin	NEGATIVE	NON-ALLERGEN	4.4	8.8	-9.98	130	1.144
HLA-A*33:01	G13D	VVGAGDVGK	15	0.15889	0.7916	Non-Toxin	POSITIVE	ALLERGEN	100	5.81	-28.84	107.78	0.644
HLA-B*15:01	G13D	AGDVGKSAL	16	-0.23802	-0.0875	Non-Toxin	NEGATIVE	ALLERGEN	4.4	5.88	-9.98	97.78	0.289
HLA-A*02:03	G13C	YKLVVVGAGC	17	0.20306	0.7743	Non-Toxin	NEGATIVE	NON-ALLERGEN	2.8	8.2	-16.47	136	1.47
HLA-A*26:01	G12C	VVVGACGVGK	12	0.11964	0.2807	Non-Toxin	POSITIVE	NON-ALLERGEN	100	8.19	18.98	126	1.6
HLA-B*57:01	G12V	VVVGAVGVGK	21	0.21234	-0.8524	Non-Toxin	POSITIVE	NON-ALLERGEN	100	8.72	-33.45	155	1.77
HLA-A*30:02	G12V	LVVVGAVGV	26	0.17941	-1.3899	Non-Toxin	POSITIVE	NON-ALLERGEN	5.5	5.52	-19.41	215.56	2.867
HLA-B*58:01	G13S	AGSVGKSAL	15	-0.29892	0.0008	Non-Toxin	NEGATIVE	ALLERGEN	4.4	8.8	-9.98	97.78	0.589
HLA-B*08:01	G12V	LVVVGAVGV	21	0.17941	-1.3899	Non-Toxin	POSITIVE	NON-ALLERGEN	5.5	5.52	-19.41	215.56	2.867
HLA-A*02:03	G13V	GAGVVGKSA	17	-0.15402	-0.0036	Non-Toxin	POSITIVE	NON-ALLERGEN	30	8.75	-19.41	86.67	0.678
HLA-A*03:01	G13V	KLVVVGAGV	13	0.17986	-0.3609	Non-Toxin	NEGATIVE	NON-ALLERGEN	1.3	8.75	-19.41	183.33	1.967
HLA-B*40:01	G12V	GAVGVGKSAL	8.2	-0.19906	-0.4274	Non-Toxin	POSITIVE	NON-ALLERGEN	30	8.75	-24.96	117	0.99
HLA-A*68:02	G13V	VGAGVVGKSA	17	-0.11956	-0.3411	Non-Toxin	POSITIVE	NON-ALLERGEN	100	8.72	-24.96	107	1.03
HLA-A*01:01	G12D	VVGADGVGK	17	0.15851	0.6593	Non-Toxin	POSITIVE	ALLERGEN	100	5.81	-38.28	107.78	0.644
HLA-A*02:03	G13R	VGAGRVGKSA	18	-0.10936	0.4146	Non-Toxin	POSITIVE	ALLERGEN	100	11	-24.96	78	0.16
HLA-B*51:01	G13S	VGAGSVGKSA	20	-0.32086	0.345	Non-Toxin	POSITIVE	ALLERGEN	100	8.72	-24.96	78	0.53
HLA-A*30:02	G13S	GAGSVGKSAL	26	-0.40203	-0.1921	Non-Toxin	NEGATIVE	ALLERGEN	30	8.75	-16.47	88	0.49
HLA-A*03:01	G13R	KLVVVGAGRV	13	0.22381	0.0764	Non-Toxin	NEGATIVE	ALLERGEN	1.3	11	-16.47	165	1.32
HLA-A*68:02	G12D	VVGADGVGKS	17	0.04643	0.7826	Non-Toxin	POSITIVE	ALLERGEN	100	5.81	-33.45	97	0.5
HLA-B*15:01	G12S	LVVVGASGV	16	0.00495	-0.3217	Non-Toxin	NEGATIVE	NON-ALLERGEN	5.5	5.52	-9.98	183.33	2.311
HLA-B*57:01	G13S	VVGAGSVGK	21	-0.01772	0.2862	Non-Toxin	POSITIVE	ALLERGEN	100	8.72	-28.84	107.78	0.944
HLA-B*40:01	G13R	GRVGKSALTI	8.3	-0.27345	-0.422	Non-Toxin	POSITIVE	NON-ALLERGEN	30	11	-7.98	117	0.36
HLA-A*30:01	G12C	CGVGKSALT	29	-0.29169	-0.104	Non-Toxin	POSITIVE	ALLERGEN	1.2	8.22	-9.98	86.67	0.678
HLA-B*57:01	G12C	GACGVGKSA	21	-0.18996	0.5489	Non-Toxin	POSITIVE	ALLERGEN	30	8.22	29.41	54.44	0.489
HLA-A*02:01	G12S	GASGVGKSAL	16	-0.26616	-0.0276	Non-Toxin	NEGATIVE	ALLERGEN	30	8.75	-16.47	88	0.49
HLA-B*40:01	G13V	AGVVGKSAL	8.3	-0.23182	-0.3096	Non-Toxin	NEGATIVE	NON-ALLERGEN	4.4	8.8	-9.98	130	1.144
HLA-A*68:02	G13V	VVGAGVVGK	17	0.17687	-0.8265	Non-Toxin	POSITIVE	NON-ALLERGEN	100	8.72	-28.84	140	1.5
HLA-A*30:02	G13R	KLVVVGAGRV	27	0.22381	0.0764	Non-Toxin	NEGATIVE	ALLERGEN	1.3	11	-16.47	165	1.32
HLA-A*30:01	G13S	GAGSVGKSAL	29	-0.40203	-0.1921	Non-Toxin	NEGATIVE	ALLERGEN	30	8.75	-16.47	88	0.49
HLA-A*26:01	G13V	VVGKSALTI	13	-0.31695	-0.8802	Non-Toxin	POSITIVE	NON-ALLERGEN	100	8.72	-9.98	162.22	1.411
HLA-B*57:01	G13D	GDVGKSALTI	22	-0.27345	-0.5995	Non-Toxin	NEGATIVE	NON-ALLERGEN	30	5.84	-7.98	117	0.46
HLA-A*33:01	G13D	VVVGAGDVGK	15	0.19412	0.4726	Non-Toxin	POSITIVE	NON-ALLERGEN	100	5.81	-24.96	126	1
HLA-A*02:03	G13D	AGDVGKSAL	18	-0.23802	-0.0875	Non-Toxin	NEGATIVE	ALLERGEN	4.4	5.88	-9.98	97.78	0.289
HLA-A*01:01	G13S	VVGAGSVGK	17	-0.01772	0.2862	Non-Toxin	POSITIVE	ALLERGEN	100	8.72	-28.84	107.78	0.944
HLA-B*08:01	G13R	GRVGKSALTI	22	-0.27345	-0.422	Non-Toxin	POSITIVE	NON-ALLERGEN	30	11	-7.98	117	0.36
HLA-A*01:01	G12V	VVGAVGVGK	17	0.17711	-0.6111	Non-Toxin	POSITIVE	NON-ALLERGEN	100	8.72	-38.28	140	1.5
HLA-A*30:01	G12C	KLVVVGACGV	30	0.13927	0.2073	Non-Toxin	NEGATIVE	NON-ALLERGEN	1.3	8.22	27.47	165	2.02
HLA-B*58:01	G12V	GAVGVGKSA	15	-0.15906	0.3021	Non-Toxin	POSITIVE	NON-ALLERGEN	30	8.75	-28.84	86.67	0.678
HLA-A*68:02	G12S	ASGVGKSALT	17	-0.25365	0.2083	Non-Toxin	POSITIVE	ALLERGEN	4.4	8.8	-7.98	88	0.46
HLA-A*68:02	G13S	AGSVGKSALT	17	-0.31835	-0.0002	Non-Toxin	NEGATIVE	ALLERGEN	4.4	8.8	-7.98	88	0.46
HLA-A*02:06	G13V	GAGVVGKSAL	22	-0.19402	-0.6794	Non-Toxin	NEGATIVE	NON-ALLERGEN	30	8.75	-16.47	117	0.99
HLA-A*02:01	G13D	GAGDVGKSAL	16	-0.21324	-0.1245	Non-Toxin	NEGATIVE	ALLERGEN	30	5.84	-16.47	88	0.22
HLA-B*53:01	G13D	AGDVGKSAL	11	-0.23802	-0.0875	Non-Toxin	NEGATIVE	ALLERGEN	4.4	5.88	-9.98	97.78	0.289
HLA-B*53:01	G12D	GADGVGKSAL	11	-0.20526	0.1322	Non-Toxin	NEGATIVE	ALLERGEN	30	5.84	-24.96	88	0.22
HLA-A*02:01	G12S	GASGVGKSA	16	-0.22616	0.7521	Non-Toxin	POSITIVE	NON-ALLERGEN	30	8.75	-19.41	54.44	0.122
HLA-A*03:01	G12D	VVGADGVGKS	13	0.04643	0.7826	Non-Toxin	POSITIVE	ALLERGEN	100	5.81	-33.45	97	0.5
HLA-A*23:01	G13C	CVGKSALTI	9.3	-0.31695	-0.9209	Non-Toxin	POSITIVE	NON-ALLERGEN	1.2	8.22	-18.36	130	1.222
HLA-A*02:03	G13S	AGSVGKSAL	18	-0.29892	0.0008	Non-Toxin	NEGATIVE	ALLERGEN	4.4	8.8	-9.98	97.78	0.589
HLA-B*35:01	G12C	GACGVGKSA	12	-0.18996	0.5489	Non-Toxin	POSITIVE	ALLERGEN	30	8.22	29.41	54.44	0.489
HLA-A*30:02	G12V	KLVVVGAVGV	27	0.21961	-0.8624	Non-Toxin	POSITIVE	NON-ALLERGEN	1.3	8.75	-24.96	194	2.19
HLA-A*30:01	G12V	VGAVGVGKS	30	0.0287	0.048	Non-Toxin	POSITIVE	NON-ALLERGEN	100	8.72	-38.28	107.78	0.944
HLA-B*58:01	G13V	VVGAGVVGK	16	0.17687	-0.8265	Non-Toxin	POSITIVE	NON-ALLERGEN	100	8.72	-28.84	140	1.5
HLA-B*15:01	G12V	LVVVGAVGV	16	0.17941	-1.3899	Non-Toxin	POSITIVE	NON-ALLERGEN	5.5	5.52	-19.41	215.56	2.867
HLA-A*02:01	G13R	KLVVVGAGR	16	0.17986	0.6668	Non-Toxin	NEGATIVE	ALLERGEN	1.3	11	-19.41	151.11	1
HLA-A*30:01	G13D	GDVGKSALTI	30	-0.27345	-0.5995	Non-Toxin	NEGATIVE	NON-ALLERGEN	30	5.84	-7.98	117	0.46
HLA-A*02:01	G13D	GAGDVGKSA	16	-0.17324	0.642	Non-Toxin	POSITIVE	ALLERGEN	30	5.84	-19.41	54.44	-0.178
HLA-A*30:01	G12V	VVVGAVGVG	30	0.17718	-1.4124	Non-Toxin	POSITIVE	NON-ALLERGEN	100	5.49	-28.84	172.22	2.4
HLA-B*40:01	G13S	AGSVGKSAL	8.5	-0.29892	0.0008	Non-Toxin	NEGATIVE	ALLERGEN	4.4	8.8	-9.98	97.78	0.589
HLA-A*30:02	G12V	AVGVGKSALT	27	-0.25365	-0.0645	Non-Toxin	POSITIVE	ALLERGEN	4.4	8.8	-16.47	117	0.96
HLA-B*57:01	G12C	CGVGKSALTI	22	-0.27345	-0.3601	Non-Toxin	POSITIVE	ALLERGEN	1.2	8.22	-7.98	117	1.06
HLA-A*32:01	G13C	KLVVVGAGC	12	0.17986	0.6343	Non-Toxin	NEGATIVE	NON-ALLERGEN	1.3	8.22	-19.41	151.11	1.778
HLA-B*40:01	G13D	GAGDVGKSAL	8.5	-0.21324	-0.1245	Non-Toxin	NEGATIVE	ALLERGEN	30	5.84	-16.47	88	0.22
HLA-B*15:01	G13S	KLVVVGAGSV	16	0.09691	-0.0204	Non-Toxin	NEGATIVE	NON-ALLERGEN	1.3	8.75	-16.47	165	1.69
HLA-A*33:01	G12D	VVGADGVGK	16	0.15851	0.6593	Non-Toxin	POSITIVE	ALLERGEN	100	5.81	-38.28	107.78	0.644
HLA-B*57:01	G13V	VVGKSALTIQ	22	-0.22892	-0.5448	Non-Toxin	NEGATIVE	NON-ALLERGEN	100	8.72	-7.98	146	0.92
HLA-B*15:01	G12D	GADGVGKSAL	16	-0.20526	0.1322	Non-Toxin	NEGATIVE	ALLERGEN	30	5.84	-24.96	88	0.22
HLA-A*33:01	G12D	VVVGADGVGK	16	0.19374	0.7272	Non-Toxin	POSITIVE	ALLERGEN	100	5.81	-33.45	126	1
HLA-A*02:06	G12V	VGVGKSALT	23	-0.29169	-0.2356	Non-Toxin	POSITIVE	ALLERGEN	100	8.72	-19.41	118.89	0.867
HLA-A*30:02	G12S	LVVVGASGV	28	0.00495	-0.3217	Non-Toxin	NEGATIVE	NON-ALLERGEN	5.5	5.52	-9.98	183.33	2.311
HLA-A*30:01	G12V	AVGVGKSALT	30	-0.25365	-0.0645	Non-Toxin	POSITIVE	ALLERGEN	4.4	8.8	-16.47	117	0.96
HLA-A*32:01	G12S	VVVGASGVGK	12	0.01104	0.1519	Non-Toxin	POSITIVE	NON-ALLERGEN	100	8.72	-24.96	126	1.27
HLA-B*57:01	G12S	VVGASGVGK	22	-0.02419	0.2366	Non-Toxin	POSITIVE	ALLERGEN	100	8.72	-28.84	107.78	0.944
HLA-A*02:06	G13S	VVGAGSVGK	23	-0.01772	0.2862	Non-Toxin	POSITIVE	ALLERGEN	100	8.72	-28.84	107.78	0.944
HLA-A*30:02	G12S	KLVVVGASGV	28	0.04515	0.0378	Non-Toxin	NEGATIVE	NON-ALLERGEN	1.3	8.75	-16.47	165	1.69
HLA-B*57:01	G13S	VVVGAGSVGK	22	0.01751	0.0581	Non-Toxin	POSITIVE	NON-ALLERGEN	100	8.72	-24.96	126	1.27
HLA-A*32:01	G12V	KLVVVGAVGV	13	0.21961	-0.8624	Non-Toxin	POSITIVE	NON-ALLERGEN	1.3	8.75	-24.96	194	2.19
HLA-A*68:02	G13V	AGVVGKSAL	18	-0.23182	-0.3096	Non-Toxin	NEGATIVE	NON-ALLERGEN	4.4	8.8	-9.98	130	1.144
HLA-B*08:01	G12S	GASGVGKSA	23	-0.22616	0.7521	Non-Toxin	POSITIVE	NON-ALLERGEN	30	8.75	-19.41	54.44	0.122
HLA-A*02:03	G12S	SGVGKSALT	18	-0.29169	0.046	Non-Toxin	POSITIVE	ALLERGEN	1.9	8.47	-9.98	86.67	0.311
HLA-B*57:01	G13R	VVGAGRVGK	23	0.18673	0.6132	Non-Toxin	POSITIVE	ALLERGEN	100	11	-28.84	107.78	0.533
HLA-B*58:01	G12D	GADGVGKSA	16	-0.16526	0.93	Non-Toxin	POSITIVE	NON-ALLERGEN	30	5.84	-28.84	54.44	-0.178
HLA-B*40:01	G12S	GASGVGKSA	8.7	-0.22616	0.7521	Non-Toxin	POSITIVE	NON-ALLERGEN	30	8.75	-19.41	54.44	0.122
HLA-B*57:01	G13R	AGRVGKSAL	23	-0.22842	0.0924	Non-Toxin	NEGATIVE	NON-ALLERGEN	4.4	11	-9.98	97.78	0.178
HLA-B*57:01	G12D	VGADGVGKSA	23	-0.13854	0.7409	Non-Toxin	POSITIVE	ALLERGEN	100	5.81	-33.45	78	0.26
HLA-A*32:01	G12C	VVGACGVGK	13	0.08441	0.3168	Non-Toxin	POSITIVE	NON-ALLERGEN	100	8.19	19.98	107.78	1.311
HLA-B*40:01	G12S	GASGVGKSAL	8.8	-0.26616	-0.0276	Non-Toxin	NEGATIVE	ALLERGEN	30	8.75	-16.47	88	0.49
HLA-A*30:01	G13V	AGVVGKSALT	31	-0.25125	-0.2694	Non-Toxin	POSITIVE	NON-ALLERGEN	4.4	8.8	-7.98	117	0.96
HLA-B*15:01	G12S	VVVGASGVGK	17	0.01104	0.1519	Non-Toxin	POSITIVE	NON-ALLERGEN	100	8.72	-24.96	126	1.27
HLA-B*15:01	G13V	VVGKSALTIQ	17	-0.22892	-0.5448	Non-Toxin	NEGATIVE	NON-ALLERGEN	100	8.72	-7.98	146	0.92
HLA-A*30:02	G12C	VVVGACGVG	28	0.08757	-0.1328	Non-Toxin	POSITIVE	ALLERGEN	100	5.49	29.41	140	2.211
HLA-A*30:02	G13V	AGVVGKSALT	28	-0.25125	-0.2694	Non-Toxin	POSITIVE	NON-ALLERGEN	4.4	8.8	-7.98	117	0.96
HLA-B*58:01	G13D	AGDVGKSAL	16	-0.23802	-0.0875	Non-Toxin	NEGATIVE	ALLERGEN	4.4	5.88	-9.98	97.78	0.289
HLA-A*26:01	G12S	GASGVGKSAL	14	-0.26616	-0.0276	Non-Toxin	NEGATIVE	ALLERGEN	30	8.75	-16.47	88	0.49
HLA-A*26:01	G12V	GAVGVGKSA	14	-0.15906	0.3021	Non-Toxin	POSITIVE	NON-ALLERGEN	30	8.75	-28.84	86.67	0.678
HLA-A*30:02	G13C	VVVGAGCVG	29	0.09612	-0.457	Non-Toxin	NEGATIVE	ALLERGEN	100	5.49	-27.79	140	2.211
HLA-B*15:01	G12D	GADGVGKSA	17	-0.16526	0.93	Non-Toxin	POSITIVE	NON-ALLERGEN	30	5.84	-28.84	54.44	-0.178
HLA-B*15:01	G12S	KLVVVGASGV	17	0.04515	0.0378	Non-Toxin	NEGATIVE	NON-ALLERGEN	1.3	8.75	-16.47	165	1.69
HLA-A*30:02	G13V	VVGAGVVGKS	29	0.06503	-0.5474	Non-Toxin	POSITIVE	NON-ALLERGEN	100	8.72	-24.96	126	1.27
HLA-A*01:01	G13D	GDVGKSALTI	19	-0.27345	-0.5995	Non-Toxin	NEGATIVE	NON-ALLERGEN	30	5.84	-7.98	117	0.46
HLA-A*01:01	G12V	AVGVGKSAL	19	-0.23422	-0.0611	Non-Toxin	POSITIVE	NON-ALLERGEN	4.4	8.8	-19.41	130	1.144
HLA-B*53:01	G12V	GAVGVGKSAL	12	-0.19906	-0.4274	Non-Toxin	POSITIVE	NON-ALLERGEN	30	8.75	-24.96	117	0.99
HLA-A*26:01	G13R	RVGKSALTI	14	-0.31695	-0.5903	Non-Toxin	POSITIVE	NON-ALLERGEN	1	11	-9.98	130	0.444
HLA-A*68:01	G13V	VVGAGVVGKS	18	0.06503	-0.5474	Non-Toxin	POSITIVE	NON-ALLERGEN	100	8.72	-24.96	126	1.27
HLA-A*30:01	G13V	VVGAGVVGKS	31	0.06503	-0.5474	Non-Toxin	POSITIVE	NON-ALLERGEN	100	8.72	-24.96	126	1.27
HLA-B*15:01	G13S	VVGAGSVGK	17	-0.01772	0.2862	Non-Toxin	POSITIVE	ALLERGEN	100	8.72	-28.84	107.78	0.944
HLA-B*15:01	G13C	KLVVVGAGC	17	0.17986	0.6343	Non-Toxin	NEGATIVE	NON-ALLERGEN	1.3	8.22	-19.41	151.11	1.778
HLA-A*26:01	G12D	LVVVGADGV	14	0.16329	0.3349	Non-Toxin	POSITIVE	NON-ALLERGEN	5.5	3.8	-19.41	183.33	2.011
HLA-A*30:01	G13C	VGAGCVGKS	32	-0.06424	0.0169	Non-Toxin	NEGATIVE	ALLERGEN	100	8.19	-37.22	75.56	0.756
HLA-A*01:01	G13V	VVGAGVVGK	19	0.17687	-0.8265	Non-Toxin	POSITIVE	NON-ALLERGEN	100	8.72	-28.84	140	1.5
HLA-B*57:01	G12V	KLVVVGAVGV	23	0.21961	-0.8624	Non-Toxin	POSITIVE	NON-ALLERGEN	1.3	8.75	-24.96	194	2.19
HLA-B*07:02	G12S	SGVGKSALTI	15	-0.27345	-0.2422	Non-Toxin	POSITIVE	ALLERGEN	1.9	8.47	-7.98	117	0.73
HLA-B*58:01	G13R	RVGKSALTIQ	17	-0.22892	-0.2922	Non-Toxin	NEGATIVE	NON-ALLERGEN	1	11	-7.98	117	0.05
HLA-A*01:01	G13D	VVGAGDVGK	19	0.15889	0.7916	Non-Toxin	POSITIVE	ALLERGEN	100	5.81	-28.84	107.78	0.644
HLA-A*30:01	G13S	VVGAGSVGKS	32	-0.13627	0.362	Non-Toxin	NEGATIVE	ALLERGEN	100	8.72	-24.96	97	0.77
HLA-A*68:02	G13D	GDVGKSALTI	19	-0.27345	-0.5995	Non-Toxin	NEGATIVE	NON-ALLERGEN	30	5.84	-7.98	117	0.46
HLA-B*57:01	G12D	GADGVGKSA	23	-0.16526	0.93	Non-Toxin	POSITIVE	NON-ALLERGEN	30	5.84	-28.84	54.44	-0.178
HLA-B*53:01	G12V	GAVGVGKSA	12	-0.15906	0.3021	Non-Toxin	POSITIVE	NON-ALLERGEN	30	8.75	-28.84	86.67	0.678
HLA-B*58:01	G13S	GAGSVGKSAL	17	-0.40203	-0.1921	Non-Toxin	NEGATIVE	ALLERGEN	30	8.75	-16.47	88	0.49
HLA-B*57:01	G12V	VGAVGVGKSA	23	-0.11932	0.102	Non-Toxin	POSITIVE	NON-ALLERGEN	100	8.72	-33.45	107	1.03
HLA-B*08:01	G12S	SGVGKSALT	24	-0.29169	0.046	Non-Toxin	POSITIVE	ALLERGEN	1.9	8.47	-9.98	86.67	0.311
HLA-B*07:02	G13R	AGRVGKSALT	15	-0.24785	0.0818	Non-Toxin	POSITIVE	NON-ALLERGEN	4.4	11	-7.98	88	0.09
HLA-A*68:01	G13V	VVGKSALTIQ	18	-0.22892	-0.5448	Non-Toxin	NEGATIVE	NON-ALLERGEN	100	8.72	-7.98	146	0.92
HLA-B*58:01	G12S	VGASGVGKSA	17	-0.32733	0.5418	Non-Toxin	POSITIVE	ALLERGEN	100	8.72	-24.96	78	0.53
HLA-A*68:02	G12C	KLVVVGACGV	19	0.13927	0.2073	Non-Toxin	NEGATIVE	NON-ALLERGEN	1.3	8.22	27.47	165	2.02
HLA-B*15:01	G13V	GAGVVGKSAL	17	-0.19402	-0.6794	Non-Toxin	NEGATIVE	NON-ALLERGEN	30	8.75	-16.47	117	0.99
HLA-B*15:01	G13S	KLVVVGAGS	17	0.17986	0.5814	Non-Toxin	NEGATIVE	NON-ALLERGEN	1.3	8.75	-19.41	151.11	1.411
HLA-B*08:01	G12V	GAVGVGKSA	24	-0.15906	0.3021	Non-Toxin	POSITIVE	NON-ALLERGEN	30	8.75	-28.84	86.67	0.678
HLA-A*68:01	G13D	DVGKSALTI	18	-0.31695	-0.7247	Non-Toxin	POSITIVE	NON-ALLERGEN	1.1	5.84	-9.98	130	0.556
HLA-A*02:01	G12C	GACGVGKSAL	17	-0.22996	-0.1927	Non-Toxin	NEGATIVE	ALLERGEN	30	8.22	27.47	88	0.82
HLA-B*15:01	G12V	VVVGAVGVGK	17	0.21234	-0.8524	Non-Toxin	POSITIVE	NON-ALLERGEN	100	8.72	-33.45	155	1.77
HLA-B*57:01	G12D	VVVGADGVGK	24	0.19374	0.7272	Non-Toxin	POSITIVE	ALLERGEN	100	5.81	-33.45	126	1
HLA-B*35:01	G13S	AGSVGKSAL	13	-0.29892	0.0008	Non-Toxin	NEGATIVE	ALLERGEN	4.4	8.8	-9.98	97.78	0.589
HLA-A*30:02	G12S	ASGVGKSALT	29	-0.25365	0.2083	Non-Toxin	POSITIVE	ALLERGEN	4.4	8.8	-7.98	88	0.46
HLA-B*15:01	G13V	VVGAGVVGK	17	0.17687	-0.8265	Non-Toxin	POSITIVE	NON-ALLERGEN	100	8.72	-28.84	140	1.5
HLA-A*02:03	G13V	VVGAGVVGKS	19	0.06503	-0.5474	Non-Toxin	POSITIVE	NON-ALLERGEN	100	8.72	-24.96	126	1.27
HLA-B*53:01	G12S	GASGVGKSAL	12	-0.26616	-0.0276	Non-Toxin	NEGATIVE	ALLERGEN	30	8.75	-16.47	88	0.49
HLA-B*51:01	G13S	GAGSVGKSAL	22	-0.40203	-0.1921	Non-Toxin	NEGATIVE	ALLERGEN	30	8.75	-16.47	88	0.49
HLA-B*15:01	G13R	VVGAGRVGK	17	0.18673	0.6132	Non-Toxin	POSITIVE	ALLERGEN	100	11	-28.84	107.78	0.533
HLA-B*57:01	G12S	VVVGASGVGK	24	0.01104	0.1519	Non-Toxin	POSITIVE	NON-ALLERGEN	100	8.72	-24.96	126	1.27
HLA-A*02:03	G13S	GAGSVGKSAL	19	-0.40203	-0.1921	Non-Toxin	NEGATIVE	ALLERGEN	30	8.75	-16.47	88	0.49
HLA-B*51:01	G13V	VGAGVVGKSA	23	-0.11956	-0.3411	Non-Toxin	POSITIVE	NON-ALLERGEN	100	8.72	-24.96	107	1.03
HLA-B*58:01	G12C	GACGVGKSA	17	-0.18996	0.5489	Non-Toxin	POSITIVE	ALLERGEN	30	8.22	29.41	54.44	0.489
HLA-A*02:06	G12V	VVVGAVGVGK	24	0.21234	-0.8524	Non-Toxin	POSITIVE	NON-ALLERGEN	100	8.72	-33.45	155	1.77
HLA-A*02:06	G12V	KLVVVGAVG	24	0.18418	-0.3821	Non-Toxin	POSITIVE	NON-ALLERGEN	1.3	8.75	-28.84	183.33	1.967
HLA-B*15:01	G13D	GAGDVGKSA	18	-0.17324	0.642	Non-Toxin	POSITIVE	ALLERGEN	30	5.84	-19.41	54.44	-0.178
HLA-A*30:02	G12V	VGVGKSALT	30	-0.29169	-0.2356	Non-Toxin	POSITIVE	ALLERGEN	100	8.72	-19.41	118.89	0.867
HLA-A*30:01	G13C	KLVVVGAGCV	33	0.16207	-0.0098	Non-Toxin	NEGATIVE	NON-ALLERGEN	1.3	8.22	-24.01	165	2.02
HLA-A*68:02	G13R	KLVVVGAGRV	19	0.22381	0.0764	Non-Toxin	NEGATIVE	ALLERGEN	1.3	11	-16.47	165	1.32
HLA-B*35:01	G13D	GAGDVGKSA	13	-0.17324	0.642	Non-Toxin	POSITIVE	ALLERGEN	30	5.84	-19.41	54.44	-0.178
HLA-A*30:01	G13C	VVVGAGCVG	33	0.09612	-0.457	Non-Toxin	NEGATIVE	ALLERGEN	100	5.49	-27.79	140	2.211
HLA-A*30:02	G13S	AGSVGKSALT	30	-0.31835	-0.0002	Non-Toxin	NEGATIVE	ALLERGEN	4.4	8.8	-7.98	88	0.46
HLA-B*51:01	G13V	GAGVVGKSAL	23	-0.19402	-0.6794	Non-Toxin	NEGATIVE	NON-ALLERGEN	30	8.75	-16.47	117	0.99
HLA-A*30:01	G13R	GRVGKSALT	33	-0.29169	-0.166	Non-Toxin	POSITIVE	NON-ALLERGEN	30	11	-9.98	86.67	-0.1
HLA-A*02:06	G13S	VGAGSVGKSA	24	-0.32086	0.345	Non-Toxin	POSITIVE	ALLERGEN	100	8.72	-24.96	78	0.53
HLA-B*57:01	G13R	VVVGAGRVG	24	0.1853	-0.1617	Non-Toxin	POSITIVE	NON-ALLERGEN	100	9.72	-19.41	140	1.433
HLA-B*57:01	G13D	VVVGAGDVGK	24	0.19412	0.4726	Non-Toxin	POSITIVE	NON-ALLERGEN	100	5.81	-24.96	126	1
HLA-B*07:02	G13C	CVGKSALTI	15	-0.31695	-0.9209	Non-Toxin	POSITIVE	NON-ALLERGEN	1.2	8.22	-18.36	130	1.222
HLA-A*30:01	G12C	GACGVGKSAL	33	-0.22996	-0.1927	Non-Toxin	NEGATIVE	ALLERGEN	30	8.22	27.47	88	0.82
HLA-B*07:02	G13V	LVVVGAGVV	15	0.17749	-1.4135	Non-Toxin	POSITIVE	NON-ALLERGEN	5.5	5.52	-9.98	215.56	2.867
HLA-A*30:02	G13D	VVVGAGDVG	30	0.16034	0.1743	Non-Toxin	POSITIVE	ALLERGEN	100	3.8	-19.41	140	1.544
HLA-A*68:02	G13S	GAGSVGKSAL	19	-0.40203	-0.1921	Non-Toxin	NEGATIVE	ALLERGEN	30	8.75	-16.47	88	0.49
HLA-A*03:01	G12C	VVGACGVGKS	15	-0.02767	0.4029	Non-Toxin	POSITIVE	ALLERGEN	100	8.19	18.98	97	1.1
HLA-B*51:01	G13V	KLVVVGAGV	23	0.17986	-0.3609	Non-Toxin	NEGATIVE	NON-ALLERGEN	1.3	8.75	-19.41	183.33	1.967
HLA-A*32:01	G12V	LVVVGAVGV	14	0.17941	-1.3899	Non-Toxin	POSITIVE	NON-ALLERGEN	5.5	5.52	-19.41	215.56	2.867
HLA-B*58:01	G12V	AVGVGKSAL	18	-0.23422	-0.0611	Non-Toxin	POSITIVE	NON-ALLERGEN	4.4	8.8	-19.41	130	1.144
HLA-A*32:01	G12D	VVGADGVGK	14	0.15851	0.6593	Non-Toxin	POSITIVE	ALLERGEN	100	5.81	-38.28	107.78	0.644
HLA-B*58:01	G12V	VVGAVGVGK	18	0.17711	-0.6111	Non-Toxin	POSITIVE	NON-ALLERGEN	100	8.72	-38.28	140	1.5
HLA-A*32:01	G13S	KLVVVGAGSV	14	0.09691	-0.0204	Non-Toxin	NEGATIVE	NON-ALLERGEN	1.3	8.75	-16.47	165	1.69
HLA-B*40:01	G12V	AVGVGKSAL	9.4	-0.23422	-0.0611	Non-Toxin	POSITIVE	NON-ALLERGEN	4.4	8.8	-19.41	130	1.144
HLA-A*30:02	G12V	VGVGKSALTI	30	-0.27345	-0.4943	Non-Toxin	POSITIVE	ALLERGEN	100	8.72	-16.47	146	1.23
HLA-A*26:01	G13C	CVGKSALTI	15	-0.31695	-0.9209	Non-Toxin	POSITIVE	NON-ALLERGEN	1.2	8.22	-18.36	130	1.222
HLA-B*40:01	G12V	GAVGVGKSA	9.5	-0.15906	0.3021	Non-Toxin	POSITIVE	NON-ALLERGEN	30	8.75	-28.84	86.67	0.678
HLA-A*30:01	G12V	VVGAVGVGKS	33	0.06503	-0.1627	Non-Toxin	POSITIVE	NON-ALLERGEN	100	8.72	-33.45	126	1.27
HLA-B*57:01	G12D	DGVGKSALTI	25	-0.27345	-0.1469	Non-Toxin	POSITIVE	ALLERGEN	1.1	5.84	-7.98	117	0.46
HLA-A*02:06	G12C	VGACGVGKSA	25	-0.21511	0.3878	Non-Toxin	POSITIVE	ALLERGEN	100	8.19	18.98	78	0.86
HLA-A*68:02	G13S	VVVGAGSVGK	20	0.01751	0.0581	Non-Toxin	POSITIVE	NON-ALLERGEN	100	8.72	-24.96	126	1.27
HLA-B*07:02	G12S	VGASGVGKSA	16	-0.32733	0.5418	Non-Toxin	POSITIVE	ALLERGEN	100	8.72	-24.96	78	0.53
HLA-B*57:01	G12D	VVGADGVGK	25	0.15851	0.6593	Non-Toxin	POSITIVE	ALLERGEN	100	5.81	-38.28	107.78	0.644
HLA-B*51:01	G13C	GAGCVGKSA	23	-0.24981	0.1916	Non-Toxin	NEGATIVE	ALLERGEN	30	8.22	-27.79	54.44	0.489
HLA-A*30:02	G12D	KLVVVGADG	31	0.17302	1.0333	Non-Toxin	NEGATIVE	NON-ALLERGEN	1.3	5.84	-28.84	151.11	1.111
HLA-A*30:01	G12C	ACGVGKSAL	33	-0.23422	0.0476	Non-Toxin	NEGATIVE	ALLERGEN	4.4	8.27	38.84	97.78	0.956
HLA-A*01:01	G13C	CVGKSALTI	21	-0.31695	-0.9209	Non-Toxin	POSITIVE	NON-ALLERGEN	1.2	8.22	-18.36	130	1.222
HLA-A*32:01	G13D	VVGAGDVGK	14	0.15889	0.7916	Non-Toxin	POSITIVE	ALLERGEN	100	5.81	-28.84	107.78	0.644
HLA-A*30:02	G13C	GCVGKSALTI	31	-0.27345	-0.8174	Non-Toxin	NEGATIVE	ALLERGEN	30	8.22	-15.52	117	1.06
HLA-B*53:01	G12S	GASGVGKSA	12	-0.22616	0.7521	Non-Toxin	POSITIVE	NON-ALLERGEN	30	8.75	-19.41	54.44	0.122
HLA-B*15:01	G13S	GAGSVGKSA	18	-0.36203	0.5613	Non-Toxin	NEGATIVE	ALLERGEN	30	8.75	-19.41	54.44	0.122
HLA-B*57:01	G13D	GAGDVGKSA	25	-0.17324	0.642	Non-Toxin	POSITIVE	ALLERGEN	30	5.84	-19.41	54.44	-0.178
HLA-A*01:01	G13S	AGSVGKSAL	21	-0.29892	0.0008	Non-Toxin	NEGATIVE	ALLERGEN	4.4	8.8	-9.98	97.78	0.589
HLA-B*58:01	G12V	VGAVGVGKSA	18	-0.11932	0.102	Non-Toxin	POSITIVE	NON-ALLERGEN	100	8.72	-33.45	107	1.03
HLA-B*40:01	G13R	AGRVGKSAL	9.6	-0.22842	0.0924	Non-Toxin	NEGATIVE	NON-ALLERGEN	4.4	11	-9.98	97.78	0.178
HLA-A*32:01	G12S	KLVVVGASGV	14	0.04515	0.0378	Non-Toxin	NEGATIVE	NON-ALLERGEN	1.3	8.75	-16.47	165	1.69
HLA-A*30:01	G13V	LVVVGAGVV	34	0.17749	-1.4135	Non-Toxin	POSITIVE	NON-ALLERGEN	5.5	5.52	-9.98	215.56	2.867
HLA-A*68:02	G13S	VGAGSVGKSA	20	-0.32086	0.345	Non-Toxin	POSITIVE	ALLERGEN	100	8.72	-24.96	78	0.53
HLA-A*68:02	G13S	VVGAGSVGK	20	-0.01772	0.2862	Non-Toxin	POSITIVE	ALLERGEN	100	8.72	-28.84	107.78	0.944
HLA-A*01:01	G13S	GSVGKSALTI	21	-0.27345	-0.4897	Non-Toxin	NEGATIVE	NON-ALLERGEN	30	8.75	-7.98	117	0.73
HLA-A*02:06	G13R	GAGRVGKSAL	25	-0.18348	-0.0143	Non-Toxin	NEGATIVE	ALLERGEN	30	11	-16.47	88	0.12
HLA-A*68:02	G13S	AGSVGKSAL	20	-0.29892	0.0008	Non-Toxin	NEGATIVE	ALLERGEN	4.4	8.8	-9.98	97.78	0.589
HLA-A*30:01	G12C	KLVVVGACG	34	0.12856	0.6024	Non-Toxin	NEGATIVE	NON-ALLERGEN	1.3	8.22	29.41	151.11	1.778
HLA-B*57:01	G13C	VVVGAGCVGK	25	0.12249	-0.1475	Non-Toxin	NEGATIVE	NON-ALLERGEN	100	8.19	-32.5	126	1.6
HLA-A*30:01	G12C	EYKLVVVGAC	34	0.08956	0.8357	Non-Toxin	NEGATIVE	ALLERGEN	1	6.09	27.47	136	1.16
HLA-A*32:01	G13V	AGVVGKSAL	14	-0.23182	-0.3096	Non-Toxin	NEGATIVE	NON-ALLERGEN	4.4	8.8	-9.98	130	1.144
HLA-B*57:01	G13S	SVGKSALTIQ	25	-0.22892	-0.3679	Non-Toxin	NEGATIVE	NON-ALLERGEN	1.9	8.47	-7.98	117	0.42
HLA-A*32:01	G13R	RVGKSALTIQ	14	-0.22892	-0.2922	Non-Toxin	NEGATIVE	NON-ALLERGEN	1	11	-7.98	117	0.05
HLA-B*57:01	G13C	GAGCVGKSAL	25	-0.28981	-0.5152	Non-Toxin	NEGATIVE	ALLERGEN	30	8.22	-24.01	88	0.82
HLA-B*44:02	G12D	GADGVGKSA	11	-0.16526	0.93	Non-Toxin	POSITIVE	NON-ALLERGEN	30	5.84	-28.84	54.44	-0.178
HLA-B*57:01	G12S	ASGVGKSALT	25	-0.25365	0.2083	Non-Toxin	POSITIVE	ALLERGEN	4.4	8.8	-7.98	88	0.46
HLA-B*15:01	G12C	ACGVGKSAL	18	-0.23422	0.0476	Non-Toxin	NEGATIVE	ALLERGEN	4.4	8.27	38.84	97.78	0.956
HLA-A*02:03	G13V	VVGAGVVGK	20	0.17687	-0.8265	Non-Toxin	POSITIVE	NON-ALLERGEN	100	8.72	-28.84	140	1.5
HLA-A*02:06	G13S	AGSVGKSALT	25	-0.31835	-0.0002	Non-Toxin	NEGATIVE	ALLERGEN	4.4	8.8	-7.98	88	0.46
HLA-B*44:03	G13D	GDVGKSALTI	11	-0.27345	-0.5995	Non-Toxin	NEGATIVE	NON-ALLERGEN	30	5.84	-7.98	117	0.46
HLA-A*31:01	G12V	AVGVGKSAL	20	-0.23422	-0.0611	Non-Toxin	POSITIVE	NON-ALLERGEN	4.4	8.8	-19.41	130	1.144
HLA-A*02:01	G12V	KLVVVGAVG	18	0.18418	-0.3821	Non-Toxin	POSITIVE	NON-ALLERGEN	1.3	8.75	-28.84	183.33	1.967
HLA-A*02:06	G12S	ASGVGKSALT	25	-0.25365	0.2083	Non-Toxin	POSITIVE	ALLERGEN	4.4	8.8	-7.98	88	0.46
HLA-A*02:06	G13C	GCVGKSALT	25	-0.29169	-0.6161	Non-Toxin	NEGATIVE	ALLERGEN	30	8.22	-18.36	86.67	0.678
HLA-A*02:06	G13V	VVVGAGVVG	25	0.17646	-1.4734	Non-Toxin	POSITIVE	NON-ALLERGEN	100	5.49	-19.41	172.22	2.4
HLA-B*08:01	G12S	LVVVGASGV	26	0.00495	-0.3217	Non-Toxin	NEGATIVE	NON-ALLERGEN	5.5	5.52	-9.98	183.33	2.311
HLA-B*58:01	G13C	AGCVGKSAL	18	-0.26272	-0.3668	Non-Toxin	NEGATIVE	ALLERGEN	4.4	8.27	-18.36	97.78	0.956
HLA-B*57:01	G13C	VVGAGCVGK	26	0.08726	0.0616	Non-Toxin	POSITIVE	ALLERGEN	100	8.19	-37.22	107.78	1.311
HLA-B*15:01	G13S	GSVGKSALTI	19	-0.27345	-0.4897	Non-Toxin	NEGATIVE	NON-ALLERGEN	30	8.75	-7.98	117	0.73
HLA-A*30:02	G13R	GAGRVGKSAL	32	-0.18348	-0.0143	Non-Toxin	NEGATIVE	ALLERGEN	30	11	-16.47	88	0.12
HLA-A*30:02	G13V	KLVVVGAGVV	32	0.21769	-0.8801	Non-Toxin	POSITIVE	NON-ALLERGEN	1.3	8.75	-16.47	194	2.19
HLA-A*02:06	G13V	VVGAGVVGKS	25	0.06503	-0.5474	Non-Toxin	POSITIVE	NON-ALLERGEN	100	8.72	-24.96	126	1.27
HLA-B*57:01	G13S	AGSVGKSAL	26	-0.29892	0.0008	Non-Toxin	NEGATIVE	ALLERGEN	4.4	8.8	-9.98	97.78	0.589
HLA-B*15:01	G12D	VVVGADGVGK	19	0.19374	0.7272	Non-Toxin	POSITIVE	ALLERGEN	100	5.81	-33.45	126	1
HLA-B*51:01	G13R	VGAGRVGKSA	24	-0.10936	0.4146	Non-Toxin	POSITIVE	ALLERGEN	100	11	-24.96	78	0.16
HLA-A*30:02	G12S	VVGASGVGKS	32	-0.13627	0.4759	Non-Toxin	POSITIVE	ALLERGEN	100	8.72	-24.96	97	0.77
HLA-A*30:02	G13D	VGAGDVGKS	32	0.00986	0.4179	Non-Toxin	POSITIVE	ALLERGEN	100	5.81	-28.84	75.56	0.089
HLA-A*68:02	G12S	VVVGASGVGK	20	0.01104	0.1519	Non-Toxin	POSITIVE	NON-ALLERGEN	100	8.72	-24.96	126	1.27
HLA-A*02:01	G13V	VVVGAGVVGK	19	0.2121	-0.8764	Non-Toxin	POSITIVE	NON-ALLERGEN	100	8.72	-24.96	155	1.77
HLA-A*26:01	G13S	VVGAGSVGK	15	-0.01772	0.2862	Non-Toxin	POSITIVE	ALLERGEN	100	8.72	-28.84	107.78	0.944
HLA-A*30:01	G13R	YKLVVVGAGR	35	0.20306	0.8104	Non-Toxin	NEGATIVE	ALLERGEN	2.8	9.99	-16.47	136	0.77
HLA-B*44:02	G13D	AGDVGKSAL	11	-0.23802	-0.0875	Non-Toxin	NEGATIVE	ALLERGEN	4.4	5.88	-9.98	97.78	0.289
HLA-B*58:01	G12D	VGADGVGKSA	18	-0.13854	0.7409	Non-Toxin	POSITIVE	ALLERGEN	100	5.81	-33.45	78	0.26
HLA-A*30:01	G12C	LVVVGACGV	35	0.09907	-0.1143	Non-Toxin	POSITIVE	NON-ALLERGEN	5.5	5.52	38.84	183.33	2.678
HLA-B*57:01	G13D	VVGAGDVGK	26	0.15889	0.7916	Non-Toxin	POSITIVE	ALLERGEN	100	5.81	-28.84	107.78	0.644
HLA-B*57:01	G13V	KLVVVGAGV	26	0.17986	-0.3609	Non-Toxin	NEGATIVE	NON-ALLERGEN	1.3	8.75	-19.41	183.33	1.967
HLA-A*02:01	G13D	LVVVGAGDV	19	0.16633	0.1716	Non-Toxin	NEGATIVE	NON-ALLERGEN	5.5	3.8	-9.98	183.33	2.011
HLA-A*11:01	G13D	VVGAGDVGKS	12	0.04643	0.7058	Non-Toxin	NEGATIVE	ALLERGEN	100	5.81	-24.96	97	0.5
HLA-A*68:02	G12S	VVGASGVGK	20	-0.02419	0.2366	Non-Toxin	POSITIVE	ALLERGEN	100	8.72	-28.84	107.78	0.944
HLA-B*57:01	G13C	AGCVGKSAL	26	-0.26272	-0.3668	Non-Toxin	NEGATIVE	ALLERGEN	4.4	8.27	-18.36	97.78	0.956
HLA-B*07:02	G12S	LVVVGASGV	16	0.00495	-0.3217	Non-Toxin	NEGATIVE	NON-ALLERGEN	5.5	5.52	-9.98	183.33	2.311
HLA-B*57:01	G13S	AGSVGKSALT	26	-0.31835	-0.0002	Non-Toxin	NEGATIVE	ALLERGEN	4.4	8.8	-7.98	88	0.46
HLA-B*51:01	G12V	VGVGKSALT	24	-0.29169	-0.2356	Non-Toxin	POSITIVE	ALLERGEN	100	8.72	-19.41	118.89	0.867
HLA-B*57:01	G13R	GAGRVGKSA	26	-0.14348	0.7646	Non-Toxin	POSITIVE	ALLERGEN	30	11	-19.41	54.44	-0.289
HLA-B*58:01	G13S	VVGAGSVGK	19	-0.01772	0.2862	Non-Toxin	POSITIVE	ALLERGEN	100	8.72	-28.84	107.78	0.944
HLA-B*44:03	G13S	SVGKSALTI	11	-0.31695	-0.6745	Non-Toxin	POSITIVE	ALLERGEN	1.9	8.47	-9.98	130	0.856
HLA-A*68:02	G12V	VVVGAVGVG	21	0.17718	-1.4124	Non-Toxin	POSITIVE	NON-ALLERGEN	100	5.49	-28.84	172.22	2.4
HLA-B*08:01	G13V	LVVVGAGVV	26	0.17749	-1.4135	Non-Toxin	POSITIVE	NON-ALLERGEN	5.5	5.52	-9.98	215.56	2.867
HLA-B*58:01	G13R	GAGRVGKSA	19	-0.14348	0.7646	Non-Toxin	POSITIVE	ALLERGEN	30	11	-19.41	54.44	-0.289
HLA-A*32:01	G13R	AGRVGKSAL	14	-0.22842	0.0924	Non-Toxin	NEGATIVE	NON-ALLERGEN	4.4	11	-9.98	97.78	0.178
HLA-B*08:01	G13S	GSVGKSALTI	26	-0.27345	-0.4897	Non-Toxin	NEGATIVE	NON-ALLERGEN	30	8.75	-7.98	117	0.73
HLA-A*68:02	G13R	VVVGAGRVGK	21	0.22196	0.3391	Non-Toxin	POSITIVE	ALLERGEN	100	11	-24.96	126	0.9
HLA-A*26:01	G13C	LVVVGAGCV	15	0.12187	-0.3612	Non-Toxin	NEGATIVE	NON-ALLERGEN	5.5	5.52	-18.36	183.33	2.678
HLA-A*26:01	G12S	VVGASGVGK	16	-0.02419	0.2366	Non-Toxin	POSITIVE	ALLERGEN	100	8.72	-28.84	107.78	0.944
HLA-B*58:01	G13S	GAGSVGKSA	19	-0.36203	0.5613	Non-Toxin	NEGATIVE	ALLERGEN	30	8.75	-19.41	54.44	0.122
HLA-A*30:02	G12D	VVVGADGVG	32	0.1592	0.3736	Non-Toxin	POSITIVE	NON-ALLERGEN	100	3.8	-28.84	140	1.544
HLA-A*02:06	G13S	VVVGAGSVGK	26	0.01751	0.0581	Non-Toxin	POSITIVE	NON-ALLERGEN	100	8.72	-24.96	126	1.27
HLA-B*07:02	G12D	VGADGVGKSA	16	-0.13854	0.7409	Non-Toxin	POSITIVE	ALLERGEN	100	5.81	-33.45	78	0.26
HLA-A*02:03	G12V	VGVGKSALT	21	-0.29169	-0.2356	Non-Toxin	POSITIVE	ALLERGEN	100	8.72	-19.41	118.89	0.867
HLA-A*02:03	G12S	VVGASGVGKS	21	-0.13627	0.4759	Non-Toxin	POSITIVE	ALLERGEN	100	8.72	-24.96	97	0.77
HLA-B*57:01	G13V	AGVVGKSAL	26	-0.23182	-0.3096	Non-Toxin	NEGATIVE	NON-ALLERGEN	4.4	8.8	-9.98	130	1.144
HLA-B*15:01	G13V	KLVVVGAGVV	19	0.21769	-0.8801	Non-Toxin	POSITIVE	NON-ALLERGEN	1.3	8.75	-16.47	194	2.19
HLA-A*68:02	G13D	VVVGAGDVGK	21	0.19412	0.4726	Non-Toxin	POSITIVE	NON-ALLERGEN	100	5.81	-24.96	126	1
HLA-A*30:01	G13D	VGAGDVGKS	35	0.00986	0.4179	Non-Toxin	POSITIVE	ALLERGEN	100	5.81	-28.84	75.56	0.089
HLA-B*58:01	G12V	LVVVGAVGV	19	0.17941	-1.3899	Non-Toxin	POSITIVE	NON-ALLERGEN	5.5	5.52	-19.41	215.56	2.867
HLA-A*31:01	G13V	VVGKSALTIQ	21	-0.22892	-0.5448	Non-Toxin	NEGATIVE	NON-ALLERGEN	100	8.72	-7.98	146	0.92
HLA-B*51:01	G13D	DVGKSALTIQ	25	-0.22892	-0.4109	Non-Toxin	NEGATIVE	NON-ALLERGEN	1.1	5.84	-7.98	117	0.15
HLA-A*68:01	G12V	LVVVGAVGV	19	0.17941	-1.3899	Non-Toxin	POSITIVE	NON-ALLERGEN	5.5	5.52	-19.41	215.56	2.867
HLA-B*58:01	G13D	GAGDVGKSA	19	-0.17324	0.642	Non-Toxin	POSITIVE	ALLERGEN	30	5.84	-19.41	54.44	-0.178
HLA-A*02:06	G13C	YKLVVVGAGC	26	0.20306	0.7743	Non-Toxin	NEGATIVE	NON-ALLERGEN	2.8	8.2	-16.47	136	1.47
HLA-B*57:01	G13S	GAGSVGKSA	26	-0.36203	0.5613	Non-Toxin	NEGATIVE	ALLERGEN	30	8.75	-19.41	54.44	0.122
HLA-A*26:01	G12C	LVVVGACGV	16	0.09907	-0.1143	Non-Toxin	POSITIVE	NON-ALLERGEN	5.5	5.52	38.84	183.33	2.678
HLA-B*57:01	G12C	VGACGVGKSA	26	-0.21511	0.3878	Non-Toxin	POSITIVE	ALLERGEN	100	8.19	18.98	78	0.86
HLA-A*32:01	G13C	VVVGAGCVGK	15	0.12249	-0.1475	Non-Toxin	NEGATIVE	NON-ALLERGEN	100	8.19	-32.5	126	1.6
HLA-B*44:02	G12S	GASGVGKSA	11	-0.22616	0.7521	Non-Toxin	POSITIVE	NON-ALLERGEN	30	8.75	-19.41	54.44	0.122
HLA-A*68:02	G13D	AGDVGKSAL	21	-0.23802	-0.0875	Non-Toxin	NEGATIVE	ALLERGEN	4.4	5.88	-9.98	97.78	0.289
HLA-B*35:01	G13S	SVGKSALTI	14	-0.31695	-0.6745	Non-Toxin	POSITIVE	ALLERGEN	1.9	8.47	-9.98	130	0.856
HLA-A*30:02	G13D	GDVGKSALTI	33	-0.27345	-0.5995	Non-Toxin	NEGATIVE	NON-ALLERGEN	30	5.84	-7.98	117	0.46
HLA-A*30:02	G12D	VVGADGVGKS	33	0.04643	0.7826	Non-Toxin	POSITIVE	ALLERGEN	100	5.81	-33.45	97	0.5
HLA-B*35:01	G12V	AVGVGKSAL	14	-0.23422	-0.0611	Non-Toxin	POSITIVE	NON-ALLERGEN	4.4	8.8	-19.41	130	1.144
HLA-A*30:02	G13V	LVVVGAGVV	33	0.17749	-1.4135	Non-Toxin	POSITIVE	NON-ALLERGEN	5.5	5.52	-9.98	215.56	2.867
HLA-B*35:01	G13D	GAGDVGKSAL	14	-0.21324	-0.1245	Non-Toxin	NEGATIVE	ALLERGEN	30	5.84	-16.47	88	0.22
HLA-A*68:02	G12C	VGACGVGKSA	21	-0.21511	0.3878	Non-Toxin	POSITIVE	ALLERGEN	100	8.19	18.98	78	0.86
HLA-B*40:01	G13R	RVGKSALTI	11	-0.31695	-0.5903	Non-Toxin	POSITIVE	NON-ALLERGEN	1	11	-9.98	130	0.444
HLA-B*57:01	G13D	AGDVGKSAL	27	-0.23802	-0.0875	Non-Toxin	NEGATIVE	ALLERGEN	4.4	5.88	-9.98	97.78	0.289
HLA-A*01:01	G12S	GASGVGKSAL	23	-0.26616	-0.0276	Non-Toxin	NEGATIVE	ALLERGEN	30	8.75	-16.47	88	0.49
HLA-B*15:01	G13V	GVVGKSALT	19	-0.29169	-0.5002	Non-Toxin	POSITIVE	NON-ALLERGEN	30	8.75	-9.98	118.89	0.867
HLA-A*32:01	G13S	AGSVGKSAL	15	-0.29892	0.0008	Non-Toxin	NEGATIVE	ALLERGEN	4.4	8.8	-9.98	97.78	0.589
HLA-A*02:01	G13C	YKLVVVGAGC	19	0.20306	0.7743	Non-Toxin	NEGATIVE	NON-ALLERGEN	2.8	8.2	-16.47	136	1.47
HLA-A*30:01	G12C	CGVGKSALTI	36	-0.27345	-0.3601	Non-Toxin	POSITIVE	ALLERGEN	1.2	8.22	-7.98	117	1.06
HLA-A*68:02	G12D	VVVGADGVGK	21	0.19374	0.7272	Non-Toxin	POSITIVE	ALLERGEN	100	5.81	-33.45	126	1
HLA-A*32:01	G12C	VVVGACGVGK	15	0.11964	0.2807	Non-Toxin	POSITIVE	NON-ALLERGEN	100	8.19	18.98	126	1.6
HLA-A*68:02	G13C	VVVGAGCVGK	21	0.12249	-0.1475	Non-Toxin	NEGATIVE	NON-ALLERGEN	100	8.19	-32.5	126	1.6
HLA-A*02:01	G12C	GACGVGKSA	19	-0.18996	0.5489	Non-Toxin	POSITIVE	ALLERGEN	30	8.22	29.41	54.44	0.489
HLA-B*15:01	G12V	KLVVVGAVGV	19	0.21961	-0.8624	Non-Toxin	POSITIVE	NON-ALLERGEN	1.3	8.75	-24.96	194	2.19
HLA-A*32:01	G12D	VVVGADGVGK	15	0.19374	0.7272	Non-Toxin	POSITIVE	ALLERGEN	100	5.81	-33.45	126	1
HLA-B*57:01	G12C	VVVGACGVGK	27	0.11964	0.2807	Non-Toxin	POSITIVE	NON-ALLERGEN	100	8.19	18.98	126	1.6
HLA-B*58:01	G13R	VVVGAGRVG	19	0.1853	-0.1617	Non-Toxin	POSITIVE	NON-ALLERGEN	100	9.72	-19.41	140	1.433
HLA-A*32:01	G13D	VVVGAGDVGK	15	0.19412	0.4726	Non-Toxin	POSITIVE	NON-ALLERGEN	100	5.81	-24.96	126	1
HLA-B*58:01	G13R	GRVGKSALTI	19	-0.27345	-0.422	Non-Toxin	POSITIVE	NON-ALLERGEN	30	11	-7.98	117	0.36
HLA-B*57:01	G12V	LVVVGAVGV	27	0.17941	-1.3899	Non-Toxin	POSITIVE	NON-ALLERGEN	5.5	5.52	-19.41	215.56	2.867
HLA-A*02:01	G13V	VVGAGVVGK	20	0.17687	-0.8265	Non-Toxin	POSITIVE	NON-ALLERGEN	100	8.72	-28.84	140	1.5
HLA-B*58:01	G13V	VVVGAGVVGK	19	0.2121	-0.8764	Non-Toxin	POSITIVE	NON-ALLERGEN	100	8.72	-24.96	155	1.77
HLA-B*51:01	G13C	GCVGKSALTI	25	-0.27345	-0.8174	Non-Toxin	NEGATIVE	ALLERGEN	30	8.22	-15.52	117	1.06
HLA-A*30:02	G13C	KLVVVGAGC	34	0.17986	0.6343	Non-Toxin	NEGATIVE	NON-ALLERGEN	1.3	8.22	-19.41	151.11	1.778
HLA-B*08:01	G12S	EYKLVVVGAS	27	0.08956	0.7277	Non-Toxin	NEGATIVE	ALLERGEN	1	6.1	-16.47	136	0.83
HLA-B*58:01	G13V	VVVGAGVVG	19	0.17646	-1.4734	Non-Toxin	POSITIVE	NON-ALLERGEN	100	5.49	-19.41	172.22	2.4
HLA-A*30:02	G13S	VVGAGSVGKS	34	-0.13627	0.362	Non-Toxin	NEGATIVE	ALLERGEN	100	8.72	-24.96	97	0.77
HLA-B*08:01	G13V	KLVVVGAGV	27	0.17986	-0.3609	Non-Toxin	NEGATIVE	NON-ALLERGEN	1.3	8.75	-19.41	183.33	1.967
HLA-B*58:01	G13D	GDVGKSALTI	20	-0.27345	-0.5995	Non-Toxin	NEGATIVE	NON-ALLERGEN	30	5.84	-7.98	117	0.46
HLA-B*15:01	G13D	VVVGAGDVGK	20	0.19412	0.4726	Non-Toxin	POSITIVE	NON-ALLERGEN	100	5.81	-24.96	126	1
HLA-A*68:01	G13R	RVGKSALTIQ	20	-0.22892	-0.2922	Non-Toxin	NEGATIVE	NON-ALLERGEN	1	11	-7.98	117	0.05
HLA-A*01:01	G12S	GASGVGKSA	24	-0.22616	0.7521	Non-Toxin	POSITIVE	NON-ALLERGEN	30	8.75	-19.41	54.44	0.122
HLA-A*11:01	G12C	VVGACGVGKS	13	-0.02767	0.4029	Non-Toxin	POSITIVE	ALLERGEN	100	8.19	18.98	97	1.1
HLA-A*02:06	G13D	VVVGAGDVGK	27	0.19412	0.4726	Non-Toxin	POSITIVE	NON-ALLERGEN	100	5.81	-24.96	126	1
HLA-A*68:02	G13C	GCVGKSALTI	22	-0.27345	-0.8174	Non-Toxin	NEGATIVE	ALLERGEN	30	8.22	-15.52	117	1.06
HLA-B*15:01	G12V	VVVGAVGVG	20	0.17718	-1.4124	Non-Toxin	POSITIVE	NON-ALLERGEN	100	5.49	-28.84	172.22	2.4
HLA-B*08:01	G13R	GAGRVGKSA	27	-0.14348	0.7646	Non-Toxin	POSITIVE	ALLERGEN	30	11	-19.41	54.44	-0.289
HLA-B*58:01	G12S	ASGVGKSALT	20	-0.25365	0.2083	Non-Toxin	POSITIVE	ALLERGEN	4.4	8.8	-7.98	88	0.46
HLA-B*57:01	G13V	VVVGAGVVG	27	0.17646	-1.4734	Non-Toxin	POSITIVE	NON-ALLERGEN	100	5.49	-19.41	172.22	2.4
HLA-A*03:01	G12V	AVGVGKSAL	16	-0.23422	-0.0611	Non-Toxin	POSITIVE	NON-ALLERGEN	4.4	8.8	-19.41	130	1.144
HLA-A*02:06	G12D	VVGADGVGKS	27	0.04643	0.7826	Non-Toxin	POSITIVE	ALLERGEN	100	5.81	-33.45	97	0.5
HLA-A*26:01	G13R	KLVVVGAGR	16	0.17986	0.6668	Non-Toxin	NEGATIVE	ALLERGEN	1.3	11	-19.41	151.11	1
HLA-A*02:01	G12D	VGADGVGKSA	20	-0.13854	0.7409	Non-Toxin	POSITIVE	ALLERGEN	100	5.81	-33.45	78	0.26
HLA-A*11:01	G13V	VVGKSALTI	13	-0.31695	-0.8802	Non-Toxin	POSITIVE	NON-ALLERGEN	100	8.72	-9.98	162.22	1.411
HLA-A*02:01	G12S	ASGVGKSAL	20	-0.23422	0.2438	Non-Toxin	POSITIVE	ALLERGEN	4.4	8.8	-9.98	97.78	0.589
HLA-B*57:01	G12S	KLVVVGASGV	27	0.04515	0.0378	Non-Toxin	NEGATIVE	NON-ALLERGEN	1.3	8.75	-16.47	165	1.69
HLA-A*26:01	G12D	GADGVGKSAL	16	-0.20526	0.1322	Non-Toxin	NEGATIVE	ALLERGEN	30	5.84	-24.96	88	0.22
HLA-A*11:01	G13V	VVGKSALTIQ	13	-0.22892	-0.5448	Non-Toxin	NEGATIVE	NON-ALLERGEN	100	8.72	-7.98	146	0.92
HLA-A*02:06	G12S	VVGASGVGK	27	-0.02419	0.2366	Non-Toxin	POSITIVE	ALLERGEN	100	8.72	-28.84	107.78	0.944
HLA-B*15:01	G13D	DVGKSALTI	20	-0.31695	-0.7247	Non-Toxin	POSITIVE	NON-ALLERGEN	1.1	5.84	-9.98	130	0.556
HLA-A*01:01	G13R	AGRVGKSAL	24	-0.22842	0.0924	Non-Toxin	NEGATIVE	NON-ALLERGEN	4.4	11	-9.98	97.78	0.178
HLA-A*30:02	G13R	VVGAGRVGKS	34	0.07523	0.4293	Non-Toxin	NEGATIVE	ALLERGEN	100	11	-24.96	97	0.4
HLA-B*15:01	G13C	VVVGAGCVGK	20	0.12249	-0.1475	Non-Toxin	NEGATIVE	NON-ALLERGEN	100	8.19	-32.5	126	1.6
HLA-B*35:01	G13R	AGRVGKSAL	14	-0.22842	0.0924	Non-Toxin	NEGATIVE	NON-ALLERGEN	4.4	11	-9.98	97.78	0.178
HLA-A*30:02	G12V	VVGAVGVGKS	34	0.06503	-0.1627	Non-Toxin	POSITIVE	NON-ALLERGEN	100	8.72	-33.45	126	1.27
HLA-A*68:02	G13V	GAGVVGKSA	22	-0.15402	-0.0036	Non-Toxin	POSITIVE	NON-ALLERGEN	30	8.75	-19.41	86.67	0.678
HLA-A*26:01	G13S	SVGKSALTIQ	17	-0.22892	-0.3679	Non-Toxin	NEGATIVE	NON-ALLERGEN	1.9	8.47	-7.98	117	0.42
HLA-A*68:01	G12S	SGVGKSALT	20	-0.29169	0.046	Non-Toxin	POSITIVE	ALLERGEN	1.9	8.47	-9.98	86.67	0.311
HLA-A*02:03	G12C	ACGVGKSAL	22	-0.23422	0.0476	Non-Toxin	NEGATIVE	ALLERGEN	4.4	8.27	38.84	97.78	0.956
HLA-A*30:01	G13D	GAGDVGKSAL	37	-0.21324	-0.1245	Non-Toxin	NEGATIVE	ALLERGEN	30	5.84	-16.47	88	0.22
HLA-A*68:01	G12S	VVGASGVGKS	20	-0.13627	0.4759	Non-Toxin	POSITIVE	ALLERGEN	100	8.72	-24.96	97	0.77
HLA-A*02:03	G13V	VVVGAGVVGK	22	0.2121	-0.8764	Non-Toxin	POSITIVE	NON-ALLERGEN	100	8.72	-24.96	155	1.77
HLA-B*58:01	G12S	VVGASGVGK	20	-0.02419	0.2366	Non-Toxin	POSITIVE	ALLERGEN	100	8.72	-28.84	107.78	0.944
HLA-B*35:01	G13S	GAGSVGKSA	14	-0.36203	0.5613	Non-Toxin	NEGATIVE	ALLERGEN	30	8.75	-19.41	54.44	0.122
HLA-A*68:02	G13V	KLVVVGAGVV	22	0.21769	-0.8801	Non-Toxin	POSITIVE	NON-ALLERGEN	1.3	8.75	-16.47	194	2.19
HLA-A*02:01	G12V	AVGVGKSALT	20	-0.25365	-0.0645	Non-Toxin	POSITIVE	ALLERGEN	4.4	8.8	-16.47	117	0.96
HLA-A*02:06	G12C	CGVGKSALTI	27	-0.27345	-0.3601	Non-Toxin	POSITIVE	ALLERGEN	1.2	8.22	-7.98	117	1.06
HLA-B*58:01	G12D	VVGADGVGK	20	0.15851	0.6593	Non-Toxin	POSITIVE	ALLERGEN	100	5.81	-38.28	107.78	0.644
HLA-A*33:01	G13D	DVGKSALTI	20	-0.31695	-0.7247	Non-Toxin	POSITIVE	NON-ALLERGEN	1.1	5.84	-9.98	130	0.556
HLA-B*44:03	G13D	DVGKSALTI	12	-0.31695	-0.7247	Non-Toxin	POSITIVE	NON-ALLERGEN	1.1	5.84	-9.98	130	0.556
HLA-A*03:01	G13C	VVGAGCVGKS	17	-0.02767	0.204	Non-Toxin	NEGATIVE	ALLERGEN	100	8.19	-32.5	97	1.1
HLA-A*03:01	G13V	GVVGKSALTI	17	-0.27345	-0.714	Non-Toxin	POSITIVE	NON-ALLERGEN	30	8.75	-7.98	146	1.23
HLA-B*15:01	G12S	VVVGASGVG	20	-0.01741	-0.3117	Non-Toxin	POSITIVE	ALLERGEN	100	5.49	-19.41	140	1.844
HLA-A*30:01	G12D	KLVVVGADGV	38	0.20349	0.5857	Non-Toxin	NEGATIVE	NON-ALLERGEN	1.3	5.84	-24.96	165	1.42
HLA-A*30:02	G12C	KLVVVGACGV	35	0.13927	0.2073	Non-Toxin	NEGATIVE	NON-ALLERGEN	1.3	8.22	27.47	165	2.02
HLA-B*58:01	G13S	AGSVGKSALT	20	-0.31835	-0.0002	Non-Toxin	NEGATIVE	ALLERGEN	4.4	8.8	-7.98	88	0.46
HLA-B*44:02	G13D	GAGDVGKSA	12	-0.17324	0.642	Non-Toxin	POSITIVE	ALLERGEN	30	5.84	-19.41	54.44	-0.178
HLA-A*30:02	G13C	GAGCVGKSA	35	-0.24981	0.1916	Non-Toxin	NEGATIVE	ALLERGEN	30	8.22	-27.79	54.44	0.489
HLA-B*51:01	G12V	EYKLVVVGAV	26	0.08956	0.0655	Non-Toxin	POSITIVE	NON-ALLERGEN	1	6.1	-16.47	165	1.33
HLA-A*30:02	G12D	LVVVGADGV	35	0.16329	0.3349	Non-Toxin	POSITIVE	NON-ALLERGEN	5.5	3.8	-19.41	183.33	2.011
HLA-A*02:03	G12C	VGACGVGKSA	23	-0.21511	0.3878	Non-Toxin	POSITIVE	ALLERGEN	100	8.19	18.98	78	0.86
HLA-A*02:06	G12D	VVVGADGVGK	28	0.19374	0.7272	Non-Toxin	POSITIVE	ALLERGEN	100	5.81	-33.45	126	1
HLA-A*02:03	G13C	GCVGKSALT	23	-0.29169	-0.6161	Non-Toxin	NEGATIVE	ALLERGEN	30	8.22	-18.36	86.67	0.678
HLA-B*07:02	G12V	VGAVGVGKSA	18	-0.11932	0.102	Non-Toxin	POSITIVE	NON-ALLERGEN	100	8.72	-33.45	107	1.03
HLA-A*02:06	G13R	VVGAGRVGK	28	0.18673	0.6132	Non-Toxin	POSITIVE	ALLERGEN	100	11	-28.84	107.78	0.533
HLA-B*53:01	G13D	GAGDVGKSAL	14	-0.21324	-0.1245	Non-Toxin	NEGATIVE	ALLERGEN	30	5.84	-16.47	88	0.22
HLA-A*68:02	G12V	VGVGKSALT	22	-0.29169	-0.2356	Non-Toxin	POSITIVE	ALLERGEN	100	8.72	-19.41	118.89	0.867
HLA-B*58:01	G13V	GAGVVGKSA	21	-0.15402	-0.0036	Non-Toxin	POSITIVE	NON-ALLERGEN	30	8.75	-19.41	86.67	0.678
HLA-B*58:01	G13R	GAGRVGKSAL	21	-0.18348	-0.0143	Non-Toxin	NEGATIVE	ALLERGEN	30	11	-16.47	88	0.12
HLA-A*02:06	G13C	GAGCVGKSA	28	-0.24981	0.1916	Non-Toxin	NEGATIVE	ALLERGEN	30	8.22	-27.79	54.44	0.489
HLA-B*57:01	G13D	VGAGDVGKSA	28	-0.13816	0.5202	Non-Toxin	POSITIVE	NON-ALLERGEN	100	5.81	-24.96	78	0.26
HLA-B*08:01	G13C	GCVGKSALTI	29	-0.27345	-0.8174	Non-Toxin	NEGATIVE	ALLERGEN	30	8.22	-15.52	117	1.06
HLA-A*02:01	G13V	AGVVGKSALT	21	-0.25125	-0.2694	Non-Toxin	POSITIVE	NON-ALLERGEN	4.4	8.8	-7.98	117	0.96
HLA-B*08:01	G13D	GAGDVGKSA	29	-0.17324	0.642	Non-Toxin	POSITIVE	ALLERGEN	30	5.84	-19.41	54.44	-0.178
HLA-A*32:01	G12S	GASGVGKSAL	16	-0.26616	-0.0276	Non-Toxin	NEGATIVE	ALLERGEN	30	8.75	-16.47	88	0.49
HLA-A*02:06	G13R	VVVGAGRVGK	28	0.22196	0.3391	Non-Toxin	POSITIVE	ALLERGEN	100	11	-24.96	126	0.9
HLA-A*01:01	G12D	ADGVGKSAL	25	-0.23422	0.3344	Non-Toxin	NEGATIVE	ALLERGEN	4.4	5.88	-19.41	97.78	0.289
HLA-B*44:02	G13R	RVGKSALTI	12	-0.31695	-0.5903	Non-Toxin	POSITIVE	NON-ALLERGEN	1	11	-9.98	130	0.444
HLA-A*02:06	G12D	ADGVGKSAL	28	-0.23422	0.3344	Non-Toxin	NEGATIVE	ALLERGEN	4.4	5.88	-19.41	97.78	0.289
HLA-A*02:01	G13V	AGVVGKSAL	21	-0.23182	-0.3096	Non-Toxin	NEGATIVE	NON-ALLERGEN	4.4	8.8	-9.98	130	1.144
HLA-A*02:06	G13R	VGAGRVGKSA	28	-0.10936	0.4146	Non-Toxin	POSITIVE	ALLERGEN	100	11	-24.96	78	0.16
HLA-A*02:06	G13C	GAGCVGKSAL	28	-0.28981	-0.5152	Non-Toxin	NEGATIVE	ALLERGEN	30	8.22	-24.01	88	0.82
HLA-B*15:01	G13C	VVVGAGCVG	21	0.09612	-0.457	Non-Toxin	NEGATIVE	ALLERGEN	100	5.49	-27.79	140	2.211
HLA-A*02:06	G13C	VVVGAGCVGK	28	0.12249	-0.1475	Non-Toxin	NEGATIVE	NON-ALLERGEN	100	8.19	-32.5	126	1.6
HLA-B*07:02	G12V	YKLVVVGAV	18	0.16846	-0.0695	Non-Toxin	POSITIVE	NON-ALLERGEN	2.8	8.59	-19.41	183.33	1.867
HLA-A*68:02	G12C	VVVGACGVGK	23	0.11964	0.2807	Non-Toxin	POSITIVE	NON-ALLERGEN	100	8.19	18.98	126	1.6
HLA-A*02:06	G12C	ACGVGKSAL	28	-0.23422	0.0476	Non-Toxin	NEGATIVE	ALLERGEN	4.4	8.27	38.84	97.78	0.956
HLA-A*02:01	G12V	VVGAVGVGK	21	0.17711	-0.6111	Non-Toxin	POSITIVE	NON-ALLERGEN	100	8.72	-38.28	140	1.5
HLA-B*58:01	G13R	AGRVGKSAL	21	-0.22842	0.0924	Non-Toxin	NEGATIVE	NON-ALLERGEN	4.4	11	-9.98	97.78	0.178
HLA-B*15:01	G13R	LVVVGAGRV	21	0.18361	-0.2725	Non-Toxin	NEGATIVE	NON-ALLERGEN	5.5	9.75	-9.98	183.33	1.9
HLA-A*02:03	G13S	VVGAGSVGKS	23	-0.13627	0.362	Non-Toxin	NEGATIVE	ALLERGEN	100	8.72	-24.96	97	0.77
HLA-A*68:02	G13R	GAGRVGKSA	23	-0.14348	0.7646	Non-Toxin	POSITIVE	ALLERGEN	30	11	-19.41	54.44	-0.289
HLA-B*44:02	G12V	GAVGVGKSA	13	-0.15906	0.3021	Non-Toxin	POSITIVE	NON-ALLERGEN	30	8.75	-28.84	86.67	0.678
HLA-A*30:01	G12D	GADGVGKSAL	38	-0.20526	0.1322	Non-Toxin	NEGATIVE	ALLERGEN	30	5.84	-24.96	88	0.22
HLA-B*44:03	G12V	GAVGVGKSA	12	-0.15906	0.3021	Non-Toxin	POSITIVE	NON-ALLERGEN	30	8.75	-28.84	86.67	0.678
HLA-B*44:02	G12V	AVGVGKSAL	13	-0.23422	-0.0611	Non-Toxin	POSITIVE	NON-ALLERGEN	4.4	8.8	-19.41	130	1.144
HLA-B*15:01	G12C	KLVVVGACG	21	0.12856	0.6024	Non-Toxin	NEGATIVE	NON-ALLERGEN	1.3	8.22	29.41	151.11	1.778
HLA-B*57:01	G13S	KLVVVGAGSV	29	0.09691	-0.0204	Non-Toxin	NEGATIVE	NON-ALLERGEN	1.3	8.75	-16.47	165	1.69
HLA-B*58:01	G12S	LVVVGASGV	21	0.00495	-0.3217	Non-Toxin	NEGATIVE	NON-ALLERGEN	5.5	5.52	-9.98	183.33	2.311
HLA-B*51:01	G12S	SGVGKSALT	27	-0.29169	0.046	Non-Toxin	POSITIVE	ALLERGEN	1.9	8.47	-9.98	86.67	0.311
HLA-A*02:03	G13C	VGAGCVGKSA	23	-0.21226	0.1029	Non-Toxin	POSITIVE	ALLERGEN	100	8.19	-32.5	78	0.86
HLA-A*68:02	G12V	YKLVVVGAV	23	0.16846	-0.0695	Non-Toxin	POSITIVE	NON-ALLERGEN	2.8	8.59	-19.41	183.33	1.867
HLA-B*57:01	G13V	VGAGVVGKSA	29	-0.11956	-0.3411	Non-Toxin	POSITIVE	NON-ALLERGEN	100	8.72	-24.96	107	1.03
HLA-A*02:01	G12V	VVVGAVGVGK	21	0.21234	-0.8524	Non-Toxin	POSITIVE	NON-ALLERGEN	100	8.72	-33.45	155	1.77
HLA-A*03:01	G13D	VVGAGDVGKS	17	0.04643	0.7058	Non-Toxin	NEGATIVE	ALLERGEN	100	5.81	-24.96	97	0.5
HLA-A*02:06	G12S	VVVGASGVGK	29	0.01104	0.1519	Non-Toxin	POSITIVE	NON-ALLERGEN	100	8.72	-24.96	126	1.27
HLA-B*57:01	G13R	KLVVVGAGR	29	0.17986	0.6668	Non-Toxin	NEGATIVE	ALLERGEN	1.3	11	-19.41	151.11	1
HLA-B*57:01	G12S	LVVVGASGV	29	0.00495	-0.3217	Non-Toxin	NEGATIVE	NON-ALLERGEN	5.5	5.52	-9.98	183.33	2.311
HLA-A*68:02	G12D	VVGADGVGK	23	0.15851	0.6593	Non-Toxin	POSITIVE	ALLERGEN	100	5.81	-38.28	107.78	0.644
HLA-B*08:01	G13V	GAGVVGKSA	29	-0.15402	-0.0036	Non-Toxin	POSITIVE	NON-ALLERGEN	30	8.75	-19.41	86.67	0.678
HLA-A*02:01	G13S	GAGSVGKSA	21	-0.36203	0.5613	Non-Toxin	NEGATIVE	ALLERGEN	30	8.75	-19.41	54.44	0.122
HLA-A*02:06	G13C	VGAGCVGKSA	29	-0.21226	0.1029	Non-Toxin	POSITIVE	ALLERGEN	100	8.19	-32.5	78	0.86
HLA-B*15:01	G12C	VVVGACGVGK	21	0.11964	0.2807	Non-Toxin	POSITIVE	NON-ALLERGEN	100	8.19	18.98	126	1.6
HLA-B*57:01	G13S	VGAGSVGKSA	29	-0.32086	0.345	Non-Toxin	POSITIVE	ALLERGEN	100	8.72	-24.96	78	0.53
HLA-A*02:03	G12C	CGVGKSALTI	23	-0.27345	-0.3601	Non-Toxin	POSITIVE	ALLERGEN	1.2	8.22	-7.98	117	1.06
HLA-A*68:02	G13R	VGAGRVGKSA	23	-0.10936	0.4146	Non-Toxin	POSITIVE	ALLERGEN	100	11	-24.96	78	0.16
HLA-A*03:01	G13C	CVGKSALTI	17	-0.31695	-0.9209	Non-Toxin	POSITIVE	NON-ALLERGEN	1.2	8.22	-18.36	130	1.222
HLA-A*01:01	G13S	GAGSVGKSA	26	-0.36203	0.5613	Non-Toxin	NEGATIVE	ALLERGEN	30	8.75	-19.41	54.44	0.122
HLA-B*58:01	G12C	CGVGKSALTI	21	-0.27345	-0.3601	Non-Toxin	POSITIVE	ALLERGEN	1.2	8.22	-7.98	117	1.06
HLA-B*57:01	G13R	KLVVVGAGRV	29	0.22381	0.0764	Non-Toxin	NEGATIVE	ALLERGEN	1.3	11	-16.47	165	1.32
HLA-B*58:01	G13V	GAGVVGKSAL	21	-0.19402	-0.6794	Non-Toxin	NEGATIVE	NON-ALLERGEN	30	8.75	-16.47	117	0.99
HLA-A*32:01	G12S	KLVVVGASG	16	0.0634	0.5393	Non-Toxin	NEGATIVE	NON-ALLERGEN	1.3	8.75	-19.41	151.11	1.411
HLA-B*44:02	G12D	GADGVGKSAL	13	-0.20526	0.1322	Non-Toxin	NEGATIVE	ALLERGEN	30	5.84	-24.96	88	0.22
HLA-A*30:02	G12D	KLVVVGADGV	36	0.20349	0.5857	Non-Toxin	NEGATIVE	NON-ALLERGEN	1.3	5.84	-24.96	165	1.42
HLA-A*02:06	G12C	VVVGACGVGK	29	0.11964	0.2807	Non-Toxin	POSITIVE	NON-ALLERGEN	100	8.19	18.98	126	1.6
HLA-B*58:01	G13S	VVVGAGSVGK	21	0.01751	0.0581	Non-Toxin	POSITIVE	NON-ALLERGEN	100	8.72	-24.96	126	1.27
HLA-B*15:01	G13R	GAGRVGKSA	21	-0.14348	0.7646	Non-Toxin	POSITIVE	ALLERGEN	30	11	-19.41	54.44	-0.289
HLA-A*01:01	G12D	DGVGKSALTI	26	-0.27345	-0.1469	Non-Toxin	POSITIVE	ALLERGEN	1.1	5.84	-7.98	117	0.46
HLA-A*02:01	G13S	AGSVGKSAL	21	-0.29892	0.0008	Non-Toxin	NEGATIVE	ALLERGEN	4.4	8.8	-9.98	97.78	0.589
HLA-B*35:01	G12C	GACGVGKSAL	15	-0.22996	-0.1927	Non-Toxin	NEGATIVE	ALLERGEN	30	8.22	27.47	88	0.82
HLA-B*57:01	G13V	GAGVVGKSA	30	-0.15402	-0.0036	Non-Toxin	POSITIVE	NON-ALLERGEN	30	8.75	-19.41	86.67	0.678
HLA-A*30:01	G13V	GAGVVGKSAL	39	-0.19402	-0.6794	Non-Toxin	NEGATIVE	NON-ALLERGEN	30	8.75	-16.47	117	0.99
HLA-B*07:02	G13C	GAGCVGKSA	19	-0.24981	0.1916	Non-Toxin	NEGATIVE	ALLERGEN	30	8.22	-27.79	54.44	0.489
HLA-A*30:02	G12V	VGAVGVGKS	37	0.0287	0.048	Non-Toxin	POSITIVE	NON-ALLERGEN	100	8.72	-38.28	107.78	0.944
HLA-A*30:02	G13C	KLVVVGAGCV	37	0.16207	-0.0098	Non-Toxin	NEGATIVE	NON-ALLERGEN	1.3	8.22	-24.01	165	2.02
HLA-A*02:03	G13C	AGCVGKSAL	24	-0.26272	-0.3668	Non-Toxin	NEGATIVE	ALLERGEN	4.4	8.27	-18.36	97.78	0.956
HLA-A*02:03	G12S	YKLVVVGASG	24	0.0866	0.7037	Non-Toxin	NEGATIVE	NON-ALLERGEN	2.8	8.59	-16.47	136	1.14
HLA-A*30:01	G12D	VVGADGVGKS	39	0.04643	0.7826	Non-Toxin	POSITIVE	ALLERGEN	100	5.81	-33.45	97	0.5
HLA-A*30:01	G13C	AGCVGKSALT	39	-0.28215	-0.3215	Non-Toxin	NEGATIVE	ALLERGEN	4.4	8.27	-15.52	88	0.79
HLA-B*15:01	G12V	YKLVVVGAV	22	0.16846	-0.0695	Non-Toxin	POSITIVE	NON-ALLERGEN	2.8	8.59	-19.41	183.33	1.867
HLA-A*02:03	G12D	DGVGKSALTI	24	-0.27345	-0.1469	Non-Toxin	POSITIVE	ALLERGEN	1.1	5.84	-7.98	117	0.46
HLA-A*68:01	G13S	VVGAGSVGKS	21	-0.13627	0.362	Non-Toxin	NEGATIVE	ALLERGEN	100	8.72	-24.96	97	0.77
HLA-B*51:01	G13R	GAGRVGKSAL	28	-0.18348	-0.0143	Non-Toxin	NEGATIVE	ALLERGEN	30	11	-16.47	88	0.12
HLA-A*68:02	G13R	VVGAGRVGK	24	0.18673	0.6132	Non-Toxin	POSITIVE	ALLERGEN	100	11	-28.84	107.78	0.533
HLA-A*02:03	G13R	VVGAGRVGKS	24	0.07523	0.4293	Non-Toxin	NEGATIVE	ALLERGEN	100	11	-24.96	97	0.4
HLA-A*02:06	G13D	VVGAGDVGK	29	0.15889	0.7916	Non-Toxin	POSITIVE	ALLERGEN	100	5.81	-28.84	107.78	0.644
HLA-A*02:06	G13D	KLVVVGAGD	29	0.17986	1.1075	Non-Toxin	NEGATIVE	NON-ALLERGEN	1.3	5.84	-19.41	151.11	1.111
HLA-B*40:01	G13S	SVGKSALTI	12	-0.31695	-0.6745	Non-Toxin	POSITIVE	ALLERGEN	1.9	8.47	-9.98	130	0.856
HLA-B*08:01	G13S	GAGSVGKSA	30	-0.36203	0.5613	Non-Toxin	NEGATIVE	ALLERGEN	30	8.75	-19.41	54.44	0.122
HLA-B*15:01	G12D	VVGADGVGK	22	0.15851	0.6593	Non-Toxin	POSITIVE	ALLERGEN	100	5.81	-38.28	107.78	0.644
HLA-A*30:02	G12D	ADGVGKSAL	37	-0.23422	0.3344	Non-Toxin	NEGATIVE	ALLERGEN	4.4	5.88	-19.41	97.78	0.289
HLA-A*01:01	G13C	VVGAGCVGK	27	0.08726	0.0616	Non-Toxin	POSITIVE	ALLERGEN	100	8.19	-37.22	107.78	1.311
HLA-B*53:01	G12D	GADGVGKSA	15	-0.16526	0.93	Non-Toxin	POSITIVE	NON-ALLERGEN	30	5.84	-28.84	54.44	-0.178
HLA-B*51:01	G13V	VVVGAGVVG	28	0.17646	-1.4734	Non-Toxin	POSITIVE	NON-ALLERGEN	100	5.49	-19.41	172.22	2.4
HLA-A*01:01	G13D	GAGDVGKSA	27	-0.17324	0.642	Non-Toxin	POSITIVE	ALLERGEN	30	5.84	-19.41	54.44	-0.178
HLA-A*23:01	G13R	GRVGKSALTI	13	-0.27345	-0.422	Non-Toxin	POSITIVE	NON-ALLERGEN	30	11	-7.98	117	0.36
HLA-A*30:01	G13C	LVVVGAGCV	40	0.12187	-0.3612	Non-Toxin	NEGATIVE	NON-ALLERGEN	5.5	5.52	-18.36	183.33	2.678
HLA-B*58:01	G13V	KLVVVGAGV	22	0.17986	-0.3609	Non-Toxin	NEGATIVE	NON-ALLERGEN	1.3	8.75	-19.41	183.33	1.967
HLA-A*01:01	G12S	VVVGASGVGK	27	0.01104	0.1519	Non-Toxin	POSITIVE	NON-ALLERGEN	100	8.72	-24.96	126	1.27
HLA-B*53:01	G12V	VGAVGVGKSA	15	-0.11932	0.102	Non-Toxin	POSITIVE	NON-ALLERGEN	100	8.72	-33.45	107	1.03
HLA-A*30:02	G12C	CGVGKSALT	38	-0.29169	-0.104	Non-Toxin	POSITIVE	ALLERGEN	1.2	8.22	-9.98	86.67	0.678
HLA-A*01:01	G13R	VVGAGRVGK	28	0.18673	0.6132	Non-Toxin	POSITIVE	ALLERGEN	100	11	-28.84	107.78	0.533
HLA-B*08:01	G13D	GDVGKSALTI	30	-0.27345	-0.5995	Non-Toxin	NEGATIVE	NON-ALLERGEN	30	5.84	-7.98	117	0.46
HLA-A*68:02	G13V	VGAGVVGKS	24	0.02846	-0.4747	Non-Toxin	POSITIVE	NON-ALLERGEN	100	8.72	-28.84	107.78	0.944
HLA-A*32:01	G13S	LVVVGAGSV	17	0.05671	-0.3872	Non-Toxin	NEGATIVE	NON-ALLERGEN	5.5	5.52	-9.98	183.33	2.311
HLA-B*15:01	G12S	SGVGKSALTI	22	-0.27345	-0.2422	Non-Toxin	POSITIVE	ALLERGEN	1.9	8.47	-7.98	117	0.73
HLA-B*53:01	G13S	AGSVGKSAL	15	-0.29892	0.0008	Non-Toxin	NEGATIVE	ALLERGEN	4.4	8.8	-9.98	97.78	0.589
HLA-A*68:02	G13C	VGAGCVGKSA	24	-0.21226	0.1029	Non-Toxin	POSITIVE	ALLERGEN	100	8.19	-32.5	78	0.86
HLA-A*30:02	G13C	VGAGCVGKS	38	-0.06424	0.0169	Non-Toxin	NEGATIVE	ALLERGEN	100	8.19	-37.22	75.56	0.756
HLA-A*31:01	G13V	GVVGKSALT	24	-0.29169	-0.5002	Non-Toxin	POSITIVE	NON-ALLERGEN	30	8.75	-9.98	118.89	0.867
HLA-B*51:01	G13C	VGAGCVGKSA	28	-0.21226	0.1029	Non-Toxin	POSITIVE	ALLERGEN	100	8.19	-32.5	78	0.86
HLA-A*01:01	G12C	VVGACGVGK	28	0.08441	0.3168	Non-Toxin	POSITIVE	NON-ALLERGEN	100	8.19	19.98	107.78	1.311
HLA-A*30:01	G13C	GAGCVGKSAL	41	-0.28981	-0.5152	Non-Toxin	NEGATIVE	ALLERGEN	30	8.22	-24.01	88	0.82
HLA-B*40:01	G12S	ASGVGKSAL	12	-0.23422	0.2438	Non-Toxin	POSITIVE	ALLERGEN	4.4	8.8	-9.98	97.78	0.589
HLA-B*53:01	G13V	AGVVGKSAL	15	-0.23182	-0.3096	Non-Toxin	NEGATIVE	NON-ALLERGEN	4.4	8.8	-9.98	130	1.144
HLA-B*35:01	G13V	VVVGAGVVG	16	0.17646	-1.4734	Non-Toxin	POSITIVE	NON-ALLERGEN	100	5.49	-19.41	172.22	2.4
HLA-A*30:02	G13V	GAGVVGKSAL	38	-0.19402	-0.6794	Non-Toxin	NEGATIVE	NON-ALLERGEN	30	8.75	-16.47	117	0.99
HLA-B*57:01	G13S	LVVVGAGSV	31	0.05671	-0.3872	Non-Toxin	NEGATIVE	NON-ALLERGEN	5.5	5.52	-9.98	183.33	2.311
HLA-A*68:01	G13V	GVVGKSALT	22	-0.29169	-0.5002	Non-Toxin	POSITIVE	NON-ALLERGEN	30	8.75	-9.98	118.89	0.867
HLA-A*68:02	G13R	GRVGKSALTI	24	-0.27345	-0.422	Non-Toxin	POSITIVE	NON-ALLERGEN	30	11	-7.98	117	0.36
HLA-B*58:01	G13D	VGAGDVGKSA	23	-0.13816	0.5202	Non-Toxin	POSITIVE	NON-ALLERGEN	100	5.81	-24.96	78	0.26
HLA-A*01:01	G13D	VVVGAGDVGK	28	0.19412	0.4726	Non-Toxin	POSITIVE	NON-ALLERGEN	100	5.81	-24.96	126	1
HLA-A*68:02	G13C	KLVVVGAGCV	24	0.16207	-0.0098	Non-Toxin	NEGATIVE	NON-ALLERGEN	1.3	8.22	-24.01	165	2.02
HLA-B*35:01	G12D	VGADGVGKSA	16	-0.13854	0.7409	Non-Toxin	POSITIVE	ALLERGEN	100	5.81	-33.45	78	0.26
HLA-A*02:06	G12C	KLVVVGACG	30	0.12856	0.6024	Non-Toxin	NEGATIVE	NON-ALLERGEN	1.3	8.22	29.41	151.11	1.778
HLA-B*07:02	G13S	GSVGKSALTI	20	-0.27345	-0.4897	Non-Toxin	NEGATIVE	NON-ALLERGEN	30	8.75	-7.98	117	0.73
HLA-A*68:02	G13S	VVVGAGSVG	24	0.002	-0.397	Non-Toxin	POSITIVE	ALLERGEN	100	5.49	-19.41	140	1.844
HLA-B*51:01	G13R	GRVGKSALTI	28	-0.27345	-0.422	Non-Toxin	POSITIVE	NON-ALLERGEN	30	11	-7.98	117	0.36
HLA-B*44:03	G12S	GASGVGKSA	13	-0.22616	0.7521	Non-Toxin	POSITIVE	NON-ALLERGEN	30	8.75	-19.41	54.44	0.122
HLA-A*26:01	G12D	VVGADGVGK	19	0.15851	0.6593	Non-Toxin	POSITIVE	ALLERGEN	100	5.81	-38.28	107.78	0.644
HLA-B*44:02	G13V	AGVVGKSAL	14	-0.23182	-0.3096	Non-Toxin	NEGATIVE	NON-ALLERGEN	4.4	8.8	-9.98	130	1.144
HLA-B*57:01	G13R	VGAGRVGKSA	31	-0.10936	0.4146	Non-Toxin	POSITIVE	ALLERGEN	100	11	-24.96	78	0.16
HLA-B*08:01	G12V	VGVGKSALT	31	-0.29169	-0.2356	Non-Toxin	POSITIVE	ALLERGEN	100	8.72	-19.41	118.89	0.867
HLA-A*02:06	G12D	VVGADGVGK	30	0.15851	0.6593	Non-Toxin	POSITIVE	ALLERGEN	100	5.81	-38.28	107.78	0.644
HLA-A*30:01	G12C	VGACGVGKS	41	-0.06709	0.3544	Non-Toxin	POSITIVE	ALLERGEN	100	8.19	19.98	75.56	0.756
HLA-A*01:01	G12D	VVVGADGVGK	28	0.19374	0.7272	Non-Toxin	POSITIVE	ALLERGEN	100	5.81	-33.45	126	1
HLA-B*40:01	G12V	YKLVVVGAV	12	0.16846	-0.0695	Non-Toxin	POSITIVE	NON-ALLERGEN	2.8	8.59	-19.41	183.33	1.867
HLA-B*07:02	G13S	VVVGAGSVG	20	0.002	-0.397	Non-Toxin	POSITIVE	ALLERGEN	100	5.49	-19.41	140	1.844
HLA-A*30:01	G13D	DVGKSALTIQ	41	-0.22892	-0.4109	Non-Toxin	NEGATIVE	NON-ALLERGEN	1.1	5.84	-7.98	117	0.15
HLA-A*01:01	G13V	VVVGAGVVGK	29	0.2121	-0.8764	Non-Toxin	POSITIVE	NON-ALLERGEN	100	8.72	-24.96	155	1.77
HLA-A*68:02	G13V	GAGVVGKSAL	25	-0.19402	-0.6794	Non-Toxin	NEGATIVE	NON-ALLERGEN	30	8.75	-16.47	117	0.99
HLA-B*58:01	G13S	SVGKSALTIQ	23	-0.22892	-0.3679	Non-Toxin	NEGATIVE	NON-ALLERGEN	1.9	8.47	-7.98	117	0.42
HLA-A*02:01	G12V	YKLVVVGAV	22	0.16846	-0.0695	Non-Toxin	POSITIVE	NON-ALLERGEN	2.8	8.59	-19.41	183.33	1.867
HLA-B*07:02	G12D	DGVGKSALTI	20	-0.27345	-0.1469	Non-Toxin	POSITIVE	ALLERGEN	1.1	5.84	-7.98	117	0.46
HLA-A*02:03	G12C	KLVVVGACG	25	0.12856	0.6024	Non-Toxin	NEGATIVE	NON-ALLERGEN	1.3	8.22	29.41	151.11	1.778
HLA-B*15:01	G13V	GAGVVGKSA	23	-0.15402	-0.0036	Non-Toxin	POSITIVE	NON-ALLERGEN	30	8.75	-19.41	86.67	0.678
HLA-A*68:02	G13S	VVGAGSVGKS	25	-0.13627	0.362	Non-Toxin	NEGATIVE	ALLERGEN	100	8.72	-24.96	97	0.77
HLA-A*01:01	G13D	AGDVGKSALT	29	-0.25745	-0.0774	Non-Toxin	NEGATIVE	NON-ALLERGEN	4.4	5.88	-7.98	88	0.19
HLA-A*11:01	G13C	VVGAGCVGKS	15	-0.02767	0.204	Non-Toxin	NEGATIVE	ALLERGEN	100	8.19	-32.5	97	1.1
HLA-B*57:01	G13R	LVVVGAGRV	32	0.18361	-0.2725	Non-Toxin	NEGATIVE	NON-ALLERGEN	5.5	9.75	-9.98	183.33	1.9
HLA-A*32:01	G13C	AGCVGKSAL	17	-0.26272	-0.3668	Non-Toxin	NEGATIVE	ALLERGEN	4.4	8.27	-18.36	97.78	0.956
HLA-A*02:06	G12V	VVGAVGVGKS	31	0.06503	-0.1627	Non-Toxin	POSITIVE	NON-ALLERGEN	100	8.72	-33.45	126	1.27
HLA-B*58:01	G12V	KLVVVGAVGV	23	0.21961	-0.8624	Non-Toxin	POSITIVE	NON-ALLERGEN	1.3	8.75	-24.96	194	2.19
HLA-B*44:03	G12D	GADGVGKSA	14	-0.16526	0.93	Non-Toxin	POSITIVE	NON-ALLERGEN	30	5.84	-28.84	54.44	-0.178
HLA-A*01:01	G13S	GSVGKSALT	29	-0.29169	-0.2411	Non-Toxin	NEGATIVE	NON-ALLERGEN	30	8.75	-9.98	86.67	0.311
HLA-A*26:01	G12V	EYKLVVVGAV	19	0.08956	0.0655	Non-Toxin	POSITIVE	NON-ALLERGEN	1	6.1	-16.47	165	1.33
HLA-A*02:03	G13S	AGSVGKSALT	25	-0.31835	-0.0002	Non-Toxin	NEGATIVE	ALLERGEN	4.4	8.8	-7.98	88	0.46
HLA-A*30:01	G13D	AGDVGKSALT	42	-0.25745	-0.0774	Non-Toxin	NEGATIVE	NON-ALLERGEN	4.4	5.88	-7.98	88	0.19
HLA-B*15:01	G12D	ADGVGKSAL	23	-0.23422	0.3344	Non-Toxin	NEGATIVE	ALLERGEN	4.4	5.88	-19.41	97.78	0.289
HLA-A*02:03	G13V	GAGVVGKSAL	25	-0.19402	-0.6794	Non-Toxin	NEGATIVE	NON-ALLERGEN	30	8.75	-16.47	117	0.99
HLA-A*02:03	G12S	ASGVGKSALT	25	-0.25365	0.2083	Non-Toxin	POSITIVE	ALLERGEN	4.4	8.8	-7.98	88	0.46
HLA-A*02:01	G13S	GAGSVGKSAL	23	-0.40203	-0.1921	Non-Toxin	NEGATIVE	ALLERGEN	30	8.75	-16.47	88	0.49
HLA-A*02:03	G13R	GAGRVGKSAL	25	-0.18348	-0.0143	Non-Toxin	NEGATIVE	ALLERGEN	30	11	-16.47	88	0.12
HLA-B*57:01	G12C	ACGVGKSAL	32	-0.23422	0.0476	Non-Toxin	NEGATIVE	ALLERGEN	4.4	8.27	38.84	97.78	0.956
HLA-B*44:02	G13V	VVGKSALTI	14	-0.31695	-0.8802	Non-Toxin	POSITIVE	NON-ALLERGEN	100	8.72	-9.98	162.22	1.411
HLA-A*68:02	G13D	VVGAGDVGK	25	0.15889	0.7916	Non-Toxin	POSITIVE	ALLERGEN	100	5.81	-28.84	107.78	0.644
HLA-A*30:01	G12D	LVVVGADGV	42	0.16329	0.3349	Non-Toxin	POSITIVE	NON-ALLERGEN	5.5	3.8	-19.41	183.33	2.011
HLA-B*57:01	G12C	VVGACGVGK	32	0.08441	0.3168	Non-Toxin	POSITIVE	NON-ALLERGEN	100	8.19	19.98	107.78	1.311
HLA-A*68:02	G12C	EYKLVVVGAC	25	0.08956	0.8357	Non-Toxin	NEGATIVE	ALLERGEN	1	6.09	27.47	136	1.16
HLA-B*58:01	G13V	VGAGVVGKSA	24	-0.11956	-0.3411	Non-Toxin	POSITIVE	NON-ALLERGEN	100	8.72	-24.96	107	1.03
HLA-B*53:01	G12C	GACGVGKSA	16	-0.18996	0.5489	Non-Toxin	POSITIVE	ALLERGEN	30	8.22	29.41	54.44	0.489
HLA-B*08:01	G12C	GACGVGKSA	32	-0.18996	0.5489	Non-Toxin	POSITIVE	ALLERGEN	30	8.22	29.41	54.44	0.489
HLA-A*01:01	G13S	VVVGAGSVGK	29	0.01751	0.0581	Non-Toxin	POSITIVE	NON-ALLERGEN	100	8.72	-24.96	126	1.27
HLA-A*01:01	G13R	LVVVGAGRV	29	0.18361	-0.2725	Non-Toxin	NEGATIVE	NON-ALLERGEN	5.5	9.75	-9.98	183.33	1.9
HLA-A*30:02	G13D	KLVVVGAGDV	40	0.20653	0.4396	Non-Toxin	NEGATIVE	NON-ALLERGEN	1.3	5.84	-16.47	165	1.42
HLA-A*30:02	G12V	YKLVVVGAV	40	0.16846	-0.0695	Non-Toxin	POSITIVE	NON-ALLERGEN	2.8	8.59	-19.41	183.33	1.867
HLA-B*35:01	G12S	ASGVGKSAL	17	-0.23422	0.2438	Non-Toxin	POSITIVE	ALLERGEN	4.4	8.8	-9.98	97.78	0.589
HLA-A*68:01	G12S	LVVVGASGV	23	0.00495	-0.3217	Non-Toxin	NEGATIVE	NON-ALLERGEN	5.5	5.52	-9.98	183.33	2.311
HLA-B*40:01	G13C	AGCVGKSAL	13	-0.26272	-0.3668	Non-Toxin	NEGATIVE	ALLERGEN	4.4	8.27	-18.36	97.78	0.956
HLA-B*08:01	G13V	GVVGKSALT	32	-0.29169	-0.5002	Non-Toxin	POSITIVE	NON-ALLERGEN	30	8.75	-9.98	118.89	0.867
HLA-B*07:02	G13V	KLVVVGAGV	21	0.17986	-0.3609	Non-Toxin	NEGATIVE	NON-ALLERGEN	1.3	8.75	-19.41	183.33	1.967
HLA-A*68:01	G13S	SVGKSALTI	23	-0.31695	-0.6745	Non-Toxin	POSITIVE	ALLERGEN	1.9	8.47	-9.98	130	0.856
HLA-B*58:01	G13C	GAGCVGKSAL	24	-0.28981	-0.5152	Non-Toxin	NEGATIVE	ALLERGEN	30	8.22	-24.01	88	0.82
HLA-A*68:01	G12V	GAVGVGKSA	23	-0.15906	0.3021	Non-Toxin	POSITIVE	NON-ALLERGEN	30	8.75	-28.84	86.67	0.678
HLA-B*35:01	G13V	VVGKSALTI	17	-0.31695	-0.8802	Non-Toxin	POSITIVE	NON-ALLERGEN	100	8.72	-9.98	162.22	1.411
HLA-A*30:01	G13D	KLVVVGAGDV	42	0.20653	0.4396	Non-Toxin	NEGATIVE	NON-ALLERGEN	1.3	5.84	-16.47	165	1.42
HLA-A*01:01	G12V	GAVGVGKSA	30	-0.15906	0.3021	Non-Toxin	POSITIVE	NON-ALLERGEN	30	8.75	-28.84	86.67	0.678
HLA-A*01:01	G12S	SGVGKSALTI	30	-0.27345	-0.2422	Non-Toxin	POSITIVE	ALLERGEN	1.9	8.47	-7.98	117	0.73
HLA-A*30:02	G13D	AGDVGKSALT	40	-0.25745	-0.0774	Non-Toxin	NEGATIVE	NON-ALLERGEN	4.4	5.88	-7.98	88	0.19
HLA-A*31:01	G12V	EYKLVVVGAV	25	0.08956	0.0655	Non-Toxin	POSITIVE	NON-ALLERGEN	1	6.1	-16.47	165	1.33
HLA-B*40:01	G13D	GDVGKSALT	13	-0.29169	-0.3667	Non-Toxin	NEGATIVE	NON-ALLERGEN	30	5.84	-9.98	86.67	0.011
HLA-B*57:01	G12C	KLVVVGACGV	32	0.13927	0.2073	Non-Toxin	NEGATIVE	NON-ALLERGEN	1.3	8.22	27.47	165	2.02
HLA-A*02:06	G13V	VGAGVVGKS	31	0.02846	-0.4747	Non-Toxin	POSITIVE	NON-ALLERGEN	100	8.72	-28.84	107.78	0.944
HLA-B*51:01	G12D	ADGVGKSAL	30	-0.23422	0.3344	Non-Toxin	NEGATIVE	ALLERGEN	4.4	5.88	-19.41	97.78	0.289
HLA-B*15:01	G13R	KLVVVGAGRV	24	0.22381	0.0764	Non-Toxin	NEGATIVE	ALLERGEN	1.3	11	-16.47	165	1.32
HLA-A*32:01	G13D	AGDVGKSAL	18	-0.23802	-0.0875	Non-Toxin	NEGATIVE	ALLERGEN	4.4	5.88	-9.98	97.78	0.289
HLA-A*30:02	G13C	LVVVGAGCV	40	0.12187	-0.3612	Non-Toxin	NEGATIVE	NON-ALLERGEN	5.5	5.52	-18.36	183.33	2.678
HLA-A*02:01	G13V	VGAGVVGKSA	23	-0.11956	-0.3411	Non-Toxin	POSITIVE	NON-ALLERGEN	100	8.72	-24.96	107	1.03
HLA-B*07:02	G12V	VGVGKSALTI	21	-0.27345	-0.4943	Non-Toxin	POSITIVE	ALLERGEN	100	8.72	-16.47	146	1.23
HLA-A*01:01	G12D	LVVVGADGV	30	0.16329	0.3349	Non-Toxin	POSITIVE	NON-ALLERGEN	5.5	3.8	-19.41	183.33	2.011
HLA-A*32:01	G12C	GACGVGKSAL	18	-0.22996	-0.1927	Non-Toxin	NEGATIVE	ALLERGEN	30	8.22	27.47	88	0.82
HLA-B*07:02	G13V	GVVGKSALT	21	-0.29169	-0.5002	Non-Toxin	POSITIVE	NON-ALLERGEN	30	8.75	-9.98	118.89	0.867
HLA-A*30:02	G13R	AGRVGKSALT	40	-0.24785	0.0818	Non-Toxin	POSITIVE	NON-ALLERGEN	4.4	11	-7.98	88	0.09
HLA-A*01:01	G13R	GAGRVGKSA	30	-0.14348	0.7646	Non-Toxin	POSITIVE	ALLERGEN	30	11	-19.41	54.44	-0.289
HLA-A*23:01	G12V	VGVGKSALTI	14	-0.27345	-0.4943	Non-Toxin	POSITIVE	ALLERGEN	100	8.72	-16.47	146	1.23
HLA-A*02:03	G12V	VVGAVGVGK	26	0.17711	-0.6111	Non-Toxin	POSITIVE	NON-ALLERGEN	100	8.72	-38.28	140	1.5
HLA-A*02:06	G13C	VVGAGCVGK	32	0.08726	0.0616	Non-Toxin	POSITIVE	ALLERGEN	100	8.19	-37.22	107.78	1.311
HLA-B*44:02	G12S	ASGVGKSAL	15	-0.23422	0.2438	Non-Toxin	POSITIVE	ALLERGEN	4.4	8.8	-9.98	97.78	0.589
HLA-A*31:01	G13C	AGCVGKSAL	25	-0.26272	-0.3668	Non-Toxin	NEGATIVE	ALLERGEN	4.4	8.27	-18.36	97.78	0.956
HLA-B*58:01	G13S	VGAGSVGKSA	24	-0.32086	0.345	Non-Toxin	POSITIVE	ALLERGEN	100	8.72	-24.96	78	0.53
HLA-B*15:01	G13D	VVGAGDVGK	24	0.15889	0.7916	Non-Toxin	POSITIVE	ALLERGEN	100	5.81	-28.84	107.78	0.644
HLA-B*58:01	G13S	LVVVGAGSV	24	0.05671	-0.3872	Non-Toxin	NEGATIVE	NON-ALLERGEN	5.5	5.52	-9.98	183.33	2.311
HLA-A*02:01	G13S	YKLVVVGAGS	23	0.20306	0.7397	Non-Toxin	NEGATIVE	NON-ALLERGEN	2.8	8.59	-16.47	136	1.14
HLA-A*68:02	G13C	AGCVGKSAL	26	-0.26272	-0.3668	Non-Toxin	NEGATIVE	ALLERGEN	4.4	8.27	-18.36	97.78	0.956
HLA-A*02:03	G13C	GAGCVGKSA	26	-0.24981	0.1916	Non-Toxin	NEGATIVE	ALLERGEN	30	8.22	-27.79	54.44	0.489
HLA-B*07:02	G13S	VGAGSVGKSA	21	-0.32086	0.345	Non-Toxin	POSITIVE	ALLERGEN	100	8.72	-24.96	78	0.53
HLA-B*44:03	G13D	GDVGKSALT	14	-0.29169	-0.3667	Non-Toxin	NEGATIVE	NON-ALLERGEN	30	5.84	-9.98	86.67	0.011
HLA-A*30:01	G12C	ACGVGKSALT	43	-0.25365	0.0494	Non-Toxin	POSITIVE	ALLERGEN	4.4	8.27	35.96	88	0.79
HLA-A*32:01	G13V	KLVVVGAGVV	18	0.21769	-0.8801	Non-Toxin	POSITIVE	NON-ALLERGEN	1.3	8.75	-16.47	194	2.19
HLA-A*26:01	G13R	VVGAGRVGK	20	0.18673	0.6132	Non-Toxin	POSITIVE	ALLERGEN	100	11	-28.84	107.78	0.533
HLA-B*44:02	G13S	AGSVGKSAL	15	-0.29892	0.0008	Non-Toxin	NEGATIVE	ALLERGEN	4.4	8.8	-9.98	97.78	0.589
HLA-B*44:03	G13D	GAGDVGKSA	14	-0.17324	0.642	Non-Toxin	POSITIVE	ALLERGEN	30	5.84	-19.41	54.44	-0.178
HLA-B*57:01	G13S	VVVGAGSVG	33	0.002	-0.397	Non-Toxin	POSITIVE	ALLERGEN	100	5.49	-19.41	140	1.844
HLA-A*68:02	G13D	GDVGKSALT	26	-0.29169	-0.3667	Non-Toxin	NEGATIVE	NON-ALLERGEN	30	5.84	-9.98	86.67	0.011
HLA-B*58:01	G12C	VGACGVGKSA	24	-0.21511	0.3878	Non-Toxin	POSITIVE	ALLERGEN	100	8.19	18.98	78	0.86
HLA-B*44:03	G13V	AGVVGKSAL	14	-0.23182	-0.3096	Non-Toxin	NEGATIVE	NON-ALLERGEN	4.4	8.8	-9.98	130	1.144
HLA-B*07:02	G13D	VGAGDVGKSA	21	-0.13816	0.5202	Non-Toxin	POSITIVE	NON-ALLERGEN	100	5.81	-24.96	78	0.26
HLA-B*08:01	G13R	GRVGKSALT	33	-0.29169	-0.166	Non-Toxin	POSITIVE	NON-ALLERGEN	30	11	-9.98	86.67	-0.1
HLA-A*68:01	G12D	VVGADGVGKS	23	0.04643	0.7826	Non-Toxin	POSITIVE	ALLERGEN	100	5.81	-33.45	97	0.5
HLA-A*33:01	G13S	SVGKSALTIQ	24	-0.22892	-0.3679	Non-Toxin	NEGATIVE	NON-ALLERGEN	1.9	8.47	-7.98	117	0.42
HLA-A*31:01	G13R	VVGAGRVGKS	25	0.07523	0.4293	Non-Toxin	NEGATIVE	ALLERGEN	100	11	-24.96	97	0.4
HLA-B*58:01	G13D	VVVGAGDVGK	25	0.19412	0.4726	Non-Toxin	POSITIVE	NON-ALLERGEN	100	5.81	-24.96	126	1
HLA-A*02:06	G12C	CGVGKSALT	32	-0.29169	-0.104	Non-Toxin	POSITIVE	ALLERGEN	1.2	8.22	-9.98	86.67	0.678
HLA-A*24:02	G13D	AGDVGKSAL	14	-0.23802	-0.0875	Non-Toxin	NEGATIVE	ALLERGEN	4.4	5.88	-9.98	97.78	0.289
HLA-B*40:01	G12C	GACGVGKSAL	13	-0.22996	-0.1927	Non-Toxin	NEGATIVE	ALLERGEN	30	8.22	27.47	88	0.82
HLA-B*58:01	G13D	VVGAGDVGK	25	0.15889	0.7916	Non-Toxin	POSITIVE	ALLERGEN	100	5.81	-28.84	107.78	0.644
HLA-B*57:01	G13V	KLVVVGAGVV	33	0.21769	-0.8801	Non-Toxin	POSITIVE	NON-ALLERGEN	1.3	8.75	-16.47	194	2.19
HLA-A*02:01	G13S	VVVGAGSVGK	24	0.01751	0.0581	Non-Toxin	POSITIVE	NON-ALLERGEN	100	8.72	-24.96	126	1.27
HLA-A*31:01	G12S	ASGVGKSAL	25	-0.23422	0.2438	Non-Toxin	POSITIVE	ALLERGEN	4.4	8.8	-9.98	97.78	0.589
HLA-A*11:01	G13R	YKLVVVGAGR	15	0.20306	0.8104	Non-Toxin	NEGATIVE	ALLERGEN	2.8	9.99	-16.47	136	0.77
HLA-A*26:01	G13D	LVVVGAGDV	20	0.16633	0.1716	Non-Toxin	NEGATIVE	NON-ALLERGEN	5.5	3.8	-9.98	183.33	2.011
HLA-A*02:03	G12V	VVVGAVGVGK	26	0.21234	-0.8524	Non-Toxin	POSITIVE	NON-ALLERGEN	100	8.72	-33.45	155	1.77
HLA-A*01:01	G12D	VGADGVGKS	31	0.00948	0.7684	Non-Toxin	POSITIVE	ALLERGEN	100	5.81	-38.28	75.56	0.089
HLA-B*07:02	G13R	VVGAGRVGK	21	0.18673	0.6132	Non-Toxin	POSITIVE	ALLERGEN	100	11	-28.84	107.78	0.533
HLA-B*07:02	G12S	VVGASGVGK	21	-0.02419	0.2366	Non-Toxin	POSITIVE	ALLERGEN	100	8.72	-28.84	107.78	0.944
HLA-B*58:01	G13S	VVVGAGSVG	25	0.002	-0.397	Non-Toxin	POSITIVE	ALLERGEN	100	5.49	-19.41	140	1.844
HLA-A*02:01	G13S	GSVGKSALT	24	-0.29169	-0.2411	Non-Toxin	NEGATIVE	NON-ALLERGEN	30	8.75	-9.98	86.67	0.311
HLA-A*02:01	G13S	VVGAGSVGK	24	-0.01772	0.2862	Non-Toxin	POSITIVE	ALLERGEN	100	8.72	-28.84	107.78	0.944
HLA-A*68:01	G12S	GASGVGKSA	23	-0.22616	0.7521	Non-Toxin	POSITIVE	NON-ALLERGEN	30	8.75	-19.41	54.44	0.122
HLA-A*33:01	G12S	SGVGKSALT	24	-0.29169	0.046	Non-Toxin	POSITIVE	ALLERGEN	1.9	8.47	-9.98	86.67	0.311
HLA-A*02:06	G13S	YKLVVVGAGS	32	0.20306	0.7397	Non-Toxin	NEGATIVE	NON-ALLERGEN	2.8	8.59	-16.47	136	1.14
HLA-A*68:01	G13R	VVGAGRVGKS	23	0.07523	0.4293	Non-Toxin	NEGATIVE	ALLERGEN	100	11	-24.96	97	0.4
HLA-B*35:01	G12D	ADGVGKSAL	17	-0.23422	0.3344	Non-Toxin	NEGATIVE	ALLERGEN	4.4	5.88	-19.41	97.78	0.289
HLA-A*02:06	G12V	LVVVGAVGVG	32	0.21762	-1.2275	Non-Toxin	POSITIVE	NON-ALLERGEN	5.5	5.52	-24.96	194	2.54
HLA-A*31:01	G13S	AGSVGKSAL	26	-0.29892	0.0008	Non-Toxin	NEGATIVE	ALLERGEN	4.4	8.8	-9.98	97.78	0.589
HLA-A*31:01	G13V	GVVGKSALTI	26	-0.27345	-0.714	Non-Toxin	POSITIVE	NON-ALLERGEN	30	8.75	-7.98	146	1.23
HLA-A*26:01	G13S	GSVGKSALTI	20	-0.27345	-0.4897	Non-Toxin	NEGATIVE	NON-ALLERGEN	30	8.75	-7.98	117	0.73
HLA-B*15:01	G13R	GRVGKSALTI	25	-0.27345	-0.422	Non-Toxin	POSITIVE	NON-ALLERGEN	30	11	-7.98	117	0.36
HLA-A*32:01	G13R	KLVVVGAGRV	19	0.22381	0.0764	Non-Toxin	NEGATIVE	ALLERGEN	1.3	11	-16.47	165	1.32
HLA-A*32:01	G12S	LVVVGASGV	19	0.00495	-0.3217	Non-Toxin	NEGATIVE	NON-ALLERGEN	5.5	5.52	-9.98	183.33	2.311
HLA-A*01:01	G12S	LVVVGASGV	32	0.00495	-0.3217	Non-Toxin	NEGATIVE	NON-ALLERGEN	5.5	5.52	-9.98	183.33	2.311
HLA-B*58:01	G12D	VVVGADGVGK	25	0.19374	0.7272	Non-Toxin	POSITIVE	ALLERGEN	100	5.81	-33.45	126	1
HLA-B*08:01	G12D	VGADGVGKSA	34	-0.13854	0.7409	Non-Toxin	POSITIVE	ALLERGEN	100	5.81	-33.45	78	0.26
HLA-A*30:01	G12D	ADGVGKSALT	44	-0.25365	0.2918	Non-Toxin	POSITIVE	ALLERGEN	4.4	5.88	-16.47	88	0.19
HLA-B*08:01	G13R	LVVVGAGRV	34	0.18361	-0.2725	Non-Toxin	NEGATIVE	NON-ALLERGEN	5.5	9.75	-9.98	183.33	1.9
HLA-A*02:03	G12D	VGADGVGKS	27	0.00948	0.7684	Non-Toxin	POSITIVE	ALLERGEN	100	5.81	-38.28	75.56	0.089
HLA-B*35:01	G13S	LVVVGAGSV	17	0.05671	-0.3872	Non-Toxin	NEGATIVE	NON-ALLERGEN	5.5	5.52	-9.98	183.33	2.311
HLA-B*58:01	G13R	VVVGAGRVGK	25	0.22196	0.3391	Non-Toxin	POSITIVE	ALLERGEN	100	11	-24.96	126	0.9
HLA-B*44:03	G13R	RVGKSALTI	15	-0.31695	-0.5903	Non-Toxin	POSITIVE	NON-ALLERGEN	1	11	-9.98	130	0.444
HLA-A*02:03	G12S	LVVVGASGVG	27	0.02303	-0.2996	Non-Toxin	POSITIVE	NON-ALLERGEN	5.5	5.52	-16.47	165	2.04
HLA-A*30:02	G12C	LVVVGACGV	42	0.09907	-0.1143	Non-Toxin	POSITIVE	NON-ALLERGEN	5.5	5.52	38.84	183.33	2.678
HLA-A*03:01	G13S	KLVVVGAGS	20	0.17986	0.5814	Non-Toxin	NEGATIVE	NON-ALLERGEN	1.3	8.75	-19.41	151.11	1.411
HLA-A*31:01	G12V	KLVVVGAVGV	26	0.21961	-0.8624	Non-Toxin	POSITIVE	NON-ALLERGEN	1.3	8.75	-24.96	194	2.19
HLA-A*30:02	G13C	AGCVGKSALT	42	-0.28215	-0.3215	Non-Toxin	NEGATIVE	ALLERGEN	4.4	8.27	-15.52	88	0.79
HLA-B*58:01	G13R	VVGAGRVGK	25	0.18673	0.6132	Non-Toxin	POSITIVE	ALLERGEN	100	11	-28.84	107.78	0.533
HLA-B*51:01	G13C	GAGCVGKSAL	31	-0.28981	-0.5152	Non-Toxin	NEGATIVE	ALLERGEN	30	8.22	-24.01	88	0.82
HLA-A*30:02	G13C	GAGCVGKSAL	42	-0.28981	-0.5152	Non-Toxin	NEGATIVE	ALLERGEN	30	8.22	-24.01	88	0.82
HLA-B*44:02	G12S	GASGVGKSAL	15	-0.26616	-0.0276	Non-Toxin	NEGATIVE	ALLERGEN	30	8.75	-16.47	88	0.49
HLA-B*07:02	G12V	LVVVGAVGV	22	0.17941	-1.3899	Non-Toxin	POSITIVE	NON-ALLERGEN	5.5	5.52	-19.41	215.56	2.867
HLA-B*35:01	G13C	AGCVGKSAL	18	-0.26272	-0.3668	Non-Toxin	NEGATIVE	ALLERGEN	4.4	8.27	-18.36	97.78	0.956
HLA-A*03:01	G13C	KLVVVGAGC	20	0.17986	0.6343	Non-Toxin	NEGATIVE	NON-ALLERGEN	1.3	8.22	-19.41	151.11	1.778
HLA-B*58:01	G12D	DGVGKSALTI	25	-0.27345	-0.1469	Non-Toxin	POSITIVE	ALLERGEN	1.1	5.84	-7.98	117	0.46
HLA-A*01:01	G12C	GACGVGKSAL	32	-0.22996	-0.1927	Non-Toxin	NEGATIVE	ALLERGEN	30	8.22	27.47	88	0.82
HLA-A*01:01	G13S	GAGSVGKSAL	32	-0.40203	-0.1921	Non-Toxin	NEGATIVE	ALLERGEN	30	8.75	-16.47	88	0.49
HLA-B*44:03	G13D	AGDVGKSAL	15	-0.23802	-0.0875	Non-Toxin	NEGATIVE	ALLERGEN	4.4	5.88	-9.98	97.78	0.289
HLA-B*57:01	G12D	LVVVGADGV	34	0.16329	0.3349	Non-Toxin	POSITIVE	NON-ALLERGEN	5.5	3.8	-19.41	183.33	2.011
HLA-B*53:01	G12C	GACGVGKSAL	17	-0.22996	-0.1927	Non-Toxin	NEGATIVE	ALLERGEN	30	8.22	27.47	88	0.82
HLA-A*02:03	G13S	VVVGAGSVGK	27	0.01751	0.0581	Non-Toxin	POSITIVE	NON-ALLERGEN	100	8.72	-24.96	126	1.27
HLA-A*32:01	G12V	GAVGVGKSAL	19	-0.19906	-0.4274	Non-Toxin	POSITIVE	NON-ALLERGEN	30	8.75	-24.96	117	0.99
HLA-A*23:01	G12V	AVGVGKSAL	15	-0.23422	-0.0611	Non-Toxin	POSITIVE	NON-ALLERGEN	4.4	8.8	-19.41	130	1.144
HLA-A*01:01	G12V	GAVGVGKSAL	32	-0.19906	-0.4274	Non-Toxin	POSITIVE	NON-ALLERGEN	30	8.75	-24.96	117	0.99
HLA-B*44:03	G12D	GADGVGKSAL	15	-0.20526	0.1322	Non-Toxin	NEGATIVE	ALLERGEN	30	5.84	-24.96	88	0.22
HLA-B*15:01	G13C	LVVVGAGCV	25	0.12187	-0.3612	Non-Toxin	NEGATIVE	NON-ALLERGEN	5.5	5.52	-18.36	183.33	2.678
HLA-A*30:01	G12V	YKLVVVGAV	45	0.16846	-0.0695	Non-Toxin	POSITIVE	NON-ALLERGEN	2.8	8.59	-19.41	183.33	1.867
HLA-A*30:02	G13D	LVVVGAGDV	42	0.16633	0.1716	Non-Toxin	NEGATIVE	NON-ALLERGEN	5.5	3.8	-9.98	183.33	2.011
HLA-B*08:01	G13C	LVVVGAGCV	35	0.12187	-0.3612	Non-Toxin	NEGATIVE	NON-ALLERGEN	5.5	5.52	-18.36	183.33	2.678
HLA-A*02:01	G13C	AGCVGKSAL	25	-0.26272	-0.3668	Non-Toxin	NEGATIVE	ALLERGEN	4.4	8.27	-18.36	97.78	0.956
HLA-B*57:01	G12D	KLVVVGADGV	35	0.20349	0.5857	Non-Toxin	NEGATIVE	NON-ALLERGEN	1.3	5.84	-24.96	165	1.42
HLA-A*32:01	G12C	CGVGKSALTI	19	-0.27345	-0.3601	Non-Toxin	POSITIVE	ALLERGEN	1.2	8.22	-7.98	117	1.06
HLA-A*03:01	G13R	AGRVGKSAL	20	-0.22842	0.0924	Non-Toxin	NEGATIVE	NON-ALLERGEN	4.4	11	-9.98	97.78	0.178
HLA-B*58:01	G13V	VVGKSALTIQ	26	-0.22892	-0.5448	Non-Toxin	NEGATIVE	NON-ALLERGEN	100	8.72	-7.98	146	0.92
HLA-A*02:03	G13V	VGAGVVGKS	27	0.02846	-0.4747	Non-Toxin	POSITIVE	NON-ALLERGEN	100	8.72	-28.84	107.78	0.944
HLA-A*01:01	G13V	GAGVVGKSA	33	-0.15402	-0.0036	Non-Toxin	POSITIVE	NON-ALLERGEN	30	8.75	-19.41	86.67	0.678
HLA-B*53:01	G13D	GAGDVGKSA	17	-0.17324	0.642	Non-Toxin	POSITIVE	ALLERGEN	30	5.84	-19.41	54.44	-0.178
HLA-B*44:02	G13D	GAGDVGKSAL	16	-0.21324	-0.1245	Non-Toxin	NEGATIVE	ALLERGEN	30	5.84	-16.47	88	0.22
HLA-A*26:01	G12D	GADGVGKSA	21	-0.16526	0.93	Non-Toxin	POSITIVE	NON-ALLERGEN	30	5.84	-28.84	54.44	-0.178
HLA-A*68:02	G13D	DVGKSALTIQ	27	-0.22892	-0.4109	Non-Toxin	NEGATIVE	NON-ALLERGEN	1.1	5.84	-7.98	117	0.15
HLA-A*26:01	G13D	GAGDVGKSAL	21	-0.21324	-0.1245	Non-Toxin	NEGATIVE	ALLERGEN	30	5.84	-16.47	88	0.22
HLA-B*15:01	G13C	GAGCVGKSAL	25	-0.28981	-0.5152	Non-Toxin	NEGATIVE	ALLERGEN	30	8.22	-24.01	88	0.82
HLA-A*26:01	G12S	GASGVGKSA	21	-0.22616	0.7521	Non-Toxin	POSITIVE	NON-ALLERGEN	30	8.75	-19.41	54.44	0.122
HLA-A*30:01	G13C	GCVGKSALT	46	-0.29169	-0.6161	Non-Toxin	NEGATIVE	ALLERGEN	30	8.22	-18.36	86.67	0.678
HLA-A*02:06	G12D	DGVGKSALTI	34	-0.27345	-0.1469	Non-Toxin	POSITIVE	ALLERGEN	1.1	5.84	-7.98	117	0.46
HLA-B*07:02	G13R	VVVGAGRVG	23	0.1853	-0.1617	Non-Toxin	POSITIVE	NON-ALLERGEN	100	9.72	-19.41	140	1.433
HLA-A*02:03	G13R	VVVGAGRVGK	28	0.22196	0.3391	Non-Toxin	POSITIVE	ALLERGEN	100	11	-24.96	126	0.9
HLA-A*02:03	G13D	KLVVVGAGD	28	0.17986	1.1075	Non-Toxin	NEGATIVE	NON-ALLERGEN	1.3	5.84	-19.41	151.11	1.111
HLA-B*15:01	G12C	VVGACGVGK	25	0.08441	0.3168	Non-Toxin	POSITIVE	NON-ALLERGEN	100	8.19	19.98	107.78	1.311
HLA-A*02:01	G13V	GAGVVGKSA	25	-0.15402	-0.0036	Non-Toxin	POSITIVE	NON-ALLERGEN	30	8.75	-19.41	86.67	0.678
HLA-A*02:01	G13D	VVVGAGDVGK	25	0.19412	0.4726	Non-Toxin	POSITIVE	NON-ALLERGEN	100	5.81	-24.96	126	1
HLA-A*30:02	G13C	GCVGKSALT	43	-0.29169	-0.6161	Non-Toxin	NEGATIVE	ALLERGEN	30	8.22	-18.36	86.67	0.678
HLA-A*02:03	G13S	VVGAGSVGK	28	-0.01772	0.2862	Non-Toxin	POSITIVE	ALLERGEN	100	8.72	-28.84	107.78	0.944
HLA-B*35:01	G13V	GAGVVGKSA	18	-0.15402	-0.0036	Non-Toxin	POSITIVE	NON-ALLERGEN	30	8.75	-19.41	86.67	0.678
HLA-A*26:01	G13V	AGVVGKSAL	21	-0.23182	-0.3096	Non-Toxin	NEGATIVE	NON-ALLERGEN	4.4	8.8	-9.98	130	1.144
HLA-A*02:01	G12S	VVGASGVGK	25	-0.02419	0.2366	Non-Toxin	POSITIVE	ALLERGEN	100	8.72	-28.84	107.78	0.944
HLA-A*30:01	G12D	DGVGKSALT	46	-0.29169	0.1501	Non-Toxin	POSITIVE	ALLERGEN	1.1	5.84	-9.98	86.67	0.011
HLA-A*02:01	G12D	VVVGADGVGK	25	0.19374	0.7272	Non-Toxin	POSITIVE	ALLERGEN	100	5.81	-33.45	126	1
HLA-A*68:02	G12C	CGVGKSALT	28	-0.29169	-0.104	Non-Toxin	POSITIVE	ALLERGEN	1.2	8.22	-9.98	86.67	0.678
HLA-A*01:01	G12C	ACGVGKSAL	34	-0.23422	0.0476	Non-Toxin	NEGATIVE	ALLERGEN	4.4	8.27	38.84	97.78	0.956
HLA-A*01:01	G12C	GACGVGKSA	34	-0.18996	0.5489	Non-Toxin	POSITIVE	ALLERGEN	30	8.22	29.41	54.44	0.489
HLA-B*53:01	G12S	LVVVGASGV	17	0.00495	-0.3217	Non-Toxin	NEGATIVE	NON-ALLERGEN	5.5	5.52	-9.98	183.33	2.311
HLA-A*01:01	G13V	GVVGKSALTI	34	-0.27345	-0.714	Non-Toxin	POSITIVE	NON-ALLERGEN	30	8.75	-7.98	146	1.23
HLA-A*01:01	G13V	AGVVGKSAL	34	-0.23182	-0.3096	Non-Toxin	NEGATIVE	NON-ALLERGEN	4.4	8.8	-9.98	130	1.144
HLA-A*30:02	G13R	YKLVVVGAGR	43	0.20306	0.8104	Non-Toxin	NEGATIVE	ALLERGEN	2.8	9.99	-16.47	136	0.77
HLA-A*02:01	G13D	VGAGDVGKSA	25	-0.13816	0.5202	Non-Toxin	POSITIVE	NON-ALLERGEN	100	5.81	-24.96	78	0.26
HLA-A*26:01	G12D	ADGVGKSAL	21	-0.23422	0.3344	Non-Toxin	NEGATIVE	ALLERGEN	4.4	5.88	-19.41	97.78	0.289
HLA-B*40:01	G13S	GAGSVGKSA	14	-0.36203	0.5613	Non-Toxin	NEGATIVE	ALLERGEN	30	8.75	-19.41	54.44	0.122
HLA-B*07:02	G13S	KLVVVGAGSV	23	0.09691	-0.0204	Non-Toxin	NEGATIVE	NON-ALLERGEN	1.3	8.75	-16.47	165	1.69
HLA-B*58:01	G13R	LVVVGAGRV	26	0.18361	-0.2725	Non-Toxin	NEGATIVE	NON-ALLERGEN	5.5	9.75	-9.98	183.33	1.9
HLA-A*30:02	G13C	CVGKSALTIQ	44	-0.22892	-0.5814	Non-Toxin	NEGATIVE	NON-ALLERGEN	1.2	8.22	-15.52	117	0.75
HLA-A*24:02	G12V	VGVGKSALTI	15	-0.27345	-0.4943	Non-Toxin	POSITIVE	ALLERGEN	100	8.72	-16.47	146	1.23
HLA-A*02:03	G12S	VVGASGVGK	28	-0.02419	0.2366	Non-Toxin	POSITIVE	ALLERGEN	100	8.72	-28.84	107.78	0.944
HLA-A*68:02	G12C	CGVGKSALTI	28	-0.27345	-0.3601	Non-Toxin	POSITIVE	ALLERGEN	1.2	8.22	-7.98	117	1.06
HLA-A*26:01	G12C	GACGVGKSAL	21	-0.22996	-0.1927	Non-Toxin	NEGATIVE	ALLERGEN	30	8.22	27.47	88	0.82
HLA-A*02:01	G12C	CGVGKSALTI	25	-0.27345	-0.3601	Non-Toxin	POSITIVE	ALLERGEN	1.2	8.22	-7.98	117	1.06
HLA-A*02:01	G13R	VVVGAGRVGK	25	0.22196	0.3391	Non-Toxin	POSITIVE	ALLERGEN	100	11	-24.96	126	0.9
HLA-B*35:01	G12V	LVVVGAVGV	18	0.17941	-1.3899	Non-Toxin	POSITIVE	NON-ALLERGEN	5.5	5.52	-19.41	215.56	2.867
HLA-A*01:01	G12V	VVVGAVGVGK	34	0.21234	-0.8524	Non-Toxin	POSITIVE	NON-ALLERGEN	100	8.72	-33.45	155	1.77
HLA-A*31:01	G13S	GSVGKSALT	27	-0.29169	-0.2411	Non-Toxin	NEGATIVE	NON-ALLERGEN	30	8.75	-9.98	86.67	0.311
HLA-A*30:02	G13D	VVGAGDVGKS	44	0.04643	0.7058	Non-Toxin	NEGATIVE	ALLERGEN	100	5.81	-24.96	97	0.5
HLA-A*31:01	G13C	KLVVVGAGC	27	0.17986	0.6343	Non-Toxin	NEGATIVE	NON-ALLERGEN	1.3	8.22	-19.41	151.11	1.778
HLA-A*33:01	G12D	EYKLVVVGAD	26	0.08956	1.1518	Non-Toxin	NEGATIVE	NON-ALLERGEN	1	4.37	-24.96	136	0.56
HLA-A*26:01	G12S	ASGVGKSAL	22	-0.23422	0.2438	Non-Toxin	POSITIVE	ALLERGEN	4.4	8.8	-9.98	97.78	0.589
HLA-B*35:01	G13V	GAGVVGKSAL	18	-0.19402	-0.6794	Non-Toxin	NEGATIVE	NON-ALLERGEN	30	8.75	-16.47	117	0.99
HLA-A*02:03	G13S	LVVVGAGSVG	28	0.04244	-0.3745	Non-Toxin	NEGATIVE	NON-ALLERGEN	5.5	5.52	-16.47	165	2.04
HLA-B*44:02	G13D	GDVGKSALT	16	-0.29169	-0.3667	Non-Toxin	NEGATIVE	NON-ALLERGEN	30	5.84	-9.98	86.67	0.011
HLA-B*53:01	G12V	LVVVGAVGV	17	0.17941	-1.3899	Non-Toxin	POSITIVE	NON-ALLERGEN	5.5	5.52	-19.41	215.56	2.867
HLA-B*51:01	G13S	VVVGAGSVG	33	0.002	-0.397	Non-Toxin	POSITIVE	ALLERGEN	100	5.49	-19.41	140	1.844
HLA-A*24:02	G12V	AVGVGKSAL	15	-0.23422	-0.0611	Non-Toxin	POSITIVE	NON-ALLERGEN	4.4	8.8	-19.41	130	1.144
HLA-A*02:03	G12V	VVVGAVGVG	28	0.17718	-1.4124	Non-Toxin	POSITIVE	NON-ALLERGEN	100	5.49	-28.84	172.22	2.4
HLA-B*44:02	G13S	GAGSVGKSA	16	-0.36203	0.5613	Non-Toxin	NEGATIVE	ALLERGEN	30	8.75	-19.41	54.44	0.122
HLA-A*02:03	G13D	VVGAGDVGKS	28	0.04643	0.7058	Non-Toxin	NEGATIVE	ALLERGEN	100	5.81	-24.96	97	0.5
HLA-B*58:01	G12V	VVVGAVGVGK	27	0.21234	-0.8524	Non-Toxin	POSITIVE	NON-ALLERGEN	100	8.72	-33.45	155	1.77
HLA-A*11:01	G12V	AVGVGKSAL	17	-0.23422	-0.0611	Non-Toxin	POSITIVE	NON-ALLERGEN	4.4	8.8	-19.41	130	1.144
HLA-B*15:01	G12V	VGVGKSALTI	26	-0.27345	-0.4943	Non-Toxin	POSITIVE	ALLERGEN	100	8.72	-16.47	146	1.23
HLA-A*68:02	G12D	VGADGVGKS	28	0.00948	0.7684	Non-Toxin	POSITIVE	ALLERGEN	100	5.81	-38.28	75.56	0.089
HLA-A*02:06	G12D	VGADGVGKS	35	0.00948	0.7684	Non-Toxin	POSITIVE	ALLERGEN	100	5.81	-38.28	75.56	0.089
HLA-B*40:01	G12C	GACGVGKSA	15	-0.18996	0.5489	Non-Toxin	POSITIVE	ALLERGEN	30	8.22	29.41	54.44	0.489
HLA-A*31:01	G13V	VVGAGVVGKS	27	0.06503	-0.5474	Non-Toxin	POSITIVE	NON-ALLERGEN	100	8.72	-24.96	126	1.27
HLA-A*01:01	G13S	VGAGSVGKS	35	-0.17284	0.2633	Non-Toxin	NEGATIVE	ALLERGEN	100	8.72	-28.84	75.56	0.389
HLA-A*68:01	G13C	CVGKSALTIQ	25	-0.22892	-0.5814	Non-Toxin	NEGATIVE	NON-ALLERGEN	1.2	8.22	-15.52	117	0.75
HLA-B*08:01	G12C	CGVGKSALTI	36	-0.27345	-0.3601	Non-Toxin	POSITIVE	ALLERGEN	1.2	8.22	-7.98	117	1.06
HLA-A*31:01	G13S	GSVGKSALTI	27	-0.27345	-0.4897	Non-Toxin	NEGATIVE	NON-ALLERGEN	30	8.75	-7.98	117	0.73
HLA-A*02:06	G13S	VVGAGSVGKS	35	-0.13627	0.362	Non-Toxin	NEGATIVE	ALLERGEN	100	8.72	-24.96	97	0.77
HLA-B*07:02	G12V	AVGVGKSALT	23	-0.25365	-0.0645	Non-Toxin	POSITIVE	ALLERGEN	4.4	8.8	-16.47	117	0.96
HLA-B*58:01	G12D	LVVVGADGV	27	0.16329	0.3349	Non-Toxin	POSITIVE	NON-ALLERGEN	5.5	3.8	-19.41	183.33	2.011
HLA-B*07:02	G13R	GRVGKSALTI	23	-0.27345	-0.422	Non-Toxin	POSITIVE	NON-ALLERGEN	30	11	-7.98	117	0.36
HLA-B*07:02	G13D	GDVGKSALTI	23	-0.27345	-0.5995	Non-Toxin	NEGATIVE	NON-ALLERGEN	30	5.84	-7.98	117	0.46
HLA-A*26:01	G13D	VVGAGDVGK	22	0.15889	0.7916	Non-Toxin	POSITIVE	ALLERGEN	100	5.81	-28.84	107.78	0.644
HLA-A*01:01	G13C	VVVGAGCVGK	35	0.12249	-0.1475	Non-Toxin	NEGATIVE	NON-ALLERGEN	100	8.19	-32.5	126	1.6
HLA-A*30:02	G12D	DGVGKSALTI	44	-0.27345	-0.1469	Non-Toxin	POSITIVE	ALLERGEN	1.1	5.84	-7.98	117	0.46
HLA-B*58:01	G12C	ACGVGKSAL	27	-0.23422	0.0476	Non-Toxin	NEGATIVE	ALLERGEN	4.4	8.27	38.84	97.78	0.956
HLA-A*32:01	G12C	KLVVVGACGV	20	0.13927	0.2073	Non-Toxin	NEGATIVE	NON-ALLERGEN	1.3	8.22	27.47	165	2.02
HLA-A*02:06	G13S	VVVGAGSVG	35	0.002	-0.397	Non-Toxin	POSITIVE	ALLERGEN	100	5.49	-19.41	140	1.844
HLA-A*68:02	G13C	GAGCVGKSA	28	-0.24981	0.1916	Non-Toxin	NEGATIVE	ALLERGEN	30	8.22	-27.79	54.44	0.489
HLA-A*31:01	G12V	VVGAVGVGKS	28	0.06503	-0.1627	Non-Toxin	POSITIVE	NON-ALLERGEN	100	8.72	-33.45	126	1.27
HLA-A*02:01	G12C	KLVVVGACG	26	0.12856	0.6024	Non-Toxin	NEGATIVE	NON-ALLERGEN	1.3	8.22	29.41	151.11	1.778
HLA-A*33:01	G13V	AGVVGKSAL	27	-0.23182	-0.3096	Non-Toxin	NEGATIVE	NON-ALLERGEN	4.4	8.8	-9.98	130	1.144
HLA-A*01:01	G12V	LVVVGAVGV	35	0.17941	-1.3899	Non-Toxin	POSITIVE	NON-ALLERGEN	5.5	5.52	-19.41	215.56	2.867
HLA-A*26:01	G12V	VVVGAVGVG	22	0.17718	-1.4124	Non-Toxin	POSITIVE	NON-ALLERGEN	100	5.49	-28.84	172.22	2.4
HLA-A*02:01	G12S	VVVGASGVGK	26	0.01104	0.1519	Non-Toxin	POSITIVE	NON-ALLERGEN	100	8.72	-24.96	126	1.27
HLA-B*15:01	G12C	LVVVGACGV	26	0.09907	-0.1143	Non-Toxin	POSITIVE	NON-ALLERGEN	5.5	5.52	38.84	183.33	2.678
HLA-A*26:01	G13C	VVGAGCVGK	22	0.08726	0.0616	Non-Toxin	POSITIVE	ALLERGEN	100	8.19	-37.22	107.78	1.311
HLA-B*35:01	G12V	VGAVGVGKSA	19	-0.11932	0.102	Non-Toxin	POSITIVE	NON-ALLERGEN	100	8.72	-33.45	107	1.03
HLA-B*57:01	G13V	GVVGKSALT	37	-0.29169	-0.5002	Non-Toxin	POSITIVE	NON-ALLERGEN	30	8.75	-9.98	118.89	0.867
HLA-A*02:06	G13R	VVVGAGRVG	35	0.1853	-0.1617	Non-Toxin	POSITIVE	NON-ALLERGEN	100	9.72	-19.41	140	1.433
HLA-A*26:01	G13S	VVVGAGSVG	22	0.002	-0.397	Non-Toxin	POSITIVE	ALLERGEN	100	5.49	-19.41	140	1.844
HLA-A*02:06	G13R	RVGKSALTIQ	35	-0.22892	-0.2922	Non-Toxin	NEGATIVE	NON-ALLERGEN	1	11	-7.98	117	0.05
HLA-A*30:01	G12D	KLVVVGADG	48	0.17302	1.0333	Non-Toxin	NEGATIVE	NON-ALLERGEN	1.3	5.84	-28.84	151.11	1.111
HLA-B*40:01	G12C	ACGVGKSAL	15	-0.23422	0.0476	Non-Toxin	NEGATIVE	ALLERGEN	4.4	8.27	38.84	97.78	0.956
HLA-B*57:01	G13V	VGAGVVGKS	37	0.02846	-0.4747	Non-Toxin	POSITIVE	NON-ALLERGEN	100	8.72	-28.84	107.78	0.944
HLA-B*57:01	G13C	KLVVVGAGC	37	0.17986	0.6343	Non-Toxin	NEGATIVE	NON-ALLERGEN	1.3	8.22	-19.41	151.11	1.778
HLA-B*08:01	G12C	LVVVGACGV	37	0.09907	-0.1143	Non-Toxin	POSITIVE	NON-ALLERGEN	5.5	5.52	38.84	183.33	2.678
HLA-A*01:01	G13S	SVGKSALTIQ	35	-0.22892	-0.3679	Non-Toxin	NEGATIVE	NON-ALLERGEN	1.9	8.47	-7.98	117	0.42
HLA-A*26:01	G13R	YKLVVVGAGR	22	0.20306	0.8104	Non-Toxin	NEGATIVE	ALLERGEN	2.8	9.99	-16.47	136	0.77
HLA-A*01:01	G12S	VGASGVGKS	35	-0.17931	0.5447	Non-Toxin	POSITIVE	NON-ALLERGEN	100	8.72	-28.84	75.56	0.389
HLA-A*26:01	G13V	KLVVVGAGV	22	0.17986	-0.3609	Non-Toxin	NEGATIVE	NON-ALLERGEN	1.3	8.75	-19.41	183.33	1.967
HLA-A*68:02	G12D	ADGVGKSAL	29	-0.23422	0.3344	Non-Toxin	NEGATIVE	ALLERGEN	4.4	5.88	-19.41	97.78	0.289
HLA-A*68:01	G12D	DGVGKSALT	25	-0.29169	0.1501	Non-Toxin	POSITIVE	ALLERGEN	1.1	5.84	-9.98	86.67	0.011
HLA-B*53:01	G13S	LVVVGAGSV	18	0.05671	-0.3872	Non-Toxin	NEGATIVE	NON-ALLERGEN	5.5	5.52	-9.98	183.33	2.311
HLA-A*01:01	G13S	LVVVGAGSV	36	0.05671	-0.3872	Non-Toxin	NEGATIVE	NON-ALLERGEN	5.5	5.52	-9.98	183.33	2.311
HLA-B*07:02	G13R	VGAGRVGKSA	24	-0.10936	0.4146	Non-Toxin	POSITIVE	ALLERGEN	100	11	-24.96	78	0.16
HLA-B*57:01	G13C	GAGCVGKSA	37	-0.24981	0.1916	Non-Toxin	NEGATIVE	ALLERGEN	30	8.22	-27.79	54.44	0.489
HLA-A*01:01	G12S	VGASGVGKSA	36	-0.32733	0.5418	Non-Toxin	POSITIVE	ALLERGEN	100	8.72	-24.96	78	0.53
HLA-A*02:03	G12D	KLVVVGADG	29	0.17302	1.0333	Non-Toxin	NEGATIVE	NON-ALLERGEN	1.3	5.84	-28.84	151.11	1.111
HLA-A*68:02	G12C	ACGVGKSAL	29	-0.23422	0.0476	Non-Toxin	NEGATIVE	ALLERGEN	4.4	8.27	38.84	97.78	0.956
HLA-A*30:02	G13C	VVGAGCVGKS	45	-0.02767	0.204	Non-Toxin	NEGATIVE	ALLERGEN	100	8.19	-32.5	97	1.1
HLA-A*02:03	G12C	CGVGKSALT	29	-0.29169	-0.104	Non-Toxin	POSITIVE	ALLERGEN	1.2	8.22	-9.98	86.67	0.678
HLA-A*31:01	G13V	AGVVGKSAL	28	-0.23182	-0.3096	Non-Toxin	NEGATIVE	NON-ALLERGEN	4.4	8.8	-9.98	130	1.144
HLA-B*15:01	G13D	VVVGAGDVG	27	0.16034	0.1743	Non-Toxin	POSITIVE	ALLERGEN	100	3.8	-19.41	140	1.544
HLA-B*58:01	G13C	VVVGAGCVGK	28	0.12249	-0.1475	Non-Toxin	NEGATIVE	NON-ALLERGEN	100	8.19	-32.5	126	1.6
HLA-A*68:02	G13D	VVGAGDVGKS	29	0.04643	0.7058	Non-Toxin	NEGATIVE	ALLERGEN	100	5.81	-24.96	97	0.5
HLA-A*02:01	G13C	VVVGAGCVGK	26	0.12249	-0.1475	Non-Toxin	NEGATIVE	NON-ALLERGEN	100	8.19	-32.5	126	1.6
HLA-B*15:01	G12V	VGAVGVGKSA	27	-0.11932	0.102	Non-Toxin	POSITIVE	NON-ALLERGEN	100	8.72	-33.45	107	1.03
HLA-A*02:06	G12V	VVVGAVGVG	35	0.17718	-1.4124	Non-Toxin	POSITIVE	NON-ALLERGEN	100	5.49	-28.84	172.22	2.4
HLA-A*02:01	G12D	DGVGKSALTI	27	-0.27345	-0.1469	Non-Toxin	POSITIVE	ALLERGEN	1.1	5.84	-7.98	117	0.46
HLA-A*33:01	G13R	KLVVVGAGRV	27	0.22381	0.0764	Non-Toxin	NEGATIVE	ALLERGEN	1.3	11	-16.47	165	1.32
HLA-A*31:01	G12S	SGVGKSALTI	28	-0.27345	-0.2422	Non-Toxin	POSITIVE	ALLERGEN	1.9	8.47	-7.98	117	0.73
HLA-A*30:01	G12D	VVVGADGVG	48	0.1592	0.3736	Non-Toxin	POSITIVE	NON-ALLERGEN	100	3.8	-28.84	140	1.544
HLA-B*40:01	G13D	DVGKSALTI	15	-0.31695	-0.7247	Non-Toxin	POSITIVE	NON-ALLERGEN	1.1	5.84	-9.98	130	0.556
HLA-A*02:01	G12C	ACGVGKSAL	27	-0.23422	0.0476	Non-Toxin	NEGATIVE	ALLERGEN	4.4	8.27	38.84	97.78	0.956
HLA-A*02:06	G13D	VVGAGDVGKS	36	0.04643	0.7058	Non-Toxin	NEGATIVE	ALLERGEN	100	5.81	-24.96	97	0.5
HLA-A*02:03	G12V	LVVVGAVGVG	29	0.21762	-1.2275	Non-Toxin	POSITIVE	NON-ALLERGEN	5.5	5.52	-24.96	194	2.54
HLA-B*58:01	G12S	VVVGASGVGK	28	0.01104	0.1519	Non-Toxin	POSITIVE	NON-ALLERGEN	100	8.72	-24.96	126	1.27
HLA-A*02:03	G13S	SVGKSALTIQ	29	-0.22892	-0.3679	Non-Toxin	NEGATIVE	NON-ALLERGEN	1.9	8.47	-7.98	117	0.42
HLA-B*58:01	G13R	VGAGRVGKSA	28	-0.10936	0.4146	Non-Toxin	POSITIVE	ALLERGEN	100	11	-24.96	78	0.16
HLA-A*02:01	G13R	GAGRVGKSA	27	-0.14348	0.7646	Non-Toxin	POSITIVE	ALLERGEN	30	11	-19.41	54.44	-0.289
HLA-A*68:02	G12S	VVGASGVGKS	29	-0.13627	0.4759	Non-Toxin	POSITIVE	ALLERGEN	100	8.72	-24.96	97	0.77
HLA-A*23:01	G12S	SGVGKSALTI	16	-0.27345	-0.2422	Non-Toxin	POSITIVE	ALLERGEN	1.9	8.47	-7.98	117	0.73
HLA-B*51:01	G13R	VVVGAGRVG	34	0.1853	-0.1617	Non-Toxin	POSITIVE	NON-ALLERGEN	100	9.72	-19.41	140	1.433
HLA-B*44:03	G13R	GRVGKSALTI	17	-0.27345	-0.422	Non-Toxin	POSITIVE	NON-ALLERGEN	30	11	-7.98	117	0.36
HLA-B*08:01	G12V	AVGVGKSALT	38	-0.25365	-0.0645	Non-Toxin	POSITIVE	ALLERGEN	4.4	8.8	-16.47	117	0.96
HLA-B*57:01	G12S	KLVVVGASG	38	0.0634	0.5393	Non-Toxin	NEGATIVE	NON-ALLERGEN	1.3	8.75	-19.41	151.11	1.411
HLA-A*24:02	G12S	SGVGKSALTI	16	-0.27345	-0.2422	Non-Toxin	POSITIVE	ALLERGEN	1.9	8.47	-7.98	117	0.73
HLA-B*57:01	G13V	LVVVGAGVV	38	0.17749	-1.4135	Non-Toxin	POSITIVE	NON-ALLERGEN	5.5	5.52	-9.98	215.56	2.867
HLA-A*68:01	G13R	KLVVVGAGRV	26	0.22381	0.0764	Non-Toxin	NEGATIVE	ALLERGEN	1.3	11	-16.47	165	1.32
HLA-A*02:01	G13R	VVGAGRVGK	27	0.18673	0.6132	Non-Toxin	POSITIVE	ALLERGEN	100	11	-28.84	107.78	0.533
HLA-A*68:02	G13C	VVGAGCVGK	29	0.08726	0.0616	Non-Toxin	POSITIVE	ALLERGEN	100	8.19	-37.22	107.78	1.311
HLA-B*44:02	G12V	GAVGVGKSAL	17	-0.19906	-0.4274	Non-Toxin	POSITIVE	NON-ALLERGEN	30	8.75	-24.96	117	0.99
HLA-B*51:01	G13V	YKLVVVGAGV	34	0.20306	-0.0453	Non-Toxin	NEGATIVE	NON-ALLERGEN	2.8	8.59	-16.47	165	1.64
HLA-B*58:01	G12S	KLVVVGASGV	28	0.04515	0.0378	Non-Toxin	NEGATIVE	NON-ALLERGEN	1.3	8.75	-16.47	165	1.69
HLA-B*15:01	G13S	GSVGKSALT	27	-0.29169	-0.2411	Non-Toxin	NEGATIVE	NON-ALLERGEN	30	8.75	-9.98	86.67	0.311
HLA-A*02:01	G13R	AGRVGKSAL	27	-0.22842	0.0924	Non-Toxin	NEGATIVE	NON-ALLERGEN	4.4	11	-9.98	97.78	0.178
HLA-A*01:01	G13R	RVGKSALTIQ	37	-0.22892	-0.2922	Non-Toxin	NEGATIVE	NON-ALLERGEN	1	11	-7.98	117	0.05
HLA-A*01:01	G13D	VGAGDVGKSA	37	-0.13816	0.5202	Non-Toxin	POSITIVE	NON-ALLERGEN	100	5.81	-24.96	78	0.26
HLA-A*02:01	G12V	VGAVGVGKSA	27	-0.11932	0.102	Non-Toxin	POSITIVE	NON-ALLERGEN	100	8.72	-33.45	107	1.03
HLA-B*07:02	G13S	VVGAGSVGK	25	-0.01772	0.2862	Non-Toxin	POSITIVE	ALLERGEN	100	8.72	-28.84	107.78	0.944
HLA-A*02:01	G13C	VVGAGCVGK	27	0.08726	0.0616	Non-Toxin	POSITIVE	ALLERGEN	100	8.19	-37.22	107.78	1.311
HLA-B*07:02	G12V	VVGAVGVGK	25	0.17711	-0.6111	Non-Toxin	POSITIVE	NON-ALLERGEN	100	8.72	-38.28	140	1.5
HLA-A*33:01	G12V	LVVVGAVGV	28	0.17941	-1.3899	Non-Toxin	POSITIVE	NON-ALLERGEN	5.5	5.52	-19.41	215.56	2.867
HLA-A*02:01	G12S	VGASGVGKSA	27	-0.32733	0.5418	Non-Toxin	POSITIVE	ALLERGEN	100	8.72	-24.96	78	0.53
HLA-A*02:01	G12C	VVVGACGVGK	27	0.11964	0.2807	Non-Toxin	POSITIVE	NON-ALLERGEN	100	8.19	18.98	126	1.6
HLA-A*03:01	G13R	GRVGKSALTI	23	-0.27345	-0.422	Non-Toxin	POSITIVE	NON-ALLERGEN	30	11	-7.98	117	0.36
HLA-A*01:01	G13R	VVVGAGRVGK	37	0.22196	0.3391	Non-Toxin	POSITIVE	ALLERGEN	100	11	-24.96	126	0.9
HLA-A*30:02	G13D	KLVVVGAGD	46	0.17986	1.1075	Non-Toxin	NEGATIVE	NON-ALLERGEN	1.3	5.84	-19.41	151.11	1.111
HLA-B*15:01	G13C	VVGAGCVGK	28	0.08726	0.0616	Non-Toxin	POSITIVE	ALLERGEN	100	8.19	-37.22	107.78	1.311
HLA-A*01:01	G13C	AGCVGKSAL	37	-0.26272	-0.3668	Non-Toxin	NEGATIVE	ALLERGEN	4.4	8.27	-18.36	97.78	0.956
HLA-A*02:03	G12S	VVVGASGVGK	30	0.01104	0.1519	Non-Toxin	POSITIVE	NON-ALLERGEN	100	8.72	-24.96	126	1.27
HLA-B*15:01	G13C	KLVVVGAGCV	28	0.16207	-0.0098	Non-Toxin	NEGATIVE	NON-ALLERGEN	1.3	8.22	-24.01	165	2.02
HLA-A*31:01	G12V	LVVVGAVGV	29	0.17941	-1.3899	Non-Toxin	POSITIVE	NON-ALLERGEN	5.5	5.52	-19.41	215.56	2.867
HLA-B*15:01	G12D	LVVVGADGV	28	0.16329	0.3349	Non-Toxin	POSITIVE	NON-ALLERGEN	5.5	3.8	-19.41	183.33	2.011
HLA-B*57:01	G12C	LVVVGACGV	38	0.09907	-0.1143	Non-Toxin	POSITIVE	NON-ALLERGEN	5.5	5.52	38.84	183.33	2.678
HLA-B*15:01	G13C	GCVGKSALTI	28	-0.27345	-0.8174	Non-Toxin	NEGATIVE	ALLERGEN	30	8.22	-15.52	117	1.06
HLA-A*02:06	G12C	VVGACGVGK	36	0.08441	0.3168	Non-Toxin	POSITIVE	NON-ALLERGEN	100	8.19	19.98	107.78	1.311
HLA-A*01:01	G12C	VVVGACGVGK	37	0.11964	0.2807	Non-Toxin	POSITIVE	NON-ALLERGEN	100	8.19	18.98	126	1.6
HLA-A*03:01	G13V	GVVGKSALT	23	-0.29169	-0.5002	Non-Toxin	POSITIVE	NON-ALLERGEN	30	8.75	-9.98	118.89	0.867
HLA-B*57:01	G12V	VVVGAVGVG	38	0.17718	-1.4124	Non-Toxin	POSITIVE	NON-ALLERGEN	100	5.49	-28.84	172.22	2.4
HLA-B*44:03	G12V	AVGVGKSAL	17	-0.23422	-0.0611	Non-Toxin	POSITIVE	NON-ALLERGEN	4.4	8.8	-19.41	130	1.144
HLA-B*07:02	G13V	VVVGAGVVG	25	0.17646	-1.4734	Non-Toxin	POSITIVE	NON-ALLERGEN	100	5.49	-19.41	172.22	2.4
HLA-A*68:01	G12S	GASGVGKSAL	26	-0.26616	-0.0276	Non-Toxin	NEGATIVE	ALLERGEN	30	8.75	-16.47	88	0.49
HLA-A*68:01	G13S	GSVGKSALT	26	-0.29169	-0.2411	Non-Toxin	NEGATIVE	NON-ALLERGEN	30	8.75	-9.98	86.67	0.311
HLA-A*68:02	G13R	GAGRVGKSAL	30	-0.18348	-0.0143	Non-Toxin	NEGATIVE	ALLERGEN	30	11	-16.47	88	0.12
HLA-A*32:01	G13C	KLVVVGAGCV	21	0.16207	-0.0098	Non-Toxin	NEGATIVE	NON-ALLERGEN	1.3	8.22	-24.01	165	2.02
HLA-A*30:01	G12C	VVVGACGVG	50	0.08757	-0.1328	Non-Toxin	POSITIVE	ALLERGEN	100	5.49	29.41	140	2.211
HLA-B*53:01	G13S	GAGSVGKSA	19	-0.36203	0.5613	Non-Toxin	NEGATIVE	ALLERGEN	30	8.75	-19.41	54.44	0.122
HLA-A*01:01	G13C	GAGCVGKSA	37	-0.24981	0.1916	Non-Toxin	NEGATIVE	ALLERGEN	30	8.22	-27.79	54.44	0.489
HLA-A*03:01	G12S	SGVGKSALTI	23	-0.27345	-0.2422	Non-Toxin	POSITIVE	ALLERGEN	1.9	8.47	-7.98	117	0.73
HLA-A*26:01	G13V	VVVGAGVVG	23	0.17646	-1.4734	Non-Toxin	POSITIVE	NON-ALLERGEN	100	5.49	-19.41	172.22	2.4
HLA-A*31:01	G13D	AGDVGKSAL	29	-0.23802	-0.0875	Non-Toxin	NEGATIVE	ALLERGEN	4.4	5.88	-9.98	97.78	0.289
HLA-A*02:06	G13D	GDVGKSALT	37	-0.29169	-0.3667	Non-Toxin	NEGATIVE	NON-ALLERGEN	30	5.84	-9.98	86.67	0.011
HLA-A*30:01	G13D	VVVGAGDVG	50	0.16034	0.1743	Non-Toxin	POSITIVE	ALLERGEN	100	3.8	-19.41	140	1.544
HLA-A*02:03	G12V	VVGAVGVGKS	30	0.06503	-0.1627	Non-Toxin	POSITIVE	NON-ALLERGEN	100	8.72	-33.45	126	1.27
HLA-A*68:02	G12S	VVVGASGVG	30	-0.01741	-0.3117	Non-Toxin	POSITIVE	ALLERGEN	100	5.49	-19.41	140	1.844
HLA-A*11:01	G12S	GASGVGKSA	18	-0.22616	0.7521	Non-Toxin	POSITIVE	NON-ALLERGEN	30	8.75	-19.41	54.44	0.122
HLA-A*02:01	G12S	SGVGKSALT	28	-0.29169	0.046	Non-Toxin	POSITIVE	ALLERGEN	1.9	8.47	-9.98	86.67	0.311
HLA-B*51:01	G12C	ACGVGKSAL	35	-0.23422	0.0476	Non-Toxin	NEGATIVE	ALLERGEN	4.4	8.27	38.84	97.78	0.956
HLA-A*23:01	G13D	AGDVGKSAL	17	-0.23802	-0.0875	Non-Toxin	NEGATIVE	ALLERGEN	4.4	5.88	-9.98	97.78	0.289
HLA-B*35:01	G12S	VGASGVGKSA	20	-0.32733	0.5418	Non-Toxin	POSITIVE	ALLERGEN	100	8.72	-24.96	78	0.53
HLA-A*30:01	G12D	DGVGKSALTI	50	-0.27345	-0.1469	Non-Toxin	POSITIVE	ALLERGEN	1.1	5.84	-7.98	117	0.46
HLA-A*02:03	G12V	YKLVVVGAVG	30	0.20738	-0.068	Non-Toxin	POSITIVE	NON-ALLERGEN	2.8	8.59	-24.96	165	1.64
HLA-B*53:01	G12S	VGASGVGKSA	19	-0.32733	0.5418	Non-Toxin	POSITIVE	ALLERGEN	100	8.72	-24.96	78	0.53
HLA-A*26:01	G13D	AGDVGKSAL	24	-0.23802	-0.0875	Non-Toxin	NEGATIVE	ALLERGEN	4.4	5.88	-9.98	97.78	0.289
HLA-B*58:01	G13C	VVGAGCVGK	29	0.08726	0.0616	Non-Toxin	POSITIVE	ALLERGEN	100	8.19	-37.22	107.78	1.311
HLA-B*57:01	G13C	VGAGCVGKSA	39	-0.21226	0.1029	Non-Toxin	POSITIVE	ALLERGEN	100	8.19	-32.5	78	0.86
HLA-B*53:01	G12V	AVGVGKSAL	19	-0.23422	-0.0611	Non-Toxin	POSITIVE	NON-ALLERGEN	4.4	8.8	-19.41	130	1.144
HLA-A*68:01	G12D	LVVVGADGV	27	0.16329	0.3349	Non-Toxin	POSITIVE	NON-ALLERGEN	5.5	3.8	-19.41	183.33	2.011
HLA-A*02:01	G13D	KLVVVGAGD	28	0.17986	1.1075	Non-Toxin	NEGATIVE	NON-ALLERGEN	1.3	5.84	-19.41	151.11	1.111
HLA-A*02:03	G13C	GAGCVGKSAL	30	-0.28981	-0.5152	Non-Toxin	NEGATIVE	ALLERGEN	30	8.22	-24.01	88	0.82
HLA-B*08:01	G12S	VGASGVGKSA	39	-0.32733	0.5418	Non-Toxin	POSITIVE	ALLERGEN	100	8.72	-24.96	78	0.53
HLA-A*02:03	G13R	RVGKSALTIQ	30	-0.22892	-0.2922	Non-Toxin	NEGATIVE	NON-ALLERGEN	1	11	-7.98	117	0.05
HLA-A*02:03	G13R	VVGAGRVGK	30	0.18673	0.6132	Non-Toxin	POSITIVE	ALLERGEN	100	11	-28.84	107.78	0.533
HLA-A*30:01	G13D	VVGAGDVGKS	50	0.04643	0.7058	Non-Toxin	NEGATIVE	ALLERGEN	100	5.81	-24.96	97	0.5
HLA-A*01:01	G12V	VGVGKSALTI	38	-0.27345	-0.4943	Non-Toxin	POSITIVE	ALLERGEN	100	8.72	-16.47	146	1.23
HLA-A*30:02	G12C	ACGVGKSALT	48	-0.25365	0.0494	Non-Toxin	POSITIVE	ALLERGEN	4.4	8.27	35.96	88	0.79
HLA-B*07:02	G13V	VGAGVVGKSA	25	-0.11956	-0.3411	Non-Toxin	POSITIVE	NON-ALLERGEN	100	8.72	-24.96	107	1.03
HLA-B*40:01	G13S	GAGSVGKSAL	16	-0.40203	-0.1921	Non-Toxin	NEGATIVE	ALLERGEN	30	8.75	-16.47	88	0.49
HLA-A*33:01	G13V	VVGKSALTIQ	29	-0.22892	-0.5448	Non-Toxin	NEGATIVE	NON-ALLERGEN	100	8.72	-7.98	146	0.92
HLA-A*02:06	G13D	AGDVGKSALT	37	-0.25745	-0.0774	Non-Toxin	NEGATIVE	NON-ALLERGEN	4.4	5.88	-7.98	88	0.19
HLA-B*08:01	G12V	VGAVGVGKSA	40	-0.11932	0.102	Non-Toxin	POSITIVE	NON-ALLERGEN	100	8.72	-33.45	107	1.03
HLA-B*07:02	G13R	LVVVGAGRV	26	0.18361	-0.2725	Non-Toxin	NEGATIVE	NON-ALLERGEN	5.5	9.75	-9.98	183.33	1.9
HLA-A*02:03	G13C	VVVGAGCVGK	31	0.12249	-0.1475	Non-Toxin	NEGATIVE	NON-ALLERGEN	100	8.19	-32.5	126	1.6
HLA-B*35:01	G12S	LVVVGASGV	20	0.00495	-0.3217	Non-Toxin	NEGATIVE	NON-ALLERGEN	5.5	5.52	-9.98	183.33	2.311
HLA-B*57:01	G13C	VVVGAGCVG	40	0.09612	-0.457	Non-Toxin	NEGATIVE	ALLERGEN	100	5.49	-27.79	140	2.211
HLA-A*33:01	G12D	DGVGKSALT	29	-0.29169	0.1501	Non-Toxin	POSITIVE	ALLERGEN	1.1	5.84	-9.98	86.67	0.011
HLA-A*23:01	G12C	EYKLVVVGAC	17	0.08956	0.8357	Non-Toxin	NEGATIVE	ALLERGEN	1	6.09	27.47	136	1.16
HLA-A*33:01	G13R	AGRVGKSAL	29	-0.22842	0.0924	Non-Toxin	NEGATIVE	NON-ALLERGEN	4.4	11	-9.98	97.78	0.178
HLA-A*02:06	G12S	VVGASGVGKS	37	-0.13627	0.4759	Non-Toxin	POSITIVE	ALLERGEN	100	8.72	-24.96	97	0.77
HLA-B*08:01	G13V	VGAGVVGKSA	40	-0.11956	-0.3411	Non-Toxin	POSITIVE	NON-ALLERGEN	100	8.72	-24.96	107	1.03
HLA-A*11:01	G13D	AGDVGKSAL	18	-0.23802	-0.0875	Non-Toxin	NEGATIVE	ALLERGEN	4.4	5.88	-9.98	97.78	0.289
HLA-A*03:01	G13D	DVGKSALTI	23	-0.31695	-0.7247	Non-Toxin	POSITIVE	NON-ALLERGEN	1.1	5.84	-9.98	130	0.556
HLA-A*03:01	G13C	CVGKSALTIQ	23	-0.22892	-0.5814	Non-Toxin	NEGATIVE	NON-ALLERGEN	1.2	8.22	-15.52	117	0.75
HLA-A*02:01	G12V	VGVGKSALT	28	-0.29169	-0.2356	Non-Toxin	POSITIVE	ALLERGEN	100	8.72	-19.41	118.89	0.867
HLA-B*15:01	G12C	KLVVVGACGV	29	0.13927	0.2073	Non-Toxin	NEGATIVE	NON-ALLERGEN	1.3	8.22	27.47	165	2.02
HLA-A*01:01	G13V	VGAGVVGKS	39	0.02846	-0.4747	Non-Toxin	POSITIVE	NON-ALLERGEN	100	8.72	-28.84	107.78	0.944
HLA-A*03:01	G13S	GSVGKSALTI	24	-0.27345	-0.4897	Non-Toxin	NEGATIVE	NON-ALLERGEN	30	8.75	-7.98	117	0.73
HLA-A*68:02	G13R	AGRVGKSAL	31	-0.22842	0.0924	Non-Toxin	NEGATIVE	NON-ALLERGEN	4.4	11	-9.98	97.78	0.178
HLA-A*24:02	G13R	GRVGKSALTI	17	-0.27345	-0.422	Non-Toxin	POSITIVE	NON-ALLERGEN	30	11	-7.98	117	0.36
HLA-A*31:01	G12V	GAVGVGKSA	30	-0.15906	0.3021	Non-Toxin	POSITIVE	NON-ALLERGEN	30	8.75	-28.84	86.67	0.678
HLA-A*30:01	G12D	EYKLVVVGAD	51	0.08956	1.1518	Non-Toxin	NEGATIVE	NON-ALLERGEN	1	4.37	-24.96	136	0.56
HLA-B*35:01	G13V	LVVVGAGVV	20	0.17749	-1.4135	Non-Toxin	POSITIVE	NON-ALLERGEN	5.5	5.52	-9.98	215.56	2.867
HLA-A*68:02	G13D	KLVVVGAGDV	31	0.20653	0.4396	Non-Toxin	NEGATIVE	NON-ALLERGEN	1.3	5.84	-16.47	165	1.42
HLA-A*02:03	G13D	VVVGAGDVGK	31	0.19412	0.4726	Non-Toxin	POSITIVE	NON-ALLERGEN	100	5.81	-24.96	126	1
HLA-A*01:01	G12S	ASGVGKSALT	39	-0.25365	0.2083	Non-Toxin	POSITIVE	ALLERGEN	4.4	8.8	-7.98	88	0.46
HLA-A*31:01	G12D	GADGVGKSA	30	-0.16526	0.93	Non-Toxin	POSITIVE	NON-ALLERGEN	30	5.84	-28.84	54.44	-0.178
HLA-A*02:01	G13S	VGAGSVGKSA	28	-0.32086	0.345	Non-Toxin	POSITIVE	ALLERGEN	100	8.72	-24.96	78	0.53
HLA-B*35:01	G13R	GAGRVGKSA	20	-0.14348	0.7646	Non-Toxin	POSITIVE	ALLERGEN	30	11	-19.41	54.44	-0.289
HLA-B*15:01	G13D	GDVGKSALTI	29	-0.27345	-0.5995	Non-Toxin	NEGATIVE	NON-ALLERGEN	30	5.84	-7.98	117	0.46
HLA-B*57:01	G13C	CVGKSALTIQ	40	-0.22892	-0.5814	Non-Toxin	NEGATIVE	NON-ALLERGEN	1.2	8.22	-15.52	117	0.75
HLA-A*30:01	G12D	ADGVGKSAL	51	-0.23422	0.3344	Non-Toxin	NEGATIVE	ALLERGEN	4.4	5.88	-19.41	97.78	0.289
HLA-A*01:01	G13V	GVVGKSALT	39	-0.29169	-0.5002	Non-Toxin	POSITIVE	NON-ALLERGEN	30	8.75	-9.98	118.89	0.867
HLA-A*33:01	G13S	AGSVGKSAL	30	-0.29892	0.0008	Non-Toxin	NEGATIVE	ALLERGEN	4.4	8.8	-9.98	97.78	0.589
HLA-A*01:01	G13S	VGAGSVGKSA	40	-0.32086	0.345	Non-Toxin	POSITIVE	ALLERGEN	100	8.72	-24.96	78	0.53
HLA-B*44:02	G13R	GRVGKSALTI	18	-0.27345	-0.422	Non-Toxin	POSITIVE	NON-ALLERGEN	30	11	-7.98	117	0.36
HLA-A*32:01	G13R	LVVVGAGRV	22	0.18361	-0.2725	Non-Toxin	NEGATIVE	NON-ALLERGEN	5.5	9.75	-9.98	183.33	1.9
HLA-B*07:02	G13C	LVVVGAGCV	26	0.12187	-0.3612	Non-Toxin	NEGATIVE	NON-ALLERGEN	5.5	5.52	-18.36	183.33	2.678
HLA-A*02:06	G13C	AGCVGKSALT	38	-0.28215	-0.3215	Non-Toxin	NEGATIVE	ALLERGEN	4.4	8.27	-15.52	88	0.79
HLA-B*53:01	G12S	SGVGKSALTI	19	-0.27345	-0.2422	Non-Toxin	POSITIVE	ALLERGEN	1.9	8.47	-7.98	117	0.73
HLA-A*68:02	G12S	EYKLVVVGAS	31	0.08956	0.7277	Non-Toxin	NEGATIVE	ALLERGEN	1	6.1	-16.47	136	0.83
HLA-A*02:01	G12D	VVGADGVGK	29	0.15851	0.6593	Non-Toxin	POSITIVE	ALLERGEN	100	5.81	-38.28	107.78	0.644
HLA-B*08:01	G13V	YKLVVVGAGV	41	0.20306	-0.0453	Non-Toxin	NEGATIVE	NON-ALLERGEN	2.8	8.59	-16.47	165	1.64
HLA-A*30:01	G13C	VVGAGCVGKS	51	-0.02767	0.204	Non-Toxin	NEGATIVE	ALLERGEN	100	8.19	-32.5	97	1.1
HLA-A*02:06	G12C	ACGVGKSALT	38	-0.25365	0.0494	Non-Toxin	POSITIVE	ALLERGEN	4.4	8.27	35.96	88	0.79
HLA-B*44:03	G13V	VVGKSALTI	18	-0.31695	-0.8802	Non-Toxin	POSITIVE	NON-ALLERGEN	100	8.72	-9.98	162.22	1.411
HLA-B*15:01	G12S	VGASGVGKSA	29	-0.32733	0.5418	Non-Toxin	POSITIVE	ALLERGEN	100	8.72	-24.96	78	0.53
HLA-B*44:02	G12C	ACGVGKSAL	19	-0.23422	0.0476	Non-Toxin	NEGATIVE	ALLERGEN	4.4	8.27	38.84	97.78	0.956
HLA-A*68:02	G13R	VVVGAGRVG	31	0.1853	-0.1617	Non-Toxin	POSITIVE	NON-ALLERGEN	100	9.72	-19.41	140	1.433
HLA-B*07:02	G12D	VVGADGVGK	26	0.15851	0.6593	Non-Toxin	POSITIVE	ALLERGEN	100	5.81	-38.28	107.78	0.644
HLA-B*07:02	G12C	VGACGVGKSA	26	-0.21511	0.3878	Non-Toxin	POSITIVE	ALLERGEN	100	8.19	18.98	78	0.86
HLA-B*44:02	G13R	AGRVGKSAL	19	-0.22842	0.0924	Non-Toxin	NEGATIVE	NON-ALLERGEN	4.4	11	-9.98	97.78	0.178
HLA-A*31:01	G12S	GASGVGKSA	30	-0.22616	0.7521	Non-Toxin	POSITIVE	NON-ALLERGEN	30	8.75	-19.41	54.44	0.122
HLA-A*30:02	G12D	ADGVGKSALT	49	-0.25365	0.2918	Non-Toxin	POSITIVE	ALLERGEN	4.4	5.88	-16.47	88	0.19
HLA-A*02:06	G12D	KLVVVGADG	38	0.17302	1.0333	Non-Toxin	NEGATIVE	NON-ALLERGEN	1.3	5.84	-28.84	151.11	1.111
HLA-B*58:01	G12C	VVGACGVGK	31	0.08441	0.3168	Non-Toxin	POSITIVE	NON-ALLERGEN	100	8.19	19.98	107.78	1.311
HLA-B*08:01	G13S	AGSVGKSALT	41	-0.31835	-0.0002	Non-Toxin	NEGATIVE	ALLERGEN	4.4	8.8	-7.98	88	0.46
HLA-A*02:03	G13V	VVVGAGVVG	32	0.17646	-1.4734	Non-Toxin	POSITIVE	NON-ALLERGEN	100	5.49	-19.41	172.22	2.4
HLA-B*08:01	G13R	VGAGRVGKS	41	0.03866	0.2377	Non-Toxin	POSITIVE	ALLERGEN	100	11	-28.84	75.56	-0.022
HLA-A*01:01	G13R	GAGRVGKSAL	40	-0.18348	-0.0143	Non-Toxin	NEGATIVE	ALLERGEN	30	11	-16.47	88	0.12
HLA-B*08:01	G12S	YKLVVVGAS	41	0.16846	0.7287	Non-Toxin	NEGATIVE	ALLERGEN	2.8	8.59	-19.41	151.11	1.311
HLA-B*35:01	G12D	DGVGKSALTI	21	-0.27345	-0.1469	Non-Toxin	POSITIVE	ALLERGEN	1.1	5.84	-7.98	117	0.46
HLA-A*32:01	G13S	SVGKSALTIQ	23	-0.22892	-0.3679	Non-Toxin	NEGATIVE	NON-ALLERGEN	1.9	8.47	-7.98	117	0.42
HLA-A*01:01	G13R	KLVVVGAGR	40	0.17986	0.6668	Non-Toxin	NEGATIVE	ALLERGEN	1.3	11	-19.41	151.11	1
HLA-B*57:01	G13D	VVVGAGDVG	41	0.16034	0.1743	Non-Toxin	POSITIVE	ALLERGEN	100	3.8	-19.41	140	1.544
HLA-B*53:01	G12D	ADGVGKSAL	20	-0.23422	0.3344	Non-Toxin	NEGATIVE	ALLERGEN	4.4	5.88	-19.41	97.78	0.289
HLA-B*51:01	G13S	KLVVVGAGSV	37	0.09691	-0.0204	Non-Toxin	NEGATIVE	NON-ALLERGEN	1.3	8.75	-16.47	165	1.69
HLA-A*68:02	G13R	VVGAGRVGKS	32	0.07523	0.4293	Non-Toxin	NEGATIVE	ALLERGEN	100	11	-24.96	97	0.4
HLA-B*44:02	G12C	GACGVGKSA	19	-0.18996	0.5489	Non-Toxin	POSITIVE	ALLERGEN	30	8.22	29.41	54.44	0.489
HLA-B*51:01	G13V	VGAGVVGKS	37	0.02846	-0.4747	Non-Toxin	POSITIVE	NON-ALLERGEN	100	8.72	-28.84	107.78	0.944
HLA-B*35:01	G13S	VVVGAGSVG	21	0.002	-0.397	Non-Toxin	POSITIVE	ALLERGEN	100	5.49	-19.41	140	1.844
HLA-B*07:02	G12S	SGVGKSALT	27	-0.29169	0.046	Non-Toxin	POSITIVE	ALLERGEN	1.9	8.47	-9.98	86.67	0.311
HLA-B*15:01	G12D	VVVGADGVG	30	0.1592	0.3736	Non-Toxin	POSITIVE	NON-ALLERGEN	100	3.8	-28.84	140	1.544
HLA-B*53:01	G13S	GAGSVGKSAL	20	-0.40203	-0.1921	Non-Toxin	NEGATIVE	ALLERGEN	30	8.75	-16.47	88	0.49
HLA-B*35:01	G13S	GAGSVGKSAL	21	-0.40203	-0.1921	Non-Toxin	NEGATIVE	ALLERGEN	30	8.75	-16.47	88	0.49
HLA-A*02:06	G13R	YKLVVVGAGR	39	0.20306	0.8104	Non-Toxin	NEGATIVE	ALLERGEN	2.8	9.99	-16.47	136	0.77
HLA-A*30:02	G12V	EYKLVVVGAV	50	0.08956	0.0655	Non-Toxin	POSITIVE	NON-ALLERGEN	1	6.1	-16.47	165	1.33
HLA-A*03:01	G12V	KLVVVGAVGV	24	0.21961	-0.8624	Non-Toxin	POSITIVE	NON-ALLERGEN	1.3	8.75	-24.96	194	2.19
HLA-A*26:01	G13R	GRVGKSALTI	25	-0.27345	-0.422	Non-Toxin	POSITIVE	NON-ALLERGEN	30	11	-7.98	117	0.36
HLA-B*58:01	G13D	VVVGAGDVG	31	0.16034	0.1743	Non-Toxin	POSITIVE	ALLERGEN	100	3.8	-19.41	140	1.544
HLA-A*26:01	G12V	AVGVGKSALT	25	-0.25365	-0.0645	Non-Toxin	POSITIVE	ALLERGEN	4.4	8.8	-16.47	117	0.96
HLA-A*26:01	G13V	AGVVGKSALT	25	-0.25125	-0.2694	Non-Toxin	POSITIVE	NON-ALLERGEN	4.4	8.8	-7.98	117	0.96
HLA-A*01:01	G13D	DVGKSALTIQ	41	-0.22892	-0.4109	Non-Toxin	NEGATIVE	NON-ALLERGEN	1.1	5.84	-7.98	117	0.15
HLA-B*58:01	G13V	VGAGVVGKS	31	0.02846	-0.4747	Non-Toxin	POSITIVE	NON-ALLERGEN	100	8.72	-28.84	107.78	0.944
HLA-A*01:01	G13V	LVVVGAGVV	41	0.17749	-1.4135	Non-Toxin	POSITIVE	NON-ALLERGEN	5.5	5.52	-9.98	215.56	2.867
HLA-B*15:01	G12D	KLVVVGADGV	30	0.20349	0.5857	Non-Toxin	NEGATIVE	NON-ALLERGEN	1.3	5.84	-24.96	165	1.42
HLA-A*26:01	G12D	VVGADGVGKS	25	0.04643	0.7826	Non-Toxin	POSITIVE	ALLERGEN	100	5.81	-33.45	97	0.5
HLA-A*26:01	G12C	VVGACGVGK	25	0.08441	0.3168	Non-Toxin	POSITIVE	NON-ALLERGEN	100	8.19	19.98	107.78	1.311
HLA-A*01:01	G13V	KLVVVGAGV	41	0.17986	-0.3609	Non-Toxin	NEGATIVE	NON-ALLERGEN	1.3	8.75	-19.41	183.33	1.967
HLA-A*31:01	G13S	KLVVVGAGS	31	0.17986	0.5814	Non-Toxin	NEGATIVE	NON-ALLERGEN	1.3	8.75	-19.41	151.11	1.411
HLA-B*08:01	G13D	AGDVGKSALT	42	-0.25745	-0.0774	Non-Toxin	NEGATIVE	NON-ALLERGEN	4.4	5.88	-7.98	88	0.19
HLA-B*58:01	G13V	LVVVGAGVV	31	0.17749	-1.4135	Non-Toxin	POSITIVE	NON-ALLERGEN	5.5	5.52	-9.98	215.56	2.867
HLA-A*02:03	G13S	VVVGAGSVG	32	0.002	-0.397	Non-Toxin	POSITIVE	ALLERGEN	100	5.49	-19.41	140	1.844
HLA-B*58:01	G13R	KLVVVGAGR	31	0.17986	0.6668	Non-Toxin	NEGATIVE	ALLERGEN	1.3	11	-19.41	151.11	1
HLA-A*68:01	G12C	GACGVGKSA	28	-0.18996	0.5489	Non-Toxin	POSITIVE	ALLERGEN	30	8.22	29.41	54.44	0.489
HLA-B*08:01	G13V	AGVVGKSALT	42	-0.25125	-0.2694	Non-Toxin	POSITIVE	NON-ALLERGEN	4.4	8.8	-7.98	117	0.96
HLA-A*02:06	G13S	SVGKSALTIQ	39	-0.22892	-0.3679	Non-Toxin	NEGATIVE	NON-ALLERGEN	1.9	8.47	-7.98	117	0.42
HLA-B*57:01	G13C	KLVVVGAGCV	42	0.16207	-0.0098	Non-Toxin	NEGATIVE	NON-ALLERGEN	1.3	8.22	-24.01	165	2.02
HLA-A*02:03	G13C	AGCVGKSALT	32	-0.28215	-0.3215	Non-Toxin	NEGATIVE	ALLERGEN	4.4	8.27	-15.52	88	0.79
HLA-B*53:01	G12D	LVVVGADGV	20	0.16329	0.3349	Non-Toxin	POSITIVE	NON-ALLERGEN	5.5	3.8	-19.41	183.33	2.011
HLA-A*02:03	G12C	ACGVGKSALT	32	-0.25365	0.0494	Non-Toxin	POSITIVE	ALLERGEN	4.4	8.27	35.96	88	0.79
HLA-A*02:01	G13V	GAGVVGKSAL	30	-0.19402	-0.6794	Non-Toxin	NEGATIVE	NON-ALLERGEN	30	8.75	-16.47	117	0.99
HLA-B*44:03	G13S	AGSVGKSAL	18	-0.29892	0.0008	Non-Toxin	NEGATIVE	ALLERGEN	4.4	8.8	-9.98	97.78	0.589
HLA-A*01:01	G13S	AGSVGKSALT	41	-0.31835	-0.0002	Non-Toxin	NEGATIVE	ALLERGEN	4.4	8.8	-7.98	88	0.46
HLA-A*02:03	G13R	GRVGKSALT	32	-0.29169	-0.166	Non-Toxin	POSITIVE	NON-ALLERGEN	30	11	-9.98	86.67	-0.1
HLA-B*07:02	G13D	AGDVGKSALT	27	-0.25745	-0.0774	Non-Toxin	NEGATIVE	NON-ALLERGEN	4.4	5.88	-7.98	88	0.19
HLA-A*68:02	G12V	VVGAVGVGKS	32	0.06503	-0.1627	Non-Toxin	POSITIVE	NON-ALLERGEN	100	8.72	-33.45	126	1.27
HLA-B*53:01	G12D	VGADGVGKSA	20	-0.13854	0.7409	Non-Toxin	POSITIVE	ALLERGEN	100	5.81	-33.45	78	0.26
HLA-A*02:03	G12D	VVVGADGVGK	32	0.19374	0.7272	Non-Toxin	POSITIVE	ALLERGEN	100	5.81	-33.45	126	1
HLA-B*40:01	G13V	VVGKSALTI	17	-0.31695	-0.8802	Non-Toxin	POSITIVE	NON-ALLERGEN	100	8.72	-9.98	162.22	1.411
HLA-A*01:01	G13R	GRVGKSALTI	42	-0.27345	-0.422	Non-Toxin	POSITIVE	NON-ALLERGEN	30	11	-7.98	117	0.36
HLA-A*02:01	G13D	VVGAGDVGK	30	0.15889	0.7916	Non-Toxin	POSITIVE	ALLERGEN	100	5.81	-28.84	107.78	0.644
HLA-A*02:03	G12V	EYKLVVVGAV	32	0.08956	0.0655	Non-Toxin	POSITIVE	NON-ALLERGEN	1	6.1	-16.47	165	1.33
HLA-A*01:01	G12S	SGVGKSALT	42	-0.29169	0.046	Non-Toxin	POSITIVE	ALLERGEN	1.9	8.47	-9.98	86.67	0.311
HLA-B*58:01	G13S	KLVVVGAGSV	32	0.09691	-0.0204	Non-Toxin	NEGATIVE	NON-ALLERGEN	1.3	8.75	-16.47	165	1.69
HLA-B*08:01	G13S	KLVVVGAGSV	42	0.09691	-0.0204	Non-Toxin	NEGATIVE	NON-ALLERGEN	1.3	8.75	-16.47	165	1.69
HLA-A*68:01	G13R	RVGKSALTI	28	-0.31695	-0.5903	Non-Toxin	POSITIVE	NON-ALLERGEN	1	11	-9.98	130	0.444
HLA-B*58:01	G13C	GAGCVGKSA	32	-0.24981	0.1916	Non-Toxin	NEGATIVE	ALLERGEN	30	8.22	-27.79	54.44	0.489
HLA-A*33:01	G12V	AVGVGKSAL	31	-0.23422	-0.0611	Non-Toxin	POSITIVE	NON-ALLERGEN	4.4	8.8	-19.41	130	1.144
HLA-A*32:01	G12V	KLVVVGAVG	23	0.18418	-0.3821	Non-Toxin	POSITIVE	NON-ALLERGEN	1.3	8.75	-28.84	183.33	1.967
HLA-B*44:03	G12S	ASGVGKSAL	19	-0.23422	0.2438	Non-Toxin	POSITIVE	ALLERGEN	4.4	8.8	-9.98	97.78	0.589
HLA-B*53:01	G12S	ASGVGKSAL	20	-0.23422	0.2438	Non-Toxin	POSITIVE	ALLERGEN	4.4	8.8	-9.98	97.78	0.589
HLA-A*01:01	G12C	LVVVGACGV	42	0.09907	-0.1143	Non-Toxin	POSITIVE	NON-ALLERGEN	5.5	5.52	38.84	183.33	2.678
HLA-A*02:01	G13V	VVGAGVVGKS	30	0.06503	-0.5474	Non-Toxin	POSITIVE	NON-ALLERGEN	100	8.72	-24.96	126	1.27
HLA-A*02:06	G13S	VGAGSVGKS	40	-0.17284	0.2633	Non-Toxin	NEGATIVE	ALLERGEN	100	8.72	-28.84	75.56	0.389
HLA-B*08:01	G13D	DVGKSALTIQ	42	-0.22892	-0.4109	Non-Toxin	NEGATIVE	NON-ALLERGEN	1.1	5.84	-7.98	117	0.15
HLA-B*57:01	G12V	AVGVGKSALT	42	-0.25365	-0.0645	Non-Toxin	POSITIVE	ALLERGEN	4.4	8.8	-16.47	117	0.96
HLA-B*44:03	G12S	GASGVGKSAL	19	-0.26616	-0.0276	Non-Toxin	NEGATIVE	ALLERGEN	30	8.75	-16.47	88	0.49
HLA-B*08:01	G12D	EYKLVVVGAD	42	0.08956	1.1518	Non-Toxin	NEGATIVE	NON-ALLERGEN	1	4.37	-24.96	136	0.56
HLA-B*53:01	G13V	GAGVVGKSA	21	-0.15402	-0.0036	Non-Toxin	POSITIVE	NON-ALLERGEN	30	8.75	-19.41	86.67	0.678
HLA-B*08:01	G13S	VGAGSVGKSA	43	-0.32086	0.345	Non-Toxin	POSITIVE	ALLERGEN	100	8.72	-24.96	78	0.53
HLA-B*35:01	G13R	RVGKSALTI	22	-0.31695	-0.5903	Non-Toxin	POSITIVE	NON-ALLERGEN	1	11	-9.98	130	0.444
HLA-B*58:01	G13C	VGAGCVGKSA	32	-0.21226	0.1029	Non-Toxin	POSITIVE	ALLERGEN	100	8.19	-32.5	78	0.86
HLA-A*02:03	G12S	VGASGVGKS	33	-0.17931	0.5447	Non-Toxin	POSITIVE	NON-ALLERGEN	100	8.72	-28.84	75.56	0.389
HLA-B*53:01	G13V	LVVVGAGVV	21	0.17749	-1.4135	Non-Toxin	POSITIVE	NON-ALLERGEN	5.5	5.52	-9.98	215.56	2.867
HLA-A*02:03	G13R	VGAGRVGKS	33	0.03866	0.2377	Non-Toxin	POSITIVE	ALLERGEN	100	11	-28.84	75.56	-0.022
HLA-A*01:01	G12V	VGAVGVGKSA	42	-0.11932	0.102	Non-Toxin	POSITIVE	NON-ALLERGEN	100	8.72	-33.45	107	1.03
HLA-B*57:01	G13V	AGVVGKSALT	43	-0.25125	-0.2694	Non-Toxin	POSITIVE	NON-ALLERGEN	4.4	8.8	-7.98	117	0.96
HLA-A*01:01	G13V	VVGKSALTIQ	42	-0.22892	-0.5448	Non-Toxin	NEGATIVE	NON-ALLERGEN	100	8.72	-7.98	146	0.92
HLA-A*02:03	G13R	YKLVVVGAGR	33	0.20306	0.8104	Non-Toxin	NEGATIVE	ALLERGEN	2.8	9.99	-16.47	136	0.77
HLA-A*02:01	G13C	GCVGKSALT	30	-0.29169	-0.6161	Non-Toxin	NEGATIVE	ALLERGEN	30	8.22	-18.36	86.67	0.678
HLA-B*08:01	G12S	KLVVVGASGV	43	0.04515	0.0378	Non-Toxin	NEGATIVE	NON-ALLERGEN	1.3	8.75	-16.47	165	1.69
HLA-A*02:06	G12C	YKLVVVGAC	40	0.16846	0.8646	Non-Toxin	NEGATIVE	NON-ALLERGEN	2.8	8.2	29.41	151.11	1.678
HLA-A*02:03	G12C	VVVGACGVGK	33	0.11964	0.2807	Non-Toxin	POSITIVE	NON-ALLERGEN	100	8.19	18.98	126	1.6
HLA-B*07:02	G13C	GCVGKSALTI	28	-0.27345	-0.8174	Non-Toxin	NEGATIVE	ALLERGEN	30	8.22	-15.52	117	1.06
HLA-A*68:02	G13C	GAGCVGKSAL	33	-0.28981	-0.5152	Non-Toxin	NEGATIVE	ALLERGEN	30	8.22	-24.01	88	0.82
HLA-A*68:01	G12V	AVGVGKSAL	29	-0.23422	-0.0611	Non-Toxin	POSITIVE	NON-ALLERGEN	4.4	8.8	-19.41	130	1.144
HLA-B*51:01	G12S	KLVVVGASGV	38	0.04515	0.0378	Non-Toxin	NEGATIVE	NON-ALLERGEN	1.3	8.75	-16.47	165	1.69
HLA-B*44:03	G12C	GACGVGKSA	19	-0.18996	0.5489	Non-Toxin	POSITIVE	ALLERGEN	30	8.22	29.41	54.44	0.489
HLA-B*40:01	G13V	GAGVVGKSAL	18	-0.19402	-0.6794	Non-Toxin	NEGATIVE	NON-ALLERGEN	30	8.75	-16.47	117	0.99
HLA-A*26:01	G13V	VVGAGVVGKS	26	0.06503	-0.5474	Non-Toxin	POSITIVE	NON-ALLERGEN	100	8.72	-24.96	126	1.27
HLA-A*30:02	G13S	LVVVGAGSVG	51	0.04244	-0.3745	Non-Toxin	NEGATIVE	NON-ALLERGEN	5.5	5.52	-16.47	165	2.04
HLA-B*08:01	G13C	GAGCVGKSA	43	-0.24981	0.1916	Non-Toxin	NEGATIVE	ALLERGEN	30	8.22	-27.79	54.44	0.489
HLA-A*01:01	G13C	LVVVGAGCV	43	0.12187	-0.3612	Non-Toxin	NEGATIVE	NON-ALLERGEN	5.5	5.52	-18.36	183.33	2.678
HLA-B*58:01	G12V	VVVGAVGVG	32	0.17718	-1.4124	Non-Toxin	POSITIVE	NON-ALLERGEN	100	5.49	-28.84	172.22	2.4
HLA-B*57:01	G12S	VVVGASGVG	43	-0.01741	-0.3117	Non-Toxin	POSITIVE	ALLERGEN	100	5.49	-19.41	140	1.844
HLA-B*58:01	G12D	KLVVVGADGV	32	0.20349	0.5857	Non-Toxin	NEGATIVE	NON-ALLERGEN	1.3	5.84	-24.96	165	1.42
HLA-A*01:01	G12D	DGVGKSALT	43	-0.29169	0.1501	Non-Toxin	POSITIVE	ALLERGEN	1.1	5.84	-9.98	86.67	0.011
HLA-A*33:01	G13R	RVGKSALTIQ	32	-0.22892	-0.2922	Non-Toxin	NEGATIVE	NON-ALLERGEN	1	11	-7.98	117	0.05
HLA-B*58:01	G13C	VVVGAGCVG	33	0.09612	-0.457	Non-Toxin	NEGATIVE	ALLERGEN	100	5.49	-27.79	140	2.211
HLA-A*68:02	G13C	GCVGKSALT	33	-0.29169	-0.6161	Non-Toxin	NEGATIVE	ALLERGEN	30	8.22	-18.36	86.67	0.678
HLA-A*02:01	G12C	VGACGVGKSA	31	-0.21511	0.3878	Non-Toxin	POSITIVE	ALLERGEN	100	8.19	18.98	78	0.86
HLA-B*44:03	G13S	GAGSVGKSA	19	-0.36203	0.5613	Non-Toxin	NEGATIVE	ALLERGEN	30	8.75	-19.41	54.44	0.122
HLA-A*02:01	G13R	YKLVVVGAGR	31	0.20306	0.8104	Non-Toxin	NEGATIVE	ALLERGEN	2.8	9.99	-16.47	136	0.77
HLA-B*44:03	G12V	GAVGVGKSAL	19	-0.19906	-0.4274	Non-Toxin	POSITIVE	NON-ALLERGEN	30	8.75	-24.96	117	0.99
HLA-B*58:01	G12C	LVVVGACGV	33	0.09907	-0.1143	Non-Toxin	POSITIVE	NON-ALLERGEN	5.5	5.52	38.84	183.33	2.678
HLA-B*51:01	G13V	VVGAGVVGK	39	0.17687	-0.8265	Non-Toxin	POSITIVE	NON-ALLERGEN	100	8.72	-28.84	140	1.5
HLA-B*58:01	G12C	VVVGACGVGK	33	0.11964	0.2807	Non-Toxin	POSITIVE	NON-ALLERGEN	100	8.19	18.98	126	1.6
HLA-A*30:02	G12C	VGACGVGKS	52	-0.06709	0.3544	Non-Toxin	POSITIVE	ALLERGEN	100	8.19	19.98	75.56	0.756
HLA-B*07:02	G13V	VVGAGVVGK	28	0.17687	-0.8265	Non-Toxin	POSITIVE	NON-ALLERGEN	100	8.72	-28.84	140	1.5
HLA-A*68:02	G13R	KLVVVGAGR	33	0.17986	0.6668	Non-Toxin	NEGATIVE	ALLERGEN	1.3	11	-19.41	151.11	1
HLA-A*30:02	G13R	GRVGKSALT	52	-0.29169	-0.166	Non-Toxin	POSITIVE	NON-ALLERGEN	30	11	-9.98	86.67	-0.1
HLA-B*15:01	G12D	VGADGVGKSA	31	-0.13854	0.7409	Non-Toxin	POSITIVE	ALLERGEN	100	5.81	-33.45	78	0.26
HLA-A*68:02	G13S	VGAGSVGKS	34	-0.17284	0.2633	Non-Toxin	NEGATIVE	ALLERGEN	100	8.72	-28.84	75.56	0.389
HLA-B*44:02	G13R	KLVVVGAGR	20	0.17986	0.6668	Non-Toxin	NEGATIVE	ALLERGEN	1.3	11	-19.41	151.11	1
HLA-A*01:01	G13D	VGAGDVGKS	44	0.00986	0.4179	Non-Toxin	POSITIVE	ALLERGEN	100	5.81	-28.84	75.56	0.089
HLA-B*58:01	G12V	VGVGKSALT	33	-0.29169	-0.2356	Non-Toxin	POSITIVE	ALLERGEN	100	8.72	-19.41	118.89	0.867
HLA-B*07:02	G12D	LVVVGADGV	28	0.16329	0.3349	Non-Toxin	POSITIVE	NON-ALLERGEN	5.5	3.8	-19.41	183.33	2.011
HLA-A*32:01	G12D	KLVVVGADGV	24	0.20349	0.5857	Non-Toxin	NEGATIVE	NON-ALLERGEN	1.3	5.84	-24.96	165	1.42
HLA-B*51:01	G12C	CGVGKSALT	39	-0.29169	-0.104	Non-Toxin	POSITIVE	ALLERGEN	1.2	8.22	-9.98	86.67	0.678
HLA-A*30:02	G12C	VVGACGVGKS	52	-0.02767	0.4029	Non-Toxin	POSITIVE	ALLERGEN	100	8.19	18.98	97	1.1
HLA-B*08:01	G13D	VGAGDVGKSA	44	-0.13816	0.5202	Non-Toxin	POSITIVE	NON-ALLERGEN	100	5.81	-24.96	78	0.26
HLA-B*58:01	G13C	KLVVVGAGC	33	0.17986	0.6343	Non-Toxin	NEGATIVE	NON-ALLERGEN	1.3	8.22	-19.41	151.11	1.778
HLA-B*08:01	G12S	KLVVVGASG	44	0.0634	0.5393	Non-Toxin	NEGATIVE	NON-ALLERGEN	1.3	8.75	-19.41	151.11	1.411
HLA-A*32:01	G12S	GASGVGKSA	24	-0.22616	0.7521	Non-Toxin	POSITIVE	NON-ALLERGEN	30	8.75	-19.41	54.44	0.122
HLA-A*31:01	G12S	KLVVVGASGV	33	0.04515	0.0378	Non-Toxin	NEGATIVE	NON-ALLERGEN	1.3	8.75	-16.47	165	1.69
HLA-A*03:01	G12S	KLVVVGASGV	26	0.04515	0.0378	Non-Toxin	NEGATIVE	NON-ALLERGEN	1.3	8.75	-16.47	165	1.69
HLA-A*03:01	G12D	GADGVGKSA	26	-0.16526	0.93	Non-Toxin	POSITIVE	NON-ALLERGEN	30	5.84	-28.84	54.44	-0.178
HLA-A*33:01	G13S	SVGKSALTI	33	-0.31695	-0.6745	Non-Toxin	POSITIVE	ALLERGEN	1.9	8.47	-9.98	130	0.856
HLA-A*01:01	G13R	VGAGRVGKS	44	0.03866	0.2377	Non-Toxin	POSITIVE	ALLERGEN	100	11	-28.84	75.56	-0.022
HLA-A*03:01	G13D	AGDVGKSAL	26	-0.23802	-0.0875	Non-Toxin	NEGATIVE	ALLERGEN	4.4	5.88	-9.98	97.78	0.289
HLA-A*68:02	G13C	VVVGAGCVG	34	0.09612	-0.457	Non-Toxin	NEGATIVE	ALLERGEN	100	5.49	-27.79	140	2.211
HLA-A*68:02	G12V	LVVVGAVGVG	34	0.21762	-1.2275	Non-Toxin	POSITIVE	NON-ALLERGEN	5.5	5.52	-24.96	194	2.54
HLA-B*58:01	G12S	SGVGKSALT	33	-0.29169	0.046	Non-Toxin	POSITIVE	ALLERGEN	1.9	8.47	-9.98	86.67	0.311
HLA-A*01:01	G12D	VVGADGVGKS	44	0.04643	0.7826	Non-Toxin	POSITIVE	ALLERGEN	100	5.81	-33.45	97	0.5
HLA-B*07:02	G12C	LVVVGACGV	29	0.09907	-0.1143	Non-Toxin	POSITIVE	NON-ALLERGEN	5.5	5.52	38.84	183.33	2.678
HLA-A*31:01	G13C	CVGKSALTI	33	-0.31695	-0.9209	Non-Toxin	POSITIVE	NON-ALLERGEN	1.2	8.22	-18.36	130	1.222
HLA-A*24:02	G12S	ASGVGKSAL	19	-0.23422	0.2438	Non-Toxin	POSITIVE	ALLERGEN	4.4	8.8	-9.98	97.78	0.589
HLA-A*03:01	G12S	ASGVGKSAL	26	-0.23422	0.2438	Non-Toxin	POSITIVE	ALLERGEN	4.4	8.8	-9.98	97.78	0.589
HLA-B*44:02	G12C	GACGVGKSAL	20	-0.22996	-0.1927	Non-Toxin	NEGATIVE	ALLERGEN	30	8.22	27.47	88	0.82
HLA-A*68:01	G13V	VVGKSALTI	29	-0.31695	-0.8802	Non-Toxin	POSITIVE	NON-ALLERGEN	100	8.72	-9.98	162.22	1.411
HLA-A*01:01	G13V	GAGVVGKSAL	44	-0.19402	-0.6794	Non-Toxin	NEGATIVE	NON-ALLERGEN	30	8.75	-16.47	117	0.99
HLA-A*31:01	G13D	DVGKSALTI	33	-0.31695	-0.7247	Non-Toxin	POSITIVE	NON-ALLERGEN	1.1	5.84	-9.98	130	0.556
HLA-A*03:01	G12V	LVVVGAVGV	26	0.17941	-1.3899	Non-Toxin	POSITIVE	NON-ALLERGEN	5.5	5.52	-19.41	215.56	2.867
HLA-B*57:01	G13V	VVGAGVVGKS	44	0.06503	-0.5474	Non-Toxin	POSITIVE	NON-ALLERGEN	100	8.72	-24.96	126	1.27
HLA-B*07:02	G13R	RVGKSALTIQ	29	-0.22892	-0.2922	Non-Toxin	NEGATIVE	NON-ALLERGEN	1	11	-7.98	117	0.05
HLA-A*32:01	G12D	GADGVGKSAL	24	-0.20526	0.1322	Non-Toxin	NEGATIVE	ALLERGEN	30	5.84	-24.96	88	0.22
HLA-B*51:01	G12C	YKLVVVGAC	39	0.16846	0.8646	Non-Toxin	NEGATIVE	NON-ALLERGEN	2.8	8.2	29.41	151.11	1.678
HLA-A*23:01	G13S	GSVGKSALTI	20	-0.27345	-0.4897	Non-Toxin	NEGATIVE	NON-ALLERGEN	30	8.75	-7.98	117	0.73
HLA-A*31:01	G12S	VVGASGVGKS	33	-0.13627	0.4759	Non-Toxin	POSITIVE	ALLERGEN	100	8.72	-24.96	97	0.77
HLA-A*02:03	G12D	VVGADGVGK	34	0.15851	0.6593	Non-Toxin	POSITIVE	ALLERGEN	100	5.81	-38.28	107.78	0.644
HLA-A*68:01	G13D	VVGAGDVGKS	30	0.04643	0.7058	Non-Toxin	NEGATIVE	ALLERGEN	100	5.81	-24.96	97	0.5
HLA-A*68:01	G12V	GAVGVGKSAL	30	-0.19906	-0.4274	Non-Toxin	POSITIVE	NON-ALLERGEN	30	8.75	-24.96	117	0.99
HLA-A*02:03	G13R	AGRVGKSALT	34	-0.24785	0.0818	Non-Toxin	POSITIVE	NON-ALLERGEN	4.4	11	-7.98	88	0.09
HLA-B*07:02	G12S	VVVGASGVG	29	-0.01741	-0.3117	Non-Toxin	POSITIVE	ALLERGEN	100	5.49	-19.41	140	1.844
HLA-B*08:01	G12D	LVVVGADGV	45	0.16329	0.3349	Non-Toxin	POSITIVE	NON-ALLERGEN	5.5	3.8	-19.41	183.33	2.011
HLA-A*02:06	G12D	DGVGKSALT	41	-0.29169	0.1501	Non-Toxin	POSITIVE	ALLERGEN	1.1	5.84	-9.98	86.67	0.011
HLA-A*30:02	G12C	CGVGKSALTI	53	-0.27345	-0.3601	Non-Toxin	POSITIVE	ALLERGEN	1.2	8.22	-7.98	117	1.06
HLA-A*30:01	G12C	VVGACGVGKS	56	-0.02767	0.4029	Non-Toxin	POSITIVE	ALLERGEN	100	8.19	18.98	97	1.1
HLA-A*01:01	G13V	VGAGVVGKSA	45	-0.11956	-0.3411	Non-Toxin	POSITIVE	NON-ALLERGEN	100	8.72	-24.96	107	1.03
HLA-B*15:01	G12D	KLVVVGADG	32	0.17302	1.0333	Non-Toxin	NEGATIVE	NON-ALLERGEN	1.3	5.84	-28.84	151.11	1.111
HLA-A*32:01	G13V	VVGKSALTIQ	25	-0.22892	-0.5448	Non-Toxin	NEGATIVE	NON-ALLERGEN	100	8.72	-7.98	146	0.92
HLA-A*32:01	G13V	LVVVGAGVV	25	0.17749	-1.4135	Non-Toxin	POSITIVE	NON-ALLERGEN	5.5	5.52	-9.98	215.56	2.867
HLA-B*57:01	G12V	VGVGKSALT	45	-0.29169	-0.2356	Non-Toxin	POSITIVE	ALLERGEN	100	8.72	-19.41	118.89	0.867
HLA-A*24:02	G12D	DGVGKSALTI	19	-0.27345	-0.1469	Non-Toxin	POSITIVE	ALLERGEN	1.1	5.84	-7.98	117	0.46
HLA-A*01:01	G12C	VGACGVGKSA	45	-0.21511	0.3878	Non-Toxin	POSITIVE	ALLERGEN	100	8.19	18.98	78	0.86
HLA-A*23:01	G13V	GVVGKSALTI	20	-0.27345	-0.714	Non-Toxin	POSITIVE	NON-ALLERGEN	30	8.75	-7.98	146	1.23
HLA-B*53:01	G13R	LVVVGAGRV	22	0.18361	-0.2725	Non-Toxin	NEGATIVE	NON-ALLERGEN	5.5	9.75	-9.98	183.33	1.9
HLA-A*01:01	G13R	VGAGRVGKSA	45	-0.10936	0.4146	Non-Toxin	POSITIVE	ALLERGEN	100	11	-24.96	78	0.16
HLA-A*01:01	G13D	GDVGKSALT	45	-0.29169	-0.3667	Non-Toxin	NEGATIVE	NON-ALLERGEN	30	5.84	-9.98	86.67	0.011
HLA-A*02:03	G13S	VGAGSVGKS	35	-0.17284	0.2633	Non-Toxin	NEGATIVE	ALLERGEN	100	8.72	-28.84	75.56	0.389
HLA-A*26:01	G13D	GDVGKSALTI	28	-0.27345	-0.5995	Non-Toxin	NEGATIVE	NON-ALLERGEN	30	5.84	-7.98	117	0.46
HLA-B*51:01	G12V	KLVVVGAVGV	40	0.21961	-0.8624	Non-Toxin	POSITIVE	NON-ALLERGEN	1.3	8.75	-24.96	194	2.19
HLA-B*51:01	G12V	VVVGAVGVG	40	0.17718	-1.4124	Non-Toxin	POSITIVE	NON-ALLERGEN	100	5.49	-28.84	172.22	2.4
HLA-B*07:02	G12S	KLVVVGASGV	30	0.04515	0.0378	Non-Toxin	NEGATIVE	NON-ALLERGEN	1.3	8.75	-16.47	165	1.69
HLA-A*11:01	G12S	ASGVGKSAL	20	-0.23422	0.2438	Non-Toxin	POSITIVE	ALLERGEN	4.4	8.8	-9.98	97.78	0.589
HLA-A*02:06	G12D	ADGVGKSALT	42	-0.25365	0.2918	Non-Toxin	POSITIVE	ALLERGEN	4.4	5.88	-16.47	88	0.19
HLA-A*30:01	G13D	LVVVGAGDV	57	0.16633	0.1716	Non-Toxin	NEGATIVE	NON-ALLERGEN	5.5	3.8	-9.98	183.33	2.011
HLA-B*58:01	G12S	VVVGASGVG	35	-0.01741	-0.3117	Non-Toxin	POSITIVE	ALLERGEN	100	5.49	-19.41	140	1.844
HLA-A*31:01	G12S	SGVGKSALT	34	-0.29169	0.046	Non-Toxin	POSITIVE	ALLERGEN	1.9	8.47	-9.98	86.67	0.311
HLA-A*32:01	G12C	GACGVGKSA	25	-0.18996	0.5489	Non-Toxin	POSITIVE	ALLERGEN	30	8.22	29.41	54.44	0.489
HLA-B*53:01	G13V	GVVGKSALTI	22	-0.27345	-0.714	Non-Toxin	POSITIVE	NON-ALLERGEN	30	8.75	-7.98	146	1.23
HLA-B*53:01	G13V	GAGVVGKSAL	22	-0.19402	-0.6794	Non-Toxin	NEGATIVE	NON-ALLERGEN	30	8.75	-16.47	117	0.99
HLA-A*02:03	G13V	VVGKSALTIQ	35	-0.22892	-0.5448	Non-Toxin	NEGATIVE	NON-ALLERGEN	100	8.72	-7.98	146	0.92
HLA-B*15:01	G13D	KLVVVGAGDV	33	0.20653	0.4396	Non-Toxin	NEGATIVE	NON-ALLERGEN	1.3	5.84	-16.47	165	1.42
HLA-B*57:01	G13C	LVVVGAGCV	45	0.12187	-0.3612	Non-Toxin	NEGATIVE	NON-ALLERGEN	5.5	5.52	-18.36	183.33	2.678
HLA-A*02:06	G12V	EYKLVVVGAV	42	0.08956	0.0655	Non-Toxin	POSITIVE	NON-ALLERGEN	1	6.1	-16.47	165	1.33
HLA-A*30:02	G12S	EYKLVVVGAS	54	0.08956	0.7277	Non-Toxin	NEGATIVE	ALLERGEN	1	6.1	-16.47	136	0.83
HLA-A*02:01	G12C	VVGACGVGK	32	0.08441	0.3168	Non-Toxin	POSITIVE	NON-ALLERGEN	100	8.19	19.98	107.78	1.311
HLA-A*26:01	G13S	GSVGKSALT	28	-0.29169	-0.2411	Non-Toxin	NEGATIVE	NON-ALLERGEN	30	8.75	-9.98	86.67	0.311
HLA-A*02:03	G13R	VVVGAGRVG	35	0.1853	-0.1617	Non-Toxin	POSITIVE	NON-ALLERGEN	100	9.72	-19.41	140	1.433
HLA-A*03:01	G13D	GDVGKSALTI	27	-0.27345	-0.5995	Non-Toxin	NEGATIVE	NON-ALLERGEN	30	5.84	-7.98	117	0.46
HLA-A*01:01	G13C	GCVGKSALTI	46	-0.27345	-0.8174	Non-Toxin	NEGATIVE	ALLERGEN	30	8.22	-15.52	117	1.06
HLA-B*53:01	G12C	VGACGVGKSA	22	-0.21511	0.3878	Non-Toxin	POSITIVE	ALLERGEN	100	8.19	18.98	78	0.86
HLA-A*31:01	G12C	GACGVGKSA	34	-0.18996	0.5489	Non-Toxin	POSITIVE	ALLERGEN	30	8.22	29.41	54.44	0.489
HLA-A*33:01	G13V	GVVGKSALT	35	-0.29169	-0.5002	Non-Toxin	POSITIVE	NON-ALLERGEN	30	8.75	-9.98	118.89	0.867
HLA-A*02:03	G13V	LVVVGAGVVG	35	0.2169	-1.2779	Non-Toxin	POSITIVE	NON-ALLERGEN	5.5	5.52	-16.47	194	2.54
HLA-B*07:02	G13S	VVVGAGSVGK	30	0.01751	0.0581	Non-Toxin	POSITIVE	NON-ALLERGEN	100	8.72	-24.96	126	1.27
HLA-A*68:02	G13D	VVVGAGDVG	35	0.16034	0.1743	Non-Toxin	POSITIVE	ALLERGEN	100	3.8	-19.41	140	1.544
HLA-B*15:01	G13C	GAGCVGKSA	33	-0.24981	0.1916	Non-Toxin	NEGATIVE	ALLERGEN	30	8.22	-27.79	54.44	0.489
HLA-B*57:01	G12V	KLVVVGAVG	46	0.18418	-0.3821	Non-Toxin	POSITIVE	NON-ALLERGEN	1.3	8.75	-28.84	183.33	1.967
HLA-B*08:01	G12C	CGVGKSALT	46	-0.29169	-0.104	Non-Toxin	POSITIVE	ALLERGEN	1.2	8.22	-9.98	86.67	0.678
HLA-B*53:01	G13R	AGRVGKSAL	22	-0.22842	0.0924	Non-Toxin	NEGATIVE	NON-ALLERGEN	4.4	11	-9.98	97.78	0.178
HLA-A*33:01	G13D	AGDVGKSAL	35	-0.23802	-0.0875	Non-Toxin	NEGATIVE	ALLERGEN	4.4	5.88	-9.98	97.78	0.289
HLA-B*08:01	G13S	GSVGKSALT	46	-0.29169	-0.2411	Non-Toxin	NEGATIVE	NON-ALLERGEN	30	8.75	-9.98	86.67	0.311
HLA-A*68:01	G13S	LVVVGAGSV	31	0.05671	-0.3872	Non-Toxin	NEGATIVE	NON-ALLERGEN	5.5	5.52	-9.98	183.33	2.311
HLA-A*26:01	G12V	YKLVVVGAV	28	0.16846	-0.0695	Non-Toxin	POSITIVE	NON-ALLERGEN	2.8	8.59	-19.41	183.33	1.867
HLA-B*35:01	G12D	LVVVGADGV	23	0.16329	0.3349	Non-Toxin	POSITIVE	NON-ALLERGEN	5.5	3.8	-19.41	183.33	2.011
HLA-A*23:01	G12D	DGVGKSALTI	20	-0.27345	-0.1469	Non-Toxin	POSITIVE	ALLERGEN	1.1	5.84	-7.98	117	0.46
HLA-A*02:01	G12D	KLVVVGADG	33	0.17302	1.0333	Non-Toxin	NEGATIVE	NON-ALLERGEN	1.3	5.84	-28.84	151.11	1.111
HLA-B*07:02	G12C	YKLVVVGAC	30	0.16846	0.8646	Non-Toxin	NEGATIVE	NON-ALLERGEN	2.8	8.2	29.41	151.11	1.678
HLA-B*40:01	G13V	GAGVVGKSA	19	-0.15402	-0.0036	Non-Toxin	POSITIVE	NON-ALLERGEN	30	8.75	-19.41	86.67	0.678
HLA-A*30:01	G13R	LVVVGAGRVG	57	0.22574	-0.1721	Non-Toxin	POSITIVE	NON-ALLERGEN	5.5	9.75	-16.47	165	1.67
HLA-A*02:01	G13R	VGAGRVGKSA	33	-0.10936	0.4146	Non-Toxin	POSITIVE	ALLERGEN	100	11	-24.96	78	0.16
HLA-B*07:02	G13C	VGAGCVGKSA	30	-0.21226	0.1029	Non-Toxin	POSITIVE	ALLERGEN	100	8.19	-32.5	78	0.86
HLA-A*33:01	G12S	LVVVGASGV	35	0.00495	-0.3217	Non-Toxin	NEGATIVE	NON-ALLERGEN	5.5	5.52	-9.98	183.33	2.311
HLA-A*02:03	G12C	VVVGACGVG	35	0.08757	-0.1328	Non-Toxin	POSITIVE	ALLERGEN	100	5.49	29.41	140	2.211
HLA-B*51:01	G13R	KLVVVGAGRV	41	0.22381	0.0764	Non-Toxin	NEGATIVE	ALLERGEN	1.3	11	-16.47	165	1.32
HLA-A*30:02	G13R	LVVVGAGRVG	55	0.22574	-0.1721	Non-Toxin	POSITIVE	NON-ALLERGEN	5.5	9.75	-16.47	165	1.67
HLA-A*03:01	G13C	GCVGKSALTI	28	-0.27345	-0.8174	Non-Toxin	NEGATIVE	ALLERGEN	30	8.22	-15.52	117	1.06
HLA-B*53:01	G12V	VGVGKSALTI	23	-0.27345	-0.4943	Non-Toxin	POSITIVE	ALLERGEN	100	8.72	-16.47	146	1.23
HLA-A*68:02	G12C	VVGACGVGK	36	0.08441	0.3168	Non-Toxin	POSITIVE	NON-ALLERGEN	100	8.19	19.98	107.78	1.311
HLA-B*58:01	G13V	GVVGKSALT	35	-0.29169	-0.5002	Non-Toxin	POSITIVE	NON-ALLERGEN	30	8.75	-9.98	118.89	0.867
HLA-B*07:02	G13S	GSVGKSALT	31	-0.29169	-0.2411	Non-Toxin	NEGATIVE	NON-ALLERGEN	30	8.75	-9.98	86.67	0.311
HLA-B*58:01	G13R	KLVVVGAGRV	35	0.22381	0.0764	Non-Toxin	NEGATIVE	ALLERGEN	1.3	11	-16.47	165	1.32
[truncated: 18,359 more rows]
