# Supplementary material for: A New Epitope Selection Method: Application to Design a Multi-Valent Epitope Vaccine Targeting HRAS Oncogene in Squamous Cell Carcinoma
Source: Vaccines (Basel). 2021 Dec 31;10(1):63. doi: 10.3390/vaccines10010063 (PMC8778118; doi:10.3390/vaccines10010063)
Supplement: Supplementary file 1 [file vaccines-10-00063-s001.zip › Supplemental Table S2.xlsx]

## Sheet: all data
allele	peptide	Paper	rank	Immunogenicity	Antigenicity	Half-Life (seconds)	Toxicity	IFNg	Permeability	Allergenicity	rank_n	immun_n	antigen_n	0.2/0.4/0.4	0.3/0.35/0.35	0.3/0.3/0.3
HLA-A*02:01	LLLDDFVEII	Snyder et al., 2020	0.28	0.35544	1.3477	0.4728	Non-Toxin	NEGATIVE	Non-CPP	no evidence	0.9973	0.815374	0.936865	0.900355	0.912473	0.916513
HLA-A*02:06	LLLDDFVEII	Snyder et al., 2020	0.57	0.35544	1.3477	0.4728	Non-Toxin	NEGATIVE	Non-CPP	no evidence	0.994399	0.815374	0.936865	0.899775	0.911603	0.915546
HLA-B*07:02	LSPRWYFYYL	Snyder et al., 2020	1.9	0.3655	1.3318	0.434243	Non-Toxin	POSITIVE	Non-CPP	no evidence	0.981098	0.82348	0.932611	0.898656	0.908961	0.912396
HLA-A*02:03	LLLDDFVEII	Snyder et al., 2020	1.4	0.35544	1.3477	0.4728	Non-Toxin	NEGATIVE	Non-CPP	no evidence	0.986099	0.815374	0.936865	0.898115	0.909113	0.912779
HLA-A*24:02	LSPRWYFYYL	Snyder et al., 2020	4.4	0.3655	1.3318	0.434243	Non-Toxin	POSITIVE	Non-CPP	no evidence	0.956096	0.82348	0.932611	0.893656	0.901461	0.904062
HLA-B*08:01	LSPRWYFYYL	Snyder et al., 2020	4.8	0.3655	1.3318	0.434243	Non-Toxin	POSITIVE	Non-CPP	no evidence	0.952095	0.82348	0.932611	0.892855	0.90026	0.902729
HLA-A*23:01	LSPRWYFYYL	Snyder et al., 2020	5	0.3655	1.3318	0.434243	Non-Toxin	POSITIVE	Non-CPP	no evidence	0.950095	0.82348	0.932611	0.892455	0.89966	0.902062
HLA-B*57:01	LSPRWYFYYL	Snyder et al., 2020	5.4	0.3655	1.3318	0.434243	Non-Toxin	POSITIVE	Non-CPP	no evidence	0.946095	0.82348	0.932611	0.891655	0.89846	0.900729
HLA-B*51:01	LSPRWYFYYL	Snyder et al., 2020	5.5	0.3655	1.3318	0.434243	Non-Toxin	POSITIVE	Non-CPP	no evidence	0.945095	0.82348	0.932611	0.891455	0.89816	0.900395
HLA-A*01:01	LSPRWYFYYL	Snyder et al., 2020	8.7	0.3655	1.3318	0.434243	Non-Toxin	POSITIVE	Non-CPP	no evidence	0.913091	0.82348	0.932611	0.885055	0.888559	0.889727
HLA-A*30:01	LSPRWYFYYL	Snyder et al., 2020	9	0.3655	1.3318	0.434243	Non-Toxin	POSITIVE	Non-CPP	no evidence	0.910091	0.82348	0.932611	0.884455	0.887659	0.888727
HLA-A*32:01	LLLDDFVEII	Snyder et al., 2020	8.3	0.35544	1.3477	0.4728	Non-Toxin	NEGATIVE	Non-CPP	no evidence	0.917092	0.815374	0.936865	0.884314	0.888411	0.889777
HLA-B*53:01	LSPRWYFYYL	Snyder et al., 2020	9.8	0.3655	1.3318	0.434243	Non-Toxin	POSITIVE	Non-CPP	no evidence	0.90209	0.82348	0.932611	0.882854	0.885259	0.88606
HLA-A*01:01	LLLDDFVEII	Snyder et al., 2020	9.3	0.35544	1.3477	0.4728	Non-Toxin	NEGATIVE	Non-CPP	no evidence	0.907091	0.815374	0.936865	0.882314	0.885411	0.886443
HLA-A*68:02	LSPRWYFYYL	Snyder et al., 2020	11	0.3655	1.3318	0.434243	Non-Toxin	POSITIVE	Non-CPP	no evidence	0.890089	0.82348	0.932611	0.880454	0.881659	0.88206
HLA-B*58:01	LSPRWYFYYL	Snyder et al., 2020	11	0.3655	1.3318	0.434243	Non-Toxin	POSITIVE	Non-CPP	no evidence	0.890089	0.82348	0.932611	0.880454	0.881659	0.88206
HLA-A*68:02	LLLDDFVEII	Snyder et al., 2020	12	0.35544	1.3477	0.4728	Non-Toxin	NEGATIVE	Non-CPP	no evidence	0.880088	0.815374	0.936865	0.876913	0.87731	0.877442
HLA-A*32:01	LSPRWYFYYL	Snyder et al., 2020	13	0.3655	1.3318	0.434243	Non-Toxin	POSITIVE	Non-CPP	no evidence	0.870087	0.82348	0.932611	0.876454	0.875658	0.875393
HLA-B*35:01	LSPRWYFYYL	Snyder et al., 2020	13	0.3655	1.3318	0.434243	Non-Toxin	POSITIVE	Non-CPP	no evidence	0.870087	0.82348	0.932611	0.876454	0.875658	0.875393
HLA-B*51:01	LLLDDFVEII	Snyder et al., 2020	13	0.35544	1.3477	0.4728	Non-Toxin	NEGATIVE	Non-CPP	no evidence	0.870087	0.815374	0.936865	0.874913	0.87431	0.874109
HLA-A*02:06	LSPRWYFYYL	Snyder et al., 2020	17	0.3655	1.3318	0.434243	Non-Toxin	POSITIVE	Non-CPP	no evidence	0.830083	0.82348	0.932611	0.868453	0.863657	0.862058
HLA-B*15:01	LLLDDFVEII	Snyder et al., 2020	17	0.35544	1.3477	0.4728	Non-Toxin	NEGATIVE	Non-CPP	no evidence	0.830083	0.815374	0.936865	0.866912	0.862308	0.860774
HLA-A*23:01	LLLDDFVEII	Snyder et al., 2020	17	0.35544	1.3477	0.4728	Non-Toxin	NEGATIVE	Non-CPP	no evidence	0.830083	0.815374	0.936865	0.866912	0.862308	0.860774
HLA-A*24:02	LLLDDFVEII	Snyder et al., 2020	18	0.35544	1.3477	0.4728	Non-Toxin	NEGATIVE	Non-CPP	no evidence	0.820082	0.815374	0.936865	0.864912	0.859308	0.85744
HLA-A*30:02	LSPRWYFYYL	Snyder et al., 2020	19	0.3655	1.3318	0.434243	Non-Toxin	POSITIVE	Non-CPP	no evidence	0.810081	0.82348	0.932611	0.864453	0.857656	0.855391
HLA-B*58:01	LLLDDFVEII	Snyder et al., 2020	19	0.35544	1.3477	0.4728	Non-Toxin	NEGATIVE	Non-CPP	no evidence	0.810081	0.815374	0.936865	0.862912	0.856308	0.854107
HLA-A*31:01	LSPRWYFYYL	Snyder et al., 2020	21	0.3655	1.3318	0.434243	Non-Toxin	POSITIVE	Non-CPP	no evidence	0.790079	0.82348	0.932611	0.860452	0.851656	0.848723
HLA-B*53:01	LLLDDFVEII	Snyder et al., 2020	21	0.35544	1.3477	0.4728	Non-Toxin	NEGATIVE	Non-CPP	no evidence	0.790079	0.815374	0.936865	0.858911	0.850307	0.847439
HLA-B*57:01	LLLDDFVEII	Snyder et al., 2020	22	0.35544	1.3477	0.4728	Non-Toxin	NEGATIVE	Non-CPP	no evidence	0.780078	0.815374	0.936865	0.856911	0.847307	0.844106
HLA-B*40:01	LLLDDFVEII	Snyder et al., 2020	22	0.35544	1.3477	0.4728	Non-Toxin	NEGATIVE	Non-CPP	no evidence	0.780078	0.815374	0.936865	0.856911	0.847307	0.844106
HLA-A*33:01	LSPRWYFYYL	Snyder et al., 2020	23	0.3655	1.3318	0.434243	Non-Toxin	POSITIVE	Non-CPP	no evidence	0.770077	0.82348	0.932611	0.856452	0.845655	0.842056
HLA-A*02:01	LSPRWYFYYL	Snyder et al., 2020	24	0.3655	1.3318	0.434243	Non-Toxin	POSITIVE	Non-CPP	no evidence	0.760076	0.82348	0.932611	0.854452	0.842655	0.838722
HLA-A*26:01	LSPRWYFYYL	Snyder et al., 2020	27	0.3655	1.3318	0.434243	Non-Toxin	POSITIVE	Non-CPP	no evidence	0.730073	0.82348	0.932611	0.848451	0.833654	0.828721
HLA-A*11:01	LSPRWYFYYL	Snyder et al., 2020	27	0.3655	1.3318	0.434243	Non-Toxin	POSITIVE	Non-CPP	no evidence	0.730073	0.82348	0.932611	0.848451	0.833654	0.828721
HLA-A*02:03	LSPRWYFYYL	Snyder et al., 2020	29	0.3655	1.3318	0.434243	Non-Toxin	POSITIVE	Non-CPP	no evidence	0.710071	0.82348	0.932611	0.844451	0.827653	0.822054
HLA-B*08:01	LLLDDFVEII	Snyder et al., 2020	29	0.35544	1.3477	0.4728	Non-Toxin	NEGATIVE	Non-CPP	no evidence	0.710071	0.815374	0.936865	0.84291	0.826305	0.82077
HLA-A*03:01	LLLDDFVEII	Snyder et al., 2020	31	0.35544	1.3477	0.4728	Non-Toxin	NEGATIVE	Non-CPP	no evidence	0.690069	0.815374	0.936865	0.838909	0.820304	0.814103
HLA-B*15:01	LSPRWYFYYL	Snyder et al., 2020	32	0.3655	1.3318	0.434243	Non-Toxin	POSITIVE	Non-CPP	no evidence	0.680068	0.82348	0.932611	0.83845	0.818652	0.812053
HLA-A*68:01	LSPRWYFYYL	Snyder et al., 2020	33	0.3655	1.3318	0.434243	Non-Toxin	POSITIVE	Non-CPP	no evidence	0.670067	0.82348	0.932611	0.83645	0.815652	0.808719
HLA-A*31:01	LLLDDFVEII	Snyder et al., 2020	33	0.35544	1.3477	0.4728	Non-Toxin	NEGATIVE	Non-CPP	no evidence	0.670067	0.815374	0.936865	0.834909	0.814304	0.807435
HLA-B*07:02	LLLDDFVEII	Snyder et al., 2020	35	0.35544	1.3477	0.4728	Non-Toxin	NEGATIVE	Non-CPP	no evidence	0.650065	0.815374	0.936865	0.830908	0.808303	0.800768
HLA-A*26:01	LLLDDFVEII	Snyder et al., 2020	35	0.35544	1.3477	0.4728	Non-Toxin	NEGATIVE	Non-CPP	no evidence	0.650065	0.815374	0.936865	0.830908	0.808303	0.800768
HLA-B*15:01	IQYIDIGNY	Snyder et al., 2020	0.03	0.30442	0.8345	0.478717	Non-Toxin	NEGATIVE	CPP	no evidence	0.9998	0.774264	0.799572	0.829494	0.850782	0.857879
HLA-A*30:02	IQYIDIGNY	Snyder et al., 2020	0.08	0.30442	0.8345	0.478717	Non-Toxin	NEGATIVE	CPP	no evidence	0.9993	0.774264	0.799572	0.829394	0.850632	0.857712
HLA-B*35:01	LLLDDFVEII	Snyder et al., 2020	37	0.35544	1.3477	0.4728	Non-Toxin	NEGATIVE	Non-CPP	no evidence	0.630063	0.815374	0.936865	0.826908	0.802302	0.794101
HLA-A*26:01	IQYIDIGNY	Snyder et al., 2020	1.4	0.30442	0.8345	0.478717	Non-Toxin	NEGATIVE	CPP	no evidence	0.986099	0.774264	0.799572	0.826754	0.846672	0.853311
HLA-A*32:01	IQYIDIGNY	Snyder et al., 2020	1.6	0.30442	0.8345	0.478717	Non-Toxin	NEGATIVE	CPP	no evidence	0.984098	0.774264	0.799572	0.826354	0.846072	0.852645
HLA-A*01:01	IQYIDIGNY	Snyder et al., 2020	2	0.30442	0.8345	0.478717	Non-Toxin	NEGATIVE	CPP	no evidence	0.980098	0.774264	0.799572	0.825554	0.844872	0.851311
HLA-B*35:01	IQYIDIGNY	Snyder et al., 2020	2.5	0.30442	0.8345	0.478717	Non-Toxin	NEGATIVE	CPP	no evidence	0.975098	0.774264	0.799572	0.824554	0.843372	0.849644
HLA-A*03:01	LSPRWYFYYL	Snyder et al., 2020	39	0.3655	1.3318	0.434243	Non-Toxin	POSITIVE	Non-CPP	no evidence	0.610061	0.82348	0.932611	0.824449	0.79765	0.788717
HLA-B*44:03	IQYIDIGNY	Snyder et al., 2020	3	0.30442	0.8345	0.478717	Non-Toxin	NEGATIVE	CPP	no evidence	0.970097	0.774264	0.799572	0.823554	0.841872	0.847978
HLA-A*03:01	IQYIDIGNY	Snyder et al., 2020	3.1	0.30442	0.8345	0.478717	Non-Toxin	NEGATIVE	CPP	no evidence	0.969097	0.774264	0.799572	0.823354	0.841572	0.847644
HLA-A*30:02	LLLDDFVEII	Snyder et al., 2020	39	0.35544	1.3477	0.4728	Non-Toxin	NEGATIVE	Non-CPP	no evidence	0.610061	0.815374	0.936865	0.822908	0.796302	0.787433
HLA-B*44:02	IQYIDIGNY	Snyder et al., 2020	3.7	0.30442	0.8345	0.478717	Non-Toxin	NEGATIVE	CPP	no evidence	0.963096	0.774264	0.799572	0.822154	0.839771	0.845644
HLA-A*11:01	IQYIDIGNY	Snyder et al., 2020	4.3	0.30442	0.8345	0.478717	Non-Toxin	NEGATIVE	CPP	no evidence	0.957096	0.774264	0.799572	0.820953	0.837971	0.843644
HLA-B*58:01	IQYIDIGNY	Snyder et al., 2020	5.1	0.30442	0.8345	0.478717	Non-Toxin	NEGATIVE	CPP	no evidence	0.949095	0.774264	0.799572	0.819353	0.835571	0.840977
HLA-B*57:01	IQYIDIGNY	Snyder et al., 2020	5.3	0.30442	0.8345	0.478717	Non-Toxin	NEGATIVE	CPP	no evidence	0.947095	0.774264	0.799572	0.818953	0.834971	0.84031
HLA-B*53:01	IQYIDIGNY	Snyder et al., 2020	5.3	0.30442	0.8345	0.478717	Non-Toxin	NEGATIVE	CPP	no evidence	0.947095	0.774264	0.799572	0.818953	0.834971	0.84031
HLA-B*44:02	LLLDDFVEII	Snyder et al., 2020	41	0.35544	1.3477	0.4728	Non-Toxin	NEGATIVE	Non-CPP	no evidence	0.590059	0.815374	0.936865	0.818907	0.790301	0.780766
HLA-A*32:01	IMLIIFWFSL	Snyder et al., 2020	6.9	0.58457	0.0125	0.480053	Non-Toxin	NEGATIVE	Non-CPP	no evidence	0.931093	1	0.579668	0.818086	0.832212	0.83692
HLA-B*40:01	IQYIDIGNY	Snyder et al., 2020	6.4	0.30442	0.8345	0.478717	Non-Toxin	NEGATIVE	CPP	no evidence	0.936094	0.774264	0.799572	0.816753	0.831671	0.836643
HLA-A*30:01	IQYIDIGNY	Snyder et al., 2020	6.8	0.30442	0.8345	0.478717	Non-Toxin	NEGATIVE	CPP	no evidence	0.932093	0.774264	0.799572	0.815953	0.83047	0.83531
HLA-A*02:01	IMLIIFWFSL	Snyder et al., 2020	8.1	0.58457	0.0125	0.480053	Non-Toxin	NEGATIVE	Non-CPP	no evidence	0.919092	1	0.579668	0.815686	0.828611	0.83292
HLA-A*23:01	IMLIIFWFSL	Snyder et al., 2020	8.4	0.58457	0.0125	0.480053	Non-Toxin	NEGATIVE	Non-CPP	no evidence	0.916092	1	0.579668	0.815086	0.827711	0.83192
HLA-A*02:01	MDLFMRIFTI	Snyder et al., 2020	3.3	0.24036	0.9495	0.476236	Non-Toxin	NEGATIVE	Non-CPP	no evidence	0.967097	0.722646	0.830337	0.814613	0.833673	0.840027
HLA-A*32:01	MDLFMRIFTI	Snyder et al., 2020	3.4	0.24036	0.9495	0.476236	Non-Toxin	NEGATIVE	Non-CPP	no evidence	0.966097	0.722646	0.830337	0.814413	0.833373	0.839693
HLA-A*02:03	MDLFMRIFTI	Snyder et al., 2020	3.5	0.24036	0.9495	0.476236	Non-Toxin	NEGATIVE	Non-CPP	no evidence	0.965097	0.722646	0.830337	0.814213	0.833073	0.83936
HLA-A*23:01	IQYIDIGNY	Snyder et al., 2020	8	0.30442	0.8345	0.478717	Non-Toxin	NEGATIVE	CPP	no evidence	0.920092	0.774264	0.799572	0.813553	0.82687	0.831309
HLA-B*08:01	MDLFMRIFTI	Snyder et al., 2020	4.2	0.24036	0.9495	0.476236	Non-Toxin	NEGATIVE	Non-CPP	no evidence	0.958096	0.722646	0.830337	0.812812	0.830973	0.837026
HLA-A*33:01	YYRRATRRIR	Snyder et al., 2020	1.5	0.31494	0.6741	0.521664	Non-Toxin	POSITIVE	Non-CPP	no evidence	0.985099	0.78274	0.756661	0.81278	0.83432	0.8415
HLA-A*24:02	IQYIDIGNY	Snyder et al., 2020	8.8	0.30442	0.8345	0.478717	Non-Toxin	NEGATIVE	CPP	no evidence	0.912091	0.774264	0.799572	0.811953	0.82447	0.828642
HLA-A*31:01	YYRRATRRIR	Snyder et al., 2020	2	0.31494	0.6741	0.521664	Non-Toxin	POSITIVE	Non-CPP	no evidence	0.980098	0.78274	0.756661	0.81178	0.83282	0.839833
HLA-A*02:06	IQYIDIGNY	Snyder et al., 2020	9.3	0.30442	0.8345	0.478717	Non-Toxin	NEGATIVE	CPP	no evidence	0.907091	0.774264	0.799572	0.810952	0.82297	0.826975
HLA-A*33:01	LLLDDFVEII	Snyder et al., 2020	45	0.35544	1.3477	0.4728	Non-Toxin	NEGATIVE	Non-CPP	no evidence	0.550055	0.815374	0.936865	0.810906	0.7783	0.767431
HLA-B*40:01	LSPRWYFYYL	Snyder et al., 2020	46	0.3655	1.3318	0.434243	Non-Toxin	POSITIVE	Non-CPP	no evidence	0.540054	0.82348	0.932611	0.810447	0.776648	0.765382
HLA-A*23:01	MDLFMRIFTI	Snyder et al., 2020	5.7	0.24036	0.9495	0.476236	Non-Toxin	NEGATIVE	Non-CPP	no evidence	0.943094	0.722646	0.830337	0.809812	0.826472	0.832026
HLA-A*24:02	IMLIIFWFSL	Snyder et al., 2020	12	0.58457	0.0125	0.480053	Non-Toxin	NEGATIVE	Non-CPP	no evidence	0.880088	1	0.579668	0.807885	0.81691	0.819919
HLA-A*31:01	IQYIDIGNY	Snyder et al., 2020	11	0.30442	0.8345	0.478717	Non-Toxin	NEGATIVE	CPP	no evidence	0.890089	0.774264	0.799572	0.807552	0.817869	0.821308
HLA-A*30:01	YYRRATRRIR	Snyder et al., 2020	4.7	0.31494	0.6741	0.521664	Non-Toxin	POSITIVE	Non-CPP	no evidence	0.953095	0.78274	0.756661	0.80638	0.824719	0.830832
HLA-A*68:01	IQYIDIGNY	Snyder et al., 2020	12	0.30442	0.8345	0.478717	Non-Toxin	NEGATIVE	CPP	no evidence	0.880088	0.774264	0.799572	0.805552	0.814869	0.817975
HLA-B*44:03	LLLDDFVEII	Snyder et al., 2020	49	0.35544	1.3477	0.4728	Non-Toxin	NEGATIVE	Non-CPP	no evidence	0.510051	0.815374	0.936865	0.802906	0.766299	0.754097
HLA-A*11:01	LLLDDFVEII	Snyder et al., 2020	49	0.35544	1.3477	0.4728	Non-Toxin	NEGATIVE	Non-CPP	no evidence	0.510051	0.815374	0.936865	0.802906	0.766299	0.754097
HLA-A*02:06	MDLFMRIFTI	Snyder et al., 2020	9.2	0.24036	0.9495	0.476236	Non-Toxin	NEGATIVE	Non-CPP	no evidence	0.908091	0.722646	0.830337	0.802811	0.815971	0.820358
HLA-A*68:02	MDLFMRIFTI	Snyder et al., 2020	9.5	0.24036	0.9495	0.476236	Non-Toxin	NEGATIVE	Non-CPP	no evidence	0.905091	0.722646	0.830337	0.802211	0.815071	0.819358
HLA-B*51:01	MDLFMRIFTI	Snyder et al., 2020	9.6	0.24036	0.9495	0.476236	Non-Toxin	NEGATIVE	Non-CPP	no evidence	0.90409	0.722646	0.830337	0.802011	0.814771	0.819025
HLA-B*08:01	IMLIIFWFSL	Snyder et al., 2020	15	0.58457	0.0125	0.480053	Non-Toxin	NEGATIVE	Non-CPP	no evidence	0.850085	1	0.579668	0.801884	0.807909	0.809918
HLA-A*30:01	LLLDDFVEII	Snyder et al., 2020	50	0.35544	1.3477	0.4728	Non-Toxin	NEGATIVE	Non-CPP	no evidence	0.50005	0.815374	0.936865	0.800905	0.763299	0.750763
HLA-A*02:06	IMLIIFWFSL	Snyder et al., 2020	16	0.58457	0.0125	0.480053	Non-Toxin	NEGATIVE	Non-CPP	no evidence	0.840084	1	0.579668	0.799884	0.804909	0.806584
HLA-A*31:01	IMLIIFWFSL	Snyder et al., 2020	17	0.58457	0.0125	0.480053	Non-Toxin	NEGATIVE	Non-CPP	no evidence	0.830083	1	0.579668	0.797884	0.801909	0.80325
HLA-B*51:01	IQYIDIGNY	Snyder et al., 2020	16	0.30442	0.8345	0.478717	Non-Toxin	NEGATIVE	CPP	no evidence	0.840084	0.774264	0.799572	0.797551	0.802868	0.80464
HLA-A*02:01	IQYIDIGNY	Snyder et al., 2020	17	0.30442	0.8345	0.478717	Non-Toxin	NEGATIVE	CPP	no evidence	0.830083	0.774264	0.799572	0.795551	0.799867	0.801306
HLA-A*33:01	IQYIDIGNY	Snyder et al., 2020	17	0.30442	0.8345	0.478717	Non-Toxin	NEGATIVE	CPP	no evidence	0.830083	0.774264	0.799572	0.795551	0.799867	0.801306
HLA-A*24:02	MDLFMRIFTI	Snyder et al., 2020	13	0.24036	0.9495	0.476236	Non-Toxin	NEGATIVE	Non-CPP	no evidence	0.870087	0.722646	0.830337	0.795211	0.80457	0.80769
HLA-B*40:01	MDLFMRIFTI	Snyder et al., 2020	13	0.24036	0.9495	0.476236	Non-Toxin	NEGATIVE	Non-CPP	no evidence	0.870087	0.722646	0.830337	0.795211	0.80457	0.80769
HLA-A*30:01	IMLIIFWFSL	Snyder et al., 2020	19	0.58457	0.0125	0.480053	Non-Toxin	NEGATIVE	Non-CPP	no evidence	0.810081	1	0.579668	0.793884	0.795908	0.796583
HLA-B*44:02	MDLFMRIFTI	Snyder et al., 2020	14	0.24036	0.9495	0.476236	Non-Toxin	NEGATIVE	Non-CPP	no evidence	0.860086	0.722646	0.830337	0.79321	0.80157	0.804356
HLA-A*02:01	ILHCANFNV	Snyder et al., 2020	0.53	0.08328	1.1593	0.368391	Non-Toxin	NEGATIVE	CPP	no evidence	0.994799	0.596076	0.886463	0.791976	0.817329	0.82578
HLA-A*02:03	IMLIIFWFSL	Snyder et al., 2020	20	0.58457	0.0125	0.480053	Non-Toxin	NEGATIVE	Non-CPP	no evidence	0.80008	1	0.579668	0.791883	0.792908	0.793249
HLA-A*30:02	YYRRATRRIR	Snyder et al., 2020	12	0.31494	0.6741	0.521664	Non-Toxin	POSITIVE	Non-CPP	no evidence	0.880088	0.78274	0.756661	0.791778	0.802817	0.806497
HLA-A*02:03	ILHCANFNV	Snyder et al., 2020	0.71	0.08328	1.1593	0.368391	Non-Toxin	NEGATIVE	CPP	no evidence	0.992999	0.596076	0.886463	0.791616	0.816789	0.82518
HLA-A*02:03	IQYIDIGNY	Snyder et al., 2020	19	0.30442	0.8345	0.478717	Non-Toxin	NEGATIVE	CPP	no evidence	0.810081	0.774264	0.799572	0.79155	0.793867	0.794639
HLA-A*68:01	LLLDDFVEII	Snyder et al., 2020	55	0.35544	1.3477	0.4728	Non-Toxin	NEGATIVE	Non-CPP	no evidence	0.450045	0.815374	0.936865	0.790904	0.748297	0.734095
HLA-A*02:06	ILHCANFNV	Snyder et al., 2020	1.3	0.08328	1.1593	0.368391	Non-Toxin	NEGATIVE	CPP	no evidence	0.987099	0.596076	0.886463	0.790435	0.815018	0.823213
HLA-B*44:03	MDLFMRIFTI	Snyder et al., 2020	16	0.24036	0.9495	0.476236	Non-Toxin	NEGATIVE	Non-CPP	no evidence	0.840084	0.722646	0.830337	0.78921	0.795569	0.797689
HLA-A*02:01	VLWAHGFEL	Snyder et al., 2020	0.03	0.33197	0.3746	0.385761	Non-Toxin	POSITIVE	CPP	no evidence	0.9998	0.796463	0.676538	0.78916	0.81549	0.824267
HLA-A*02:06	VLWAHGFEL	Snyder et al., 2020	0.1	0.33197	0.3746	0.385761	Non-Toxin	POSITIVE	CPP	no evidence	0.9991	0.796463	0.676538	0.78902	0.81528	0.824034
HLA-A*32:01	VLWAHGFEL	Snyder et al., 2020	0.18	0.33197	0.3746	0.385761	Non-Toxin	POSITIVE	CPP	no evidence	0.9983	0.796463	0.676538	0.78886	0.81504	0.823767
HLA-A*02:03	VLWAHGFEL	Snyder et al., 2020	0.27	0.33197	0.3746	0.385761	Non-Toxin	POSITIVE	CPP	no evidence	0.9974	0.796463	0.676538	0.78868	0.81477	0.823467
HLA-A*68:02	YVFCTVNAL	Snyder et al., 2020	0.61	0.07781	1.1458	0.248902	Non-Toxin	NEGATIVE	CPP	no evidence	0.993999	0.591668	0.882852	0.788608	0.814282	0.82284
HLA-B*44:03	LSPRWYFYYL	Snyder et al., 2020	57	0.3655	1.3318	0.434243	Non-Toxin	POSITIVE	Non-CPP	no evidence	0.430043	0.82348	0.932611	0.788445	0.743645	0.728711
HLA-A*02:06	YVFCTVNAL	Snyder et al., 2020	0.7	0.07781	1.1458	0.248902	Non-Toxin	NEGATIVE	CPP	no evidence	0.993099	0.591668	0.882852	0.788428	0.814012	0.82254
HLA-A*26:01	YVFCTVNAL	Snyder et al., 2020	0.81	0.07781	1.1458	0.248902	Non-Toxin	NEGATIVE	CPP	no evidence	0.991999	0.591668	0.882852	0.788208	0.813682	0.822173
HLA-A*02:03	YVFCTVNAL	Snyder et al., 2020	0.84	0.07781	1.1458	0.248902	Non-Toxin	NEGATIVE	CPP	no evidence	0.991699	0.591668	0.882852	0.788148	0.813592	0.822073
HLA-B*35:01	YVFCTVNAL	Snyder et al., 2020	0.96	0.07781	1.1458	0.248902	Non-Toxin	NEGATIVE	CPP	no evidence	0.990499	0.591668	0.882852	0.787908	0.813232	0.821673
HLA-B*08:01	VLWAHGFEL	Snyder et al., 2020	0.81	0.33197	0.3746	0.385761	Non-Toxin	POSITIVE	CPP	no evidence	0.991999	0.796463	0.676538	0.7876	0.81315	0.821667
HLA-A*02:01	YVFCTVNAL	Snyder et al., 2020	1.2	0.07781	1.1458	0.248902	Non-Toxin	NEGATIVE	CPP	no evidence	0.988099	0.591668	0.882852	0.787428	0.812512	0.820873
HLA-B*35:01	NGVEGFNCY	Snyder et al., 2020	0.35	0.22039	0.6847	0.397595	Non-Toxin	POSITIVE	CPP	no evidence	0.9966	0.706555	0.759497	0.785741	0.812098	0.820884
HLA-B*51:01	YVFCTVNAL	Snyder et al., 2020	1.9	0.07781	1.1458	0.248902	Non-Toxin	NEGATIVE	CPP	no evidence	0.981098	0.591668	0.882852	0.786028	0.810411	0.818539
HLA-A*32:01	YVFCTVNAL	Snyder et al., 2020	2	0.07781	1.1458	0.248902	Non-Toxin	NEGATIVE	CPP	no evidence	0.980098	0.591668	0.882852	0.785828	0.810111	0.818206
HLA-A*68:01	YYRRATRRIR	Snyder et al., 2020	15	0.31494	0.6741	0.521664	Non-Toxin	POSITIVE	Non-CPP	no evidence	0.850085	0.78274	0.756661	0.785778	0.793816	0.796496
HLA-A*24:02	YYRRATRRIR	Snyder et al., 2020	15	0.31494	0.6741	0.521664	Non-Toxin	POSITIVE	Non-CPP	no evidence	0.850085	0.78274	0.756661	0.785778	0.793816	0.796496
HLA-A*23:01	VLWAHGFEL	Snyder et al., 2020	1.4	0.33197	0.3746	0.385761	Non-Toxin	POSITIVE	CPP	no evidence	0.986099	0.796463	0.676538	0.78642	0.81138	0.8197
HLA-B*08:01	YVFCTVNAL	Snyder et al., 2020	2.1	0.07781	1.1458	0.248902	Non-Toxin	NEGATIVE	CPP	no evidence	0.979098	0.591668	0.882852	0.785628	0.809811	0.817873
HLA-A*26:01	NGVEGFNCY	Snyder et al., 2020	0.95	0.22039	0.6847	0.397595	Non-Toxin	POSITIVE	CPP	no evidence	0.990599	0.706555	0.759497	0.784541	0.810298	0.818884
HLA-B*15:01	VLWAHGFEL	Snyder et al., 2020	1.9	0.33197	0.3746	0.385761	Non-Toxin	POSITIVE	CPP	no evidence	0.981098	0.796463	0.676538	0.78542	0.80988	0.818033
HLA-B*15:01	YVFCTVNAL	Snyder et al., 2020	2.6	0.07781	1.1458	0.248902	Non-Toxin	NEGATIVE	CPP	no evidence	0.974097	0.591668	0.882852	0.784628	0.808311	0.816206
HLA-A*24:02	VLWAHGFEL	Snyder et al., 2020	1.9	0.33197	0.3746	0.385761	Non-Toxin	POSITIVE	CPP	no evidence	0.981098	0.796463	0.676538	0.78542	0.80988	0.818033
HLA-B*44:02	LSPRWYFYYL	Snyder et al., 2020	59	0.3655	1.3318	0.434243	Non-Toxin	POSITIVE	Non-CPP	no evidence	0.410041	0.82348	0.932611	0.784445	0.737644	0.722044
HLA-A*23:01	YYRRATRRIR	Snyder et al., 2020	16	0.31494	0.6741	0.521664	Non-Toxin	POSITIVE	Non-CPP	no evidence	0.840084	0.78274	0.756661	0.783777	0.790816	0.793162
HLA-B*07:02	YVFCTVNAL	Snyder et al., 2020	3.2	0.07781	1.1458	0.248902	Non-Toxin	NEGATIVE	CPP	no evidence	0.968097	0.591668	0.882852	0.783427	0.806511	0.814206
HLA-A*30:02	NGVEGFNCY	Snyder et al., 2020	1.6	0.22039	0.6847	0.397595	Non-Toxin	POSITIVE	CPP	no evidence	0.984098	0.706555	0.759497	0.78324	0.808348	0.816717
HLA-A*01:01	NGVEGFNCY	Snyder et al., 2020	1.6	0.22039	0.6847	0.397595	Non-Toxin	POSITIVE	CPP	no evidence	0.984098	0.706555	0.759497	0.78324	0.808348	0.816717
HLA-B*53:01	NGVEGFNCY	Snyder et al., 2020	1.9	0.22039	0.6847	0.397595	Non-Toxin	POSITIVE	CPP	no evidence	0.981098	0.706555	0.759497	0.78264	0.807448	0.815717
HLA-B*57:01	MDLFMRIFTI	Snyder et al., 2020	19	0.24036	0.9495	0.476236	Non-Toxin	NEGATIVE	Non-CPP	no evidence	0.810081	0.722646	0.830337	0.783209	0.786568	0.787688
HLA-A*33:01	MDLFMRIFTI	Snyder et al., 2020	19	0.24036	0.9495	0.476236	Non-Toxin	NEGATIVE	Non-CPP	no evidence	0.810081	0.722646	0.830337	0.783209	0.786568	0.787688
HLA-B*07:02	VLWAHGFEL	Snyder et al., 2020	2.9	0.33197	0.3746	0.385761	Non-Toxin	POSITIVE	CPP	no evidence	0.971097	0.796463	0.676538	0.78342	0.806879	0.814699
HLA-B*15:01	NGVEGFNCY	Snyder et al., 2020	2.5	0.22039	0.6847	0.397595	Non-Toxin	POSITIVE	CPP	no evidence	0.975098	0.706555	0.759497	0.78144	0.805647	0.813717
HLA-B*53:01	YVFCTVNAL	Snyder et al., 2020	3.7	0.07781	1.1458	0.248902	Non-Toxin	NEGATIVE	CPP	no evidence	0.963096	0.591668	0.882852	0.782427	0.805011	0.812539
HLA-A*32:01	ILHCANFNV	Snyder et al., 2020	5.7	0.08328	1.1593	0.368391	Non-Toxin	NEGATIVE	CPP	no evidence	0.943094	0.596076	0.886463	0.781635	0.801817	0.808545
HLA-A*30:02	VLWAHGFEL	Snyder et al., 2020	3.2	0.33197	0.3746	0.385761	Non-Toxin	POSITIVE	CPP	no evidence	0.968097	0.796463	0.676538	0.78282	0.805979	0.813699
HLA-A*31:01	VLWAHGFEL	Snyder et al., 2020	3.8	0.33197	0.3746	0.385761	Non-Toxin	POSITIVE	CPP	no evidence	0.962096	0.796463	0.676538	0.78162	0.804179	0.811699
HLA-B*35:01	VLWAHGFEL	Snyder et al., 2020	3.8	0.33197	0.3746	0.385761	Non-Toxin	POSITIVE	CPP	no evidence	0.962096	0.796463	0.676538	0.78162	0.804179	0.811699
HLA-B*53:01	VLWAHGFEL	Snyder et al., 2020	4	0.33197	0.3746	0.385761	Non-Toxin	POSITIVE	CPP	no evidence	0.960096	0.796463	0.676538	0.78122	0.803579	0.811032
HLA-A*31:01	MDLFMRIFTI	Snyder et al., 2020	20	0.24036	0.9495	0.476236	Non-Toxin	NEGATIVE	Non-CPP	no evidence	0.80008	0.722646	0.830337	0.781209	0.783568	0.784354
HLA-A*68:02	VLWAHGFEL	Snyder et al., 2020	4.3	0.33197	0.3746	0.385761	Non-Toxin	POSITIVE	CPP	no evidence	0.957096	0.796463	0.676538	0.78062	0.802679	0.810032
HLA-A*33:01	IMLIIFWFSL	Snyder et al., 2020	26	0.58457	0.0125	0.480053	Non-Toxin	NEGATIVE	Non-CPP	no evidence	0.740074	1	0.579668	0.779882	0.774906	0.773247
HLA-A*03:01	VLWAHGFEL	Snyder et al., 2020	4.7	0.33197	0.3746	0.385761	Non-Toxin	POSITIVE	CPP	no evidence	0.953095	0.796463	0.676538	0.779819	0.801479	0.808699
HLA-B*40:01	VLWAHGFEL	Snyder et al., 2020	4.7	0.33197	0.3746	0.385761	Non-Toxin	POSITIVE	CPP	no evidence	0.953095	0.796463	0.676538	0.779819	0.801479	0.808699
HLA-B*40:01	YVFCTVNAL	Snyder et al., 2020	5.3	0.07781	1.1458	0.248902	Non-Toxin	NEGATIVE	CPP	no evidence	0.947095	0.591668	0.882852	0.779227	0.80021	0.807205
HLA-A*68:02	ILHCANFNV	Snyder et al., 2020	7	0.08328	1.1593	0.368391	Non-Toxin	NEGATIVE	CPP	no evidence	0.930093	0.596076	0.886463	0.779034	0.797917	0.804211
HLA-B*58:01	VLWAHGFEL	Snyder et al., 2020	5.2	0.33197	0.3746	0.385761	Non-Toxin	POSITIVE	CPP	no evidence	0.948095	0.796463	0.676538	0.778819	0.799979	0.807032
HLA-A*26:01	YIFFASFYY	Snyder et al., 2020	0.21	0.13481	0.7808	0.438252	Non-Toxin	POSITIVE	CPP	no evidence	0.998	0.637597	0.785206	0.768721	0.797381	0.806934
HLA-A*30:02	YIFFASFYY	Snyder et al., 2020	0.23	0.13481	0.7808	0.438252	Non-Toxin	POSITIVE	CPP	no evidence	0.9978	0.637597	0.785206	0.768681	0.797321	0.806868
HLA-B*51:01	VLWAHGFEL	Snyder et al., 2020	5.3	0.33197	0.3746	0.385761	Non-Toxin	POSITIVE	CPP	no evidence	0.947095	0.796463	0.676538	0.778619	0.799679	0.806699
HLA-B*35:01	YIFFASFYY	Snyder et al., 2020	0.3	0.13481	0.7808	0.438252	Non-Toxin	POSITIVE	CPP	no evidence	0.9971	0.637597	0.785206	0.768541	0.797111	0.806634
HLA-A*32:01	YIFFASFYY	Snyder et al., 2020	0.61	0.13481	0.7808	0.438252	Non-Toxin	POSITIVE	CPP	no evidence	0.993999	0.637597	0.785206	0.767921	0.796181	0.805601
HLA-A*33:01	YVFCTVNAL	Snyder et al., 2020	7.2	0.07781	1.1458	0.248902	Non-Toxin	NEGATIVE	CPP	no evidence	0.928093	0.591668	0.882852	0.775427	0.79451	0.800871
HLA-A*01:01	YIFFASFYY	Snyder et al., 2020	0.63	0.13481	0.7808	0.438252	Non-Toxin	POSITIVE	CPP	no evidence	0.993799	0.637597	0.785206	0.767881	0.796121	0.805534
HLA-A*30:01	MDLFMRIFTI	Snyder et al., 2020	23	0.24036	0.9495	0.476236	Non-Toxin	NEGATIVE	Non-CPP	no evidence	0.770077	0.722646	0.830337	0.775209	0.774567	0.774353
HLA-A*03:01	MDLFMRIFTI	Snyder et al., 2020	23	0.24036	0.9495	0.476236	Non-Toxin	NEGATIVE	Non-CPP	no evidence	0.770077	0.722646	0.830337	0.775209	0.774567	0.774353
HLA-A*23:01	YVFCTVNAL	Snyder et al., 2020	7.8	0.07781	1.1458	0.248902	Non-Toxin	NEGATIVE	CPP	no evidence	0.922092	0.591668	0.882852	0.774226	0.79271	0.798871
HLA-A*68:01	NGVEGFNCY	Snyder et al., 2020	5	0.22039	0.6847	0.397595	Non-Toxin	POSITIVE	CPP	no evidence	0.950095	0.706555	0.759497	0.77644	0.798147	0.805382
HLA-A*11:01	YIFFASFYY	Snyder et al., 2020	0.75	0.13481	0.7808	0.438252	Non-Toxin	POSITIVE	CPP	no evidence	0.992599	0.637597	0.785206	0.767641	0.795761	0.805134
HLA-A*03:01	YYRRATRRIR	Snyder et al., 2020	21	0.31494	0.6741	0.521664	Non-Toxin	POSITIVE	Non-CPP	no evidence	0.790079	0.78274	0.756661	0.773776	0.775814	0.776494
HLA-A*26:01	MDLFMRIFTI	Snyder et al., 2020	24	0.24036	0.9495	0.476236	Non-Toxin	NEGATIVE	Non-CPP	no evidence	0.760076	0.722646	0.830337	0.773208	0.771567	0.77102
HLA-B*53:01	MDLFMRIFTI	Snyder et al., 2020	24	0.24036	0.9495	0.476236	Non-Toxin	NEGATIVE	Non-CPP	no evidence	0.760076	0.722646	0.830337	0.773208	0.771567	0.77102
HLA-B*15:01	YIFFASFYY	Snyder et al., 2020	0.81	0.13481	0.7808	0.438252	Non-Toxin	POSITIVE	CPP	no evidence	0.991999	0.637597	0.785206	0.767521	0.795581	0.804934
HLA-A*68:01	YVFCTVNAL	Snyder et al., 2020	8.8	0.07781	1.1458	0.248902	Non-Toxin	NEGATIVE	CPP	no evidence	0.912091	0.591668	0.882852	0.772226	0.789709	0.795537
HLA-B*57:01	STQDLFLPFF	Snyder et al., 2020	0.47	0.13652	0.813	0.425845	Non-Toxin	NEGATIVE	Non-CPP	no evidence	0.9954	0.638975	0.79382	0.772198	0.800098	0.809398
HLA-A*68:01	YIFFASFYY	Snyder et al., 2020	1	0.13481	0.7808	0.438252	Non-Toxin	POSITIVE	CPP	no evidence	0.990099	0.637597	0.785206	0.767141	0.795011	0.804301
HLA-A*24:02	YVFCTVNAL	Snyder et al., 2020	8.9	0.07781	1.1458	0.248902	Non-Toxin	NEGATIVE	CPP	no evidence	0.911091	0.591668	0.882852	0.772026	0.789409	0.795204
HLA-B*58:01	STQDLFLPFF	Snyder et al., 2020	0.64	0.13652	0.813	0.425845	Non-Toxin	NEGATIVE	Non-CPP	no evidence	0.993699	0.638975	0.79382	0.771858	0.799588	0.808832
HLA-A*32:01	STQDLFLPFF	Snyder et al., 2020	0.76	0.13652	0.813	0.425845	Non-Toxin	NEGATIVE	Non-CPP	no evidence	0.992499	0.638975	0.79382	0.771618	0.799228	0.808432
HLA-A*01:01	STQDLFLPFF	Snyder et al., 2020	0.86	0.13652	0.813	0.425845	Non-Toxin	NEGATIVE	Non-CPP	no evidence	0.991499	0.638975	0.79382	0.771418	0.798928	0.808098
HLA-A*26:01	STQDLFLPFF	Snyder et al., 2020	0.99	0.13652	0.813	0.425845	Non-Toxin	NEGATIVE	Non-CPP	no evidence	0.990199	0.638975	0.79382	0.771158	0.798538	0.807665
HLA-A*23:01	STQDLFLPFF	Snyder et al., 2020	1.4	0.13652	0.813	0.425845	Non-Toxin	NEGATIVE	Non-CPP	no evidence	0.986099	0.638975	0.79382	0.770338	0.797308	0.806298
HLA-A*24:02	STQDLFLPFF	Snyder et al., 2020	1.6	0.13652	0.813	0.425845	Non-Toxin	NEGATIVE	Non-CPP	no evidence	0.984098	0.638975	0.79382	0.769938	0.796708	0.805631
HLA-B*15:01	IMLIIFWFSL	Snyder et al., 2020	31	0.58457	0.0125	0.480053	Non-Toxin	NEGATIVE	Non-CPP	no evidence	0.690069	1	0.579668	0.769881	0.759905	0.756579
HLA-A*30:02	STQDLFLPFF	Snyder et al., 2020	1.7	0.13652	0.813	0.425845	Non-Toxin	NEGATIVE	Non-CPP	no evidence	0.983098	0.638975	0.79382	0.769738	0.796408	0.805298
HLA-A*03:01	YIFFASFYY	Snyder et al., 2020	1.1	0.13481	0.7808	0.438252	Non-Toxin	POSITIVE	CPP	no evidence	0.989099	0.637597	0.785206	0.766941	0.794711	0.803967
HLA-B*07:02	IQYIDIGNY	Snyder et al., 2020	30	0.30442	0.8345	0.478717	Non-Toxin	NEGATIVE	CPP	no evidence	0.70007	0.774264	0.799572	0.769548	0.760863	0.757969
HLA-B*58:01	MDLFMRIFTI	Snyder et al., 2020	26	0.24036	0.9495	0.476236	Non-Toxin	NEGATIVE	Non-CPP	no evidence	0.740074	0.722646	0.830337	0.769208	0.765566	0.764352
HLA-A*01:01	VLWAHGFEL	Snyder et al., 2020	6.2	0.33197	0.3746	0.385761	Non-Toxin	POSITIVE	CPP	no evidence	0.938094	0.796463	0.676538	0.776819	0.796978	0.803698
HLA-B*44:02	NGVEGFNCY	Snyder et al., 2020	5.6	0.22039	0.6847	0.397595	Non-Toxin	POSITIVE	CPP	no evidence	0.944094	0.706555	0.759497	0.77524	0.796347	0.803382
HLA-B*57:01	VLWAHGFEL	Snyder et al., 2020	6.3	0.33197	0.3746	0.385761	Non-Toxin	POSITIVE	CPP	no evidence	0.937094	0.796463	0.676538	0.776619	0.796678	0.803365
HLA-B*15:01	STQDLFLPFF	Snyder et al., 2020	2.6	0.13652	0.813	0.425845	Non-Toxin	NEGATIVE	Non-CPP	no evidence	0.974097	0.638975	0.79382	0.767938	0.793708	0.802298
HLA-B*53:01	YIFFASFYY	Snyder et al., 2020	1.4	0.13481	0.7808	0.438252	Non-Toxin	POSITIVE	CPP	no evidence	0.986099	0.637597	0.785206	0.766341	0.793811	0.802967
HLA-A*33:01	VLWAHGFEL	Snyder et al., 2020	6.6	0.33197	0.3746	0.385761	Non-Toxin	POSITIVE	CPP	no evidence	0.934093	0.796463	0.676538	0.776019	0.795778	0.802365
HLA-B*57:01	IMLIIFWFSL	Snyder et al., 2020	32	0.58457	0.0125	0.480053	Non-Toxin	NEGATIVE	Non-CPP	no evidence	0.680068	1	0.579668	0.767881	0.756904	0.753245
HLA-B*44:03	NGVEGFNCY	Snyder et al., 2020	6.2	0.22039	0.6847	0.397595	Non-Toxin	POSITIVE	CPP	no evidence	0.938094	0.706555	0.759497	0.77404	0.794546	0.801382
HLA-B*58:01	YIFFASFYY	Snyder et al., 2020	2.3	0.13481	0.7808	0.438252	Non-Toxin	POSITIVE	CPP	no evidence	0.977098	0.637597	0.785206	0.764541	0.79111	0.799967
HLA-A*26:01	VLWAHGFEL	Snyder et al., 2020	7.6	0.33197	0.3746	0.385761	Non-Toxin	POSITIVE	CPP	no evidence	0.924092	0.796463	0.676538	0.774019	0.792778	0.799031
HLA-B*15:01	MDLFMRIFTI	Snyder et al., 2020	27	0.24036	0.9495	0.476236	Non-Toxin	NEGATIVE	Non-CPP	no evidence	0.730073	0.722646	0.830337	0.767208	0.762566	0.761019
HLA-A*11:01	MDLFMRIFTI	Snyder et al., 2020	27	0.24036	0.9495	0.476236	Non-Toxin	NEGATIVE	Non-CPP	no evidence	0.730073	0.722646	0.830337	0.767208	0.762566	0.761019
HLA-B*51:01	NGVEGFNCY	Snyder et al., 2020	7.2	0.22039	0.6847	0.397595	Non-Toxin	POSITIVE	CPP	no evidence	0.928093	0.706555	0.759497	0.772039	0.791546	0.798048
HLA-A*33:01	YIFFASFYY	Snyder et al., 2020	3	0.13481	0.7808	0.438252	Non-Toxin	POSITIVE	CPP	no evidence	0.970097	0.637597	0.785206	0.763141	0.78901	0.797633
HLA-A*30:01	ILHCANFNV	Snyder et al., 2020	13	0.08328	1.1593	0.368391	Non-Toxin	NEGATIVE	CPP	no evidence	0.870087	0.596076	0.886463	0.767033	0.779915	0.784209
HLA-A*30:01	VLWAHGFEL	Snyder et al., 2020	8.3	0.33197	0.3746	0.385761	Non-Toxin	POSITIVE	CPP	no evidence	0.917092	0.796463	0.676538	0.772619	0.790678	0.796698
HLA-B*57:01	YIFFASFYY	Snyder et al., 2020	3.4	0.13481	0.7808	0.438252	Non-Toxin	POSITIVE	CPP	no evidence	0.966097	0.637597	0.785206	0.762341	0.78781	0.7963
HLA-A*23:01	YIFFASFYY	Snyder et al., 2020	4.5	0.13481	0.7808	0.438252	Non-Toxin	POSITIVE	CPP	no evidence	0.955096	0.637597	0.785206	0.76014	0.78451	0.792633
HLA-A*30:02	YVFCTVNAL	Snyder et al., 2020	12	0.07781	1.1458	0.248902	Non-Toxin	NEGATIVE	CPP	no evidence	0.880088	0.591668	0.882852	0.765826	0.780108	0.784869
HLA-A*11:01	YYRRATRRIR	Snyder et al., 2020	25	0.31494	0.6741	0.521664	Non-Toxin	POSITIVE	Non-CPP	no evidence	0.750075	0.78274	0.756661	0.765776	0.763813	0.763159
HLA-B*53:01	STQDLFLPFF	Snyder et al., 2020	3.7	0.13652	0.813	0.425845	Non-Toxin	NEGATIVE	Non-CPP	no evidence	0.963096	0.638975	0.79382	0.765737	0.790407	0.798631
HLA-A*11:01	VLWAHGFEL	Snyder et al., 2020	9.8	0.33197	0.3746	0.385761	Non-Toxin	POSITIVE	CPP	no evidence	0.90209	0.796463	0.676538	0.769618	0.786177	0.791697
HLA-B*51:01	ILHCANFNV	Snyder et al., 2020	14	0.08328	1.1593	0.368391	Non-Toxin	NEGATIVE	CPP	no evidence	0.860086	0.596076	0.886463	0.765033	0.776915	0.780875
HLA-A*30:01	YIFFASFYY	Snyder et al., 2020	4.9	0.13481	0.7808	0.438252	Non-Toxin	POSITIVE	CPP	no evidence	0.951095	0.637597	0.785206	0.75934	0.78331	0.791299
HLA-A*11:01	STQDLFLPFF	Snyder et al., 2020	4.3	0.13652	0.813	0.425845	Non-Toxin	NEGATIVE	Non-CPP	no evidence	0.957096	0.638975	0.79382	0.764537	0.788607	0.79663
HLA-A*03:01	IMLIIFWFSL	Snyder et al., 2020	34	0.58457	0.0125	0.480053	Non-Toxin	NEGATIVE	Non-CPP	no evidence	0.660066	1	0.579668	0.763881	0.750904	0.746578
HLA-A*30:01	RIRGGDGKMK	Snyder et al., 2020	0.25	-0.1472	1.5837	0.519565	Non-Toxin	NEGATIVE	Non-CPP	no evidence	0.9976	0.410362	1	0.763665	0.792907	0.802654
HLA-B*08:01	IQYIDIGNY	Snyder et al., 2020	33	0.30442	0.8345	0.478717	Non-Toxin	NEGATIVE	CPP	no evidence	0.670067	0.774264	0.799572	0.763548	0.751863	0.747968
HLA-A*26:01	EILDITPCSF	Snyder et al., 2020	0.12	0.03352	1.0349	0.312273	Non-Toxin	NEGATIVE	Non-CPP	no evidence	0.9989	0.555981	0.853184	0.763446	0.792877	0.802688
HLA-A*03:01	RIRGGDGKMK	Snyder et al., 2020	0.38	-0.1472	1.5837	0.519565	Non-Toxin	NEGATIVE	Non-CPP	no evidence	0.9963	0.410362	1	0.763405	0.792517	0.802221
HLA-B*58:01	NGVEGFNCY	Snyder et al., 2020	9.3	0.22039	0.6847	0.397595	Non-Toxin	POSITIVE	CPP	no evidence	0.907091	0.706555	0.759497	0.767839	0.785245	0.791048
HLA-A*31:01	YIFFASFYY	Snyder et al., 2020	5.3	0.13481	0.7808	0.438252	Non-Toxin	POSITIVE	CPP	no evidence	0.947095	0.637597	0.785206	0.75854	0.78211	0.789966
HLA-A*23:01	ILHCANFNV	Snyder et al., 2020	15	0.08328	1.1593	0.368391	Non-Toxin	NEGATIVE	CPP	no evidence	0.850085	0.596076	0.886463	0.763033	0.773914	0.777541
HLA-B*44:02	STQDLFLPFF	Snyder et al., 2020	5.2	0.13652	0.813	0.425845	Non-Toxin	NEGATIVE	Non-CPP	no evidence	0.948095	0.638975	0.79382	0.762737	0.785907	0.79363
HLA-A*33:01	NGVEGFNCY	Snyder et al., 2020	9.7	0.22039	0.6847	0.397595	Non-Toxin	POSITIVE	CPP	no evidence	0.90309	0.706555	0.759497	0.767039	0.784045	0.789714
HLA-A*02:06	STQDLFLPFF	Snyder et al., 2020	5.4	0.13652	0.813	0.425845	Non-Toxin	NEGATIVE	Non-CPP	no evidence	0.946095	0.638975	0.79382	0.762337	0.785307	0.792963
HLA-B*44:03	STQDLFLPFF	Snyder et al., 2020	5.5	0.13652	0.813	0.425845	Non-Toxin	NEGATIVE	Non-CPP	no evidence	0.945095	0.638975	0.79382	0.762137	0.785007	0.79263
HLA-B*53:01	EILDITPCSF	Snyder et al., 2020	0.88	0.03352	1.0349	0.312273	Non-Toxin	NEGATIVE	Non-CPP	no evidence	0.991299	0.555981	0.853184	0.761926	0.790597	0.800154
HLA-A*30:01	YVFCTVNAL	Snyder et al., 2020	14	0.07781	1.1458	0.248902	Non-Toxin	NEGATIVE	CPP	no evidence	0.860086	0.591668	0.882852	0.761825	0.774108	0.778202
HLA-B*40:01	STQDLFLPFF	Snyder et al., 2020	5.7	0.13652	0.813	0.425845	Non-Toxin	NEGATIVE	Non-CPP	no evidence	0.943094	0.638975	0.79382	0.761737	0.784407	0.791963
HLA-B*35:01	EILDITPCSF	Snyder et al., 2020	1.1	0.03352	1.0349	0.312273	Non-Toxin	NEGATIVE	Non-CPP	no evidence	0.989099	0.555981	0.853184	0.761486	0.789937	0.799421
HLA-A*68:02	STQDLFLPFF	Snyder et al., 2020	6	0.13652	0.813	0.425845	Non-Toxin	NEGATIVE	Non-CPP	no evidence	0.940094	0.638975	0.79382	0.761137	0.783507	0.790963
HLA-B*35:01	STQDLFLPFF	Snyder et al., 2020	6	0.13652	0.813	0.425845	Non-Toxin	NEGATIVE	Non-CPP	no evidence	0.940094	0.638975	0.79382	0.761137	0.783507	0.790963
HLA-A*11:01	NGVEGFNCY	Snyder et al., 2020	10	0.22039	0.6847	0.397595	Non-Toxin	POSITIVE	CPP	no evidence	0.90009	0.706555	0.759497	0.766439	0.783145	0.788714
HLA-A*01:01	EILDITPCSF	Snyder et al., 2020	1.9	0.03352	1.0349	0.312273	Non-Toxin	NEGATIVE	Non-CPP	no evidence	0.981098	0.555981	0.853184	0.759885	0.787537	0.796754
HLA-A*31:01	YVFCTVNAL	Snyder et al., 2020	15	0.07781	1.1458	0.248902	Non-Toxin	NEGATIVE	CPP	no evidence	0.850085	0.591668	0.882852	0.759825	0.771108	0.774868
HLA-A*68:02	EILDITPCSF	Snyder et al., 2020	2.1	0.03352	1.0349	0.312273	Non-Toxin	NEGATIVE	Non-CPP	no evidence	0.979098	0.555981	0.853184	0.759485	0.786937	0.796087
HLA-A*11:01	RIRGGDGKMK	Snyder et al., 2020	2.4	-0.1472	1.5837	0.519565	Non-Toxin	NEGATIVE	Non-CPP	no evidence	0.976098	0.410362	1	0.759364	0.786456	0.795487
HLA-A*68:02	YIFFASFYY	Snyder et al., 2020	6.6	0.13481	0.7808	0.438252	Non-Toxin	POSITIVE	CPP	no evidence	0.934093	0.637597	0.785206	0.75594	0.778209	0.785632
HLA-A*24:02	YIFFASFYY	Snyder et al., 2020	6.7	0.13481	0.7808	0.438252	Non-Toxin	POSITIVE	CPP	no evidence	0.933093	0.637597	0.785206	0.75574	0.777909	0.785299
HLA-B*44:03	VLWAHGFEL	Snyder et al., 2020	12	0.33197	0.3746	0.385761	Non-Toxin	POSITIVE	CPP	no evidence	0.880088	0.796463	0.676538	0.765218	0.779577	0.784363
HLA-A*02:06	FVDGVPFVV	Snyder et al., 2020	0.03	0.19398	0.3267	0.471464	Non-Toxin	POSITIVE	CPP	no evidence	0.9998	0.685275	0.663724	0.739559	0.772089	0.782933
HLA-A*32:01	EILDITPCSF	Snyder et al., 2020	2.7	0.03352	1.0349	0.312273	Non-Toxin	NEGATIVE	Non-CPP	no evidence	0.973097	0.555981	0.853184	0.758285	0.785137	0.794087
HLA-A*01:01	YVFCTVNAL	Snyder et al., 2020	16	0.07781	1.1458	0.248902	Non-Toxin	NEGATIVE	CPP	no evidence	0.840084	0.591668	0.882852	0.757825	0.768107	0.771535
HLA-B*58:01	YVFCTVNAL	Snyder et al., 2020	16	0.07781	1.1458	0.248902	Non-Toxin	NEGATIVE	CPP	no evidence	0.840084	0.591668	0.882852	0.757825	0.768107	0.771535
HLA-A*33:01	STQDLFLPFF	Snyder et al., 2020	7.7	0.13652	0.813	0.425845	Non-Toxin	NEGATIVE	Non-CPP	no evidence	0.923092	0.638975	0.79382	0.757737	0.778406	0.785296
HLA-B*15:01	EILDITPCSF	Snyder et al., 2020	3	0.03352	1.0349	0.312273	Non-Toxin	NEGATIVE	Non-CPP	no evidence	0.970097	0.555981	0.853184	0.757685	0.784237	0.793087
HLA-A*23:01	EILDITPCSF	Snyder et al., 2020	3	0.03352	1.0349	0.312273	Non-Toxin	NEGATIVE	Non-CPP	no evidence	0.970097	0.555981	0.853184	0.757685	0.784237	0.793087
HLA-A*31:01	RIRGGDGKMK	Snyder et al., 2020	3.3	-0.1472	1.5837	0.519565	Non-Toxin	NEGATIVE	Non-CPP	no evidence	0.967097	0.410362	1	0.757564	0.783756	0.792486
HLA-A*30:01	STQDLFLPFF	Snyder et al., 2020	7.9	0.13652	0.813	0.425845	Non-Toxin	NEGATIVE	Non-CPP	no evidence	0.921092	0.638975	0.79382	0.757337	0.777806	0.784629
HLA-A*31:01	STQDLFLPFF	Snyder et al., 2020	7.9	0.13652	0.813	0.425845	Non-Toxin	NEGATIVE	Non-CPP	no evidence	0.921092	0.638975	0.79382	0.757337	0.777806	0.784629
HLA-A*24:02	EILDITPCSF	Snyder et al., 2020	3.7	0.03352	1.0349	0.312273	Non-Toxin	NEGATIVE	Non-CPP	no evidence	0.963096	0.555981	0.853184	0.756285	0.782136	0.790754
HLA-A*02:01	FVDGVPFVV	Snyder et al., 2020	0.03	0.19398	0.3267	0.471464	Non-Toxin	POSITIVE	CPP	no evidence	0.9998	0.685275	0.663724	0.739559	0.772089	0.782933
HLA-B*58:01	IMLIIFWFSL	Snyder et al., 2020	38	0.58457	0.0125	0.480053	Non-Toxin	NEGATIVE	Non-CPP	no evidence	0.620062	1	0.579668	0.75588	0.738902	0.733243
HLA-A*68:02	FVDGVPFVV	Snyder et al., 2020	0.21	0.19398	0.3267	0.471464	Non-Toxin	POSITIVE	CPP	no evidence	0.998	0.685275	0.663724	0.739199	0.771549	0.782333
HLA-A*03:01	STQDLFLPFF	Snyder et al., 2020	8.8	0.13652	0.813	0.425845	Non-Toxin	NEGATIVE	Non-CPP	no evidence	0.912091	0.638975	0.79382	0.755536	0.775106	0.781629
HLA-A*31:01	ILHCANFNV	Snyder et al., 2020	19	0.08328	1.1593	0.368391	Non-Toxin	NEGATIVE	CPP	no evidence	0.810081	0.596076	0.886463	0.755032	0.761913	0.764207
HLA-A*24:02	ILHCANFNV	Snyder et al., 2020	19	0.08328	1.1593	0.368391	Non-Toxin	NEGATIVE	CPP	no evidence	0.810081	0.596076	0.886463	0.755032	0.761913	0.764207
HLA-A*68:01	STQDLFLPFF	Snyder et al., 2020	9.3	0.13652	0.813	0.425845	Non-Toxin	NEGATIVE	Non-CPP	no evidence	0.907091	0.638975	0.79382	0.754536	0.773606	0.779962
HLA-A*02:03	FVDGVPFVV	Snyder et al., 2020	0.25	0.19398	0.3267	0.471464	Non-Toxin	POSITIVE	CPP	no evidence	0.9976	0.685275	0.663724	0.739119	0.771429	0.782199
HLA-A*01:01	FVDGVPFVV	Snyder et al., 2020	0.5	0.19398	0.3267	0.471464	Non-Toxin	POSITIVE	CPP	no evidence	0.9951	0.685275	0.663724	0.738619	0.770679	0.781366
HLA-B*44:03	YIFFASFYY	Snyder et al., 2020	7.9	0.13481	0.7808	0.438252	Non-Toxin	POSITIVE	CPP	no evidence	0.921092	0.637597	0.785206	0.75334	0.774309	0.781298
HLA-B*08:01	EILDITPCSF	Snyder et al., 2020	4.8	0.03352	1.0349	0.312273	Non-Toxin	NEGATIVE	Non-CPP	no evidence	0.952095	0.555981	0.853184	0.754085	0.778836	0.787087
HLA-B*57:01	YVFCTVNAL	Snyder et al., 2020	18	0.07781	1.1458	0.248902	Non-Toxin	NEGATIVE	CPP	no evidence	0.820082	0.591668	0.882852	0.753824	0.762107	0.764867
HLA-A*11:01	YVFCTVNAL	Snyder et al., 2020	18	0.07781	1.1458	0.248902	Non-Toxin	NEGATIVE	CPP	no evidence	0.820082	0.591668	0.882852	0.753824	0.762107	0.764867
HLA-B*58:01	EILDITPCSF	Snyder et al., 2020	5	0.03352	1.0349	0.312273	Non-Toxin	NEGATIVE	Non-CPP	no evidence	0.950095	0.555981	0.853184	0.753685	0.778236	0.78642
HLA-B*44:02	VLWAHGFEL	Snyder et al., 2020	13	0.33197	0.3746	0.385761	Non-Toxin	POSITIVE	CPP	no evidence	0.870087	0.796463	0.676538	0.763218	0.776576	0.781029
HLA-B*35:01	MDLFMRIFTI	Snyder et al., 2020	34	0.24036	0.9495	0.476236	Non-Toxin	NEGATIVE	Non-CPP	no evidence	0.660066	0.722646	0.830337	0.753206	0.741564	0.737683
HLA-B*57:01	EILDITPCSF	Snyder et al., 2020	5.5	0.03352	1.0349	0.312273	Non-Toxin	NEGATIVE	Non-CPP	no evidence	0.945095	0.555981	0.853184	0.752685	0.776736	0.784753
HLA-A*68:01	EILDITPCSF	Snyder et al., 2020	5.8	0.03352	1.0349	0.312273	Non-Toxin	NEGATIVE	Non-CPP	no evidence	0.942094	0.555981	0.853184	0.752085	0.775836	0.783753
HLA-B*51:01	EILDITPCSF	Snyder et al., 2020	5.8	0.03352	1.0349	0.312273	Non-Toxin	NEGATIVE	Non-CPP	no evidence	0.942094	0.555981	0.853184	0.752085	0.775836	0.783753
HLA-B*51:01	FVDGVPFVV	Snyder et al., 2020	0.89	0.19398	0.3267	0.471464	Non-Toxin	POSITIVE	CPP	no evidence	0.991199	0.685275	0.663724	0.737839	0.769509	0.780066
HLA-A*11:01	IMLIIFWFSL	Snyder et al., 2020	40	0.58457	0.0125	0.480053	Non-Toxin	NEGATIVE	Non-CPP	no evidence	0.60006	1	0.579668	0.751879	0.732902	0.726576
HLA-B*07:02	MDLFMRIFTI	Snyder et al., 2020	35	0.24036	0.9495	0.476236	Non-Toxin	NEGATIVE	Non-CPP	no evidence	0.650065	0.722646	0.830337	0.751206	0.738564	0.734349
HLA-B*07:02	EILDITPCSF	Snyder et al., 2020	6.3	0.03352	1.0349	0.312273	Non-Toxin	NEGATIVE	Non-CPP	no evidence	0.937094	0.555981	0.853184	0.751084	0.774336	0.782086
HLA-B*44:02	YIFFASFYY	Snyder et al., 2020	8.6	0.13481	0.7808	0.438252	Non-Toxin	POSITIVE	CPP	no evidence	0.914091	0.637597	0.785206	0.75194	0.772209	0.778965
HLA-B*35:01	FVDGVPFVV	Snyder et al., 2020	1.5	0.19398	0.3267	0.471464	Non-Toxin	POSITIVE	CPP	no evidence	0.985099	0.685275	0.663724	0.736619	0.767679	0.778032
HLA-A*02:01	YIFFASFYY	Snyder et al., 2020	9.2	0.13481	0.7808	0.438252	Non-Toxin	POSITIVE	CPP	no evidence	0.908091	0.637597	0.785206	0.750739	0.770408	0.776965
HLA-A*33:01	EILDITPCSF	Snyder et al., 2020	6.7	0.03352	1.0349	0.312273	Non-Toxin	NEGATIVE	Non-CPP	no evidence	0.933093	0.555981	0.853184	0.750284	0.773136	0.780753
HLA-A*02:03	KLFIRQEEV	Snyder et al., 2020	0.04	0.25628	0.2382	0.303302	Non-Toxin	NEGATIVE	CPP	no evidence	0.9997	0.735474	0.640048	0.750149	0.781343	0.791741
HLA-A*02:01	KLFIRQEEV	Snyder et al., 2020	0.05	0.25628	0.2382	0.303302	Non-Toxin	NEGATIVE	CPP	no evidence	0.9996	0.735474	0.640048	0.750129	0.781313	0.791707
HLA-A*02:06	KLFIRQEEV	Snyder et al., 2020	0.14	0.25628	0.2382	0.303302	Non-Toxin	NEGATIVE	CPP	no evidence	0.9987	0.735474	0.640048	0.749949	0.781043	0.791407
HLA-B*44:03	YVFCTVNAL	Snyder et al., 2020	20	0.07781	1.1458	0.248902	Non-Toxin	NEGATIVE	CPP	no evidence	0.80008	0.591668	0.882852	0.749824	0.756106	0.7582
HLA-A*26:01	YYRRATRRIR	Snyder et al., 2020	33	0.31494	0.6741	0.521664	Non-Toxin	POSITIVE	Non-CPP	no evidence	0.670067	0.78274	0.756661	0.749774	0.739811	0.73649
HLA-A*32:01	KLFIRQEEV	Snyder et al., 2020	0.42	0.25628	0.2382	0.303302	Non-Toxin	NEGATIVE	CPP	no evidence	0.9959	0.735474	0.640048	0.749389	0.780203	0.790474
HLA-B*53:01	FVDGVPFVV	Snyder et al., 2020	1.9	0.19398	0.3267	0.471464	Non-Toxin	POSITIVE	CPP	no evidence	0.981098	0.685275	0.663724	0.735819	0.766479	0.776699
HLA-B*08:01	FVDGVPFVV	Snyder et al., 2020	2.1	0.19398	0.3267	0.471464	Non-Toxin	POSITIVE	CPP	no evidence	0.979098	0.685275	0.663724	0.735419	0.765879	0.776032
HLA-A*02:01	STQDLFLPFF	Snyder et al., 2020	12	0.13652	0.813	0.425845	Non-Toxin	NEGATIVE	Non-CPP	no evidence	0.880088	0.638975	0.79382	0.749136	0.765505	0.770961
HLA-B*15:01	ILHCANFNV	Snyder et al., 2020	22	0.08328	1.1593	0.368391	Non-Toxin	NEGATIVE	CPP	no evidence	0.780078	0.596076	0.886463	0.749031	0.752912	0.754206
HLA-B*08:01	KLFIRQEEV	Snyder et al., 2020	0.65	0.25628	0.2382	0.303302	Non-Toxin	NEGATIVE	CPP	no evidence	0.993599	0.735474	0.640048	0.748929	0.779513	0.789707
HLA-A*02:06	EILDITPCSF	Snyder et al., 2020	7.6	0.03352	1.0349	0.312273	Non-Toxin	NEGATIVE	Non-CPP	no evidence	0.924092	0.555981	0.853184	0.748484	0.770435	0.777752
HLA-B*08:01	NGVEGFNCY	Snyder et al., 2020	14	0.22039	0.6847	0.397595	Non-Toxin	POSITIVE	CPP	no evidence	0.860086	0.706555	0.759497	0.758438	0.771144	0.775379
HLA-B*44:02	EILDITPCSF	Snyder et al., 2020	7.8	0.03352	1.0349	0.312273	Non-Toxin	NEGATIVE	Non-CPP	no evidence	0.922092	0.555981	0.853184	0.748084	0.769835	0.777086
HLA-B*40:01	IMLIIFWFSL	Snyder et al., 2020	42	0.58457	0.0125	0.480053	Non-Toxin	NEGATIVE	Non-CPP	no evidence	0.580058	1	0.579668	0.747879	0.726901	0.719909
HLA-B*44:02	YVFCTVNAL	Snyder et al., 2020	21	0.07781	1.1458	0.248902	Non-Toxin	NEGATIVE	CPP	no evidence	0.790079	0.591668	0.882852	0.747824	0.753106	0.754866
HLA-A*30:01	KLFIRQEEV	Snyder et al., 2020	1.8	0.25628	0.2382	0.303302	Non-Toxin	NEGATIVE	CPP	no evidence	0.982098	0.735474	0.640048	0.746629	0.776062	0.785873
HLA-B*51:01	STQDLFLPFF	Snyder et al., 2020	14	0.13652	0.813	0.425845	Non-Toxin	NEGATIVE	Non-CPP	no evidence	0.860086	0.638975	0.79382	0.745135	0.759504	0.764294
HLA-B*44:03	EILDITPCSF	Snyder et al., 2020	9.3	0.03352	1.0349	0.312273	Non-Toxin	NEGATIVE	Non-CPP	no evidence	0.907091	0.555981	0.853184	0.745084	0.765335	0.772085
HLA-B*57:01	NGVEGFNCY	Snyder et al., 2020	14	0.22039	0.6847	0.397595	Non-Toxin	POSITIVE	CPP	no evidence	0.860086	0.706555	0.759497	0.758438	0.771144	0.775379
HLA-A*30:02	RIRGGDGKMK	Snyder et al., 2020	9.9	-0.1472	1.5837	0.519565	Non-Toxin	NEGATIVE	Non-CPP	no evidence	0.90109	0.410362	1	0.744363	0.763954	0.770484
HLA-A*11:01	CALDPLSETK	Snyder et al., 2020	0.62	-0.05143	1.1213	0.230387	Non-Toxin	NEGATIVE	Non-CPP	no evidence	0.993899	0.487531	0.876297	0.744311	0.77551	0.785909
HLA-A*68:02	KLFIRQEEV	Snyder et al., 2020	3.1	0.25628	0.2382	0.303302	Non-Toxin	NEGATIVE	CPP	no evidence	0.969097	0.735474	0.640048	0.744028	0.772162	0.78154
HLA-A*03:01	YVFCTVNAL	Snyder et al., 2020	23	0.07781	1.1458	0.248902	Non-Toxin	NEGATIVE	CPP	no evidence	0.770077	0.591668	0.882852	0.743823	0.747105	0.748199
HLA-A*30:02	EILDITPCSF	Snyder et al., 2020	10	0.03352	1.0349	0.312273	Non-Toxin	NEGATIVE	Non-CPP	no evidence	0.90009	0.555981	0.853184	0.743684	0.763235	0.769751
HLA-A*03:01	CALDPLSETK	Snyder et al., 2020	1.2	-0.05143	1.1213	0.230387	Non-Toxin	NEGATIVE	Non-CPP	no evidence	0.988099	0.487531	0.876297	0.743151	0.77377	0.783976
HLA-B*07:02	STQDLFLPFF	Snyder et al., 2020	15	0.13652	0.813	0.425845	Non-Toxin	NEGATIVE	Non-CPP	no evidence	0.850085	0.638975	0.79382	0.743135	0.756504	0.76096
HLA-B*15:01	KLFIRQEEV	Snyder et al., 2020	3.6	0.25628	0.2382	0.303302	Non-Toxin	NEGATIVE	CPP	no evidence	0.964096	0.735474	0.640048	0.743028	0.770662	0.779873
HLA-A*30:02	KLFIRQEEV	Snyder et al., 2020	3.7	0.25628	0.2382	0.303302	Non-Toxin	NEGATIVE	CPP	no evidence	0.963096	0.735474	0.640048	0.742828	0.770362	0.779539
HLA-A*26:01	FVDGVPFVV	Snyder et al., 2020	2.5	0.19398	0.3267	0.471464	Non-Toxin	POSITIVE	CPP	no evidence	0.975098	0.685275	0.663724	0.734619	0.764679	0.774699
HLA-A*68:01	CALDPLSETK	Snyder et al., 2020	1.6	-0.05143	1.1213	0.230387	Non-Toxin	NEGATIVE	Non-CPP	no evidence	0.984098	0.487531	0.876297	0.742351	0.772569	0.782642
HLA-A*68:01	RIRGGDGKMK	Snyder et al., 2020	11	-0.1472	1.5837	0.519565	Non-Toxin	NEGATIVE	Non-CPP	no evidence	0.890089	0.410362	1	0.742163	0.760653	0.766817
HLA-B*51:01	IMLIIFWFSL	Snyder et al., 2020	45	0.58457	0.0125	0.480053	Non-Toxin	NEGATIVE	Non-CPP	no evidence	0.550055	1	0.579668	0.741878	0.7179	0.709908
HLA-A*31:01	KLFIRQEEV	Snyder et al., 2020	4.3	0.25628	0.2382	0.303302	Non-Toxin	NEGATIVE	CPP	no evidence	0.957096	0.735474	0.640048	0.741628	0.768561	0.777539
HLA-A*68:01	MDLFMRIFTI	Snyder et al., 2020	40	0.24036	0.9495	0.476236	Non-Toxin	NEGATIVE	Non-CPP	no evidence	0.60006	0.722646	0.830337	0.741205	0.723562	0.717681
HLA-A*01:01	CALDPLSETK	Snyder et al., 2020	2.2	-0.05143	1.1213	0.230387	Non-Toxin	NEGATIVE	Non-CPP	no evidence	0.978098	0.487531	0.876297	0.741151	0.770769	0.780642
HLA-A*30:02	ILHCANFNV	Snyder et al., 2020	26	0.08328	1.1593	0.368391	Non-Toxin	NEGATIVE	CPP	no evidence	0.740074	0.596076	0.886463	0.741031	0.740911	0.740871
HLA-B*08:01	ILHCANFNV	Snyder et al., 2020	26	0.08328	1.1593	0.368391	Non-Toxin	NEGATIVE	CPP	no evidence	0.740074	0.596076	0.886463	0.741031	0.740911	0.740871
HLA-A*03:01	ILHCANFNV	Snyder et al., 2020	26	0.08328	1.1593	0.368391	Non-Toxin	NEGATIVE	CPP	no evidence	0.740074	0.596076	0.886463	0.741031	0.740911	0.740871
HLA-B*15:01	RIRGGDGKMK	Snyder et al., 2020	12	-0.1472	1.5837	0.519565	Non-Toxin	NEGATIVE	Non-CPP	no evidence	0.880088	0.410362	1	0.740162	0.757653	0.763483
HLA-A*32:01	RIRGGDGKMK	Snyder et al., 2020	12	-0.1472	1.5837	0.519565	Non-Toxin	NEGATIVE	Non-CPP	no evidence	0.880088	0.410362	1	0.740162	0.757653	0.763483
HLA-A*02:06	YIFFASFYY	Snyder et al., 2020	9.9	0.13481	0.7808	0.438252	Non-Toxin	POSITIVE	CPP	no evidence	0.90109	0.637597	0.785206	0.749339	0.768308	0.774631
HLA-B*07:02	FVDGVPFVV	Snyder et al., 2020	3.5	0.19398	0.3267	0.471464	Non-Toxin	POSITIVE	CPP	no evidence	0.965097	0.685275	0.663724	0.732619	0.761678	0.771365
HLA-A*68:02	IQYIDIGNY	Snyder et al., 2020	45	0.30442	0.8345	0.478717	Non-Toxin	NEGATIVE	CPP	no evidence	0.550055	0.774264	0.799572	0.739545	0.715859	0.707964
HLA-A*32:01	FVDGVPFVV	Snyder et al., 2020	3.5	0.19398	0.3267	0.471464	Non-Toxin	POSITIVE	CPP	no evidence	0.965097	0.685275	0.663724	0.732619	0.761678	0.771365
HLA-A*68:02	NGVEGFNCY	Snyder et al., 2020	16	0.22039	0.6847	0.397595	Non-Toxin	POSITIVE	CPP	no evidence	0.840084	0.706555	0.759497	0.754438	0.765143	0.768712
HLA-A*23:01	NGVEGFNCY	Snyder et al., 2020	16	0.22039	0.6847	0.397595	Non-Toxin	POSITIVE	CPP	no evidence	0.840084	0.706555	0.759497	0.754438	0.765143	0.768712
HLA-A*11:01	ILHCANFNV	Snyder et al., 2020	27	0.08328	1.1593	0.368391	Non-Toxin	NEGATIVE	CPP	no evidence	0.730073	0.596076	0.886463	0.73903	0.737911	0.737537
HLA-A*30:01	CALDPLSETK	Snyder et al., 2020	3.4	-0.05143	1.1213	0.230387	Non-Toxin	NEGATIVE	Non-CPP	no evidence	0.966097	0.487531	0.876297	0.738751	0.767169	0.776642
HLA-B*40:01	NGVEGFNCY	Snyder et al., 2020	16	0.22039	0.6847	0.397595	Non-Toxin	POSITIVE	CPP	no evidence	0.840084	0.706555	0.759497	0.754438	0.765143	0.768712
HLA-B*07:02	RIRGGDGKMK	Snyder et al., 2020	13	-0.1472	1.5837	0.519565	Non-Toxin	NEGATIVE	Non-CPP	no evidence	0.870087	0.410362	1	0.738162	0.754653	0.76015
HLA-A*68:02	IMLIIFWFSL	Snyder et al., 2020	47	0.58457	0.0125	0.480053	Non-Toxin	NEGATIVE	Non-CPP	no evidence	0.530053	1	0.579668	0.737878	0.7119	0.70324
HLA-A*02:03	TLIGDCATV	Snyder et al., 2020	0.11	0.10385	0.5837	0.410956	Non-Toxin	NEGATIVE	CPP	no evidence	0.999	0.612651	0.732477	0.737851	0.770495	0.781376
HLA-B*40:01	FVDGVPFVV	Snyder et al., 2020	4.4	0.19398	0.3267	0.471464	Non-Toxin	POSITIVE	CPP	no evidence	0.956096	0.685275	0.663724	0.730819	0.758978	0.768365
HLA-B*08:01	YYRRATRRIR	Snyder et al., 2020	39	0.31494	0.6741	0.521664	Non-Toxin	POSITIVE	Non-CPP	no evidence	0.610061	0.78274	0.756661	0.737773	0.721809	0.716488
HLA-A*02:01	TLIGDCATV	Snyder et al., 2020	0.15	0.10385	0.5837	0.410956	Non-Toxin	NEGATIVE	CPP	no evidence	0.9986	0.612651	0.732477	0.737771	0.770375	0.781243
HLA-A*02:01	EILDITPCSF	Snyder et al., 2020	13	0.03352	1.0349	0.312273	Non-Toxin	NEGATIVE	Non-CPP	no evidence	0.870087	0.555981	0.853184	0.737683	0.754234	0.75975
HLA-A*02:06	TLIGDCATV	Snyder et al., 2020	0.2	0.10385	0.5837	0.410956	Non-Toxin	NEGATIVE	CPP	no evidence	0.9981	0.612651	0.732477	0.737671	0.770225	0.781076
HLA-A*01:01	MDLFMRIFTI	Snyder et al., 2020	42	0.24036	0.9495	0.476236	Non-Toxin	NEGATIVE	Non-CPP	no evidence	0.580058	0.722646	0.830337	0.737205	0.717562	0.711014
HLA-A*03:01	KLFIRQEEV	Snyder et al., 2020	6.6	0.25628	0.2382	0.303302	Non-Toxin	NEGATIVE	CPP	no evidence	0.934093	0.735474	0.640048	0.737028	0.761661	0.769872
HLA-B*58:01	FVDGVPFVV	Snyder et al., 2020	4.8	0.19398	0.3267	0.471464	Non-Toxin	POSITIVE	CPP	no evidence	0.952095	0.685275	0.663724	0.730018	0.757778	0.767031
HLA-A*02:01	ALWEIQQVV	Snyder et al., 2020	0.01	0.11957	0.5223	0.622447	Non-Toxin	NEGATIVE	CPP	no evidence	1	0.625317	0.716051	0.736547	0.769479	0.780456
HLA-A*02:06	ALWEIQQVV	Snyder et al., 2020	0.02	0.11957	0.5223	0.622447	Non-Toxin	NEGATIVE	CPP	no evidence	0.9999	0.625317	0.716051	0.736527	0.769449	0.780423
HLA-A*02:03	ALWEIQQVV	Snyder et al., 2020	0.03	0.11957	0.5223	0.622447	Non-Toxin	NEGATIVE	CPP	no evidence	0.9998	0.625317	0.716051	0.736507	0.769419	0.78039
HLA-A*24:02	KLFIRQEEV	Snyder et al., 2020	7	0.25628	0.2382	0.303302	Non-Toxin	NEGATIVE	CPP	no evidence	0.930093	0.735474	0.640048	0.736227	0.760461	0.768538
HLA-A*02:03	VLAWLYAAV	Snyder et al., 2020	0.25	0.27719	0.0471	0.478145	Non-Toxin	NEGATIVE	CPP	no evidence	0.9976	0.752323	0.588925	0.736019	0.768716	0.779616
HLA-A*32:01	ALWEIQQVV	Snyder et al., 2020	0.33	0.11957	0.5223	0.622447	Non-Toxin	NEGATIVE	CPP	no evidence	0.9968	0.625317	0.716051	0.735907	0.768519	0.779389
HLA-B*44:03	IMLIIFWFSL	Snyder et al., 2020	48	0.58457	0.0125	0.480053	Non-Toxin	NEGATIVE	Non-CPP	no evidence	0.520052	1	0.579668	0.735878	0.708899	0.699907
HLA-A*30:02	FVDGVPFVV	Snyder et al., 2020	5	0.19398	0.3267	0.471464	Non-Toxin	POSITIVE	CPP	no evidence	0.950095	0.685275	0.663724	0.729618	0.757178	0.766364
HLA-B*07:02	YYRRATRRIR	Snyder et al., 2020	40	0.31494	0.6741	0.521664	Non-Toxin	POSITIVE	Non-CPP	no evidence	0.60006	0.78274	0.756661	0.735773	0.718809	0.713154
HLA-A*24:02	FVDGVPFVV	Snyder et al., 2020	5.1	0.19398	0.3267	0.471464	Non-Toxin	POSITIVE	CPP	no evidence	0.949095	0.685275	0.663724	0.729418	0.756878	0.766031
HLA-A*23:01	KLFIRQEEV	Snyder et al., 2020	7.5	0.25628	0.2382	0.303302	Non-Toxin	NEGATIVE	CPP	no evidence	0.925093	0.735474	0.640048	0.735227	0.758961	0.766872
HLA-A*02:01	VLAWLYAAV	Snyder et al., 2020	0.66	0.27719	0.0471	0.478145	Non-Toxin	NEGATIVE	CPP	no evidence	0.993499	0.752323	0.588925	0.735199	0.767486	0.778249
HLA-A*68:02	TLIGDCATV	Snyder et al., 2020	1.5	0.10385	0.5837	0.410956	Non-Toxin	NEGATIVE	CPP	no evidence	0.985099	0.612651	0.732477	0.735071	0.766324	0.776742
HLA-A*33:01	ILHCANFNV	Snyder et al., 2020	29	0.08328	1.1593	0.368391	Non-Toxin	NEGATIVE	CPP	no evidence	0.710071	0.596076	0.886463	0.73503	0.73191	0.73087
HLA-B*57:01	KLFIRQEEV	Snyder et al., 2020	7.7	0.25628	0.2382	0.303302	Non-Toxin	NEGATIVE	CPP	no evidence	0.923092	0.735474	0.640048	0.734827	0.75836	0.766205
HLA-B*44:02	TEKSNIIRGW	Snyder et al., 2020	0.01	0.07559	0.6383	1	Non-Toxin	POSITIVE	Non-CPP	no evidence	1	0.58988	0.747084	0.734785	0.767937	0.778988
HLA-B*44:03	TEKSNIIRGW	Snyder et al., 2020	0.02	0.07559	0.6383	1	Non-Toxin	POSITIVE	Non-CPP	no evidence	0.9999	0.58988	0.747084	0.734765	0.767907	0.778955
HLA-B*58:01	KLFIRQEEV	Snyder et al., 2020	7.8	0.25628	0.2382	0.303302	Non-Toxin	NEGATIVE	CPP	no evidence	0.922092	0.735474	0.640048	0.734627	0.75806	0.765871
HLA-A*23:01	FVDGVPFVV	Snyder et al., 2020	5.4	0.19398	0.3267	0.471464	Non-Toxin	POSITIVE	CPP	no evidence	0.946095	0.685275	0.663724	0.728818	0.755978	0.765031
HLA-B*40:01	KLFIRQEEV	Snyder et al., 2020	7.9	0.25628	0.2382	0.303302	Non-Toxin	NEGATIVE	CPP	no evidence	0.921092	0.735474	0.640048	0.734427	0.75776	0.765538
HLA-B*51:01	KLFIRQEEV	Snyder et al., 2020	8.2	0.25628	0.2382	0.303302	Non-Toxin	NEGATIVE	CPP	no evidence	0.918092	0.735474	0.640048	0.733827	0.75686	0.764538
HLA-A*02:06	VLAWLYAAV	Snyder et al., 2020	1.4	0.27719	0.0471	0.478145	Non-Toxin	NEGATIVE	CPP	no evidence	0.986099	0.752323	0.588925	0.733719	0.765266	0.775782
HLA-B*40:01	EILDITPCSF	Snyder et al., 2020	15	0.03352	1.0349	0.312273	Non-Toxin	NEGATIVE	Non-CPP	no evidence	0.850085	0.555981	0.853184	0.733683	0.748233	0.753083
HLA-A*68:02	ALWEIQQVV	Snyder et al., 2020	1.5	0.11957	0.5223	0.622447	Non-Toxin	NEGATIVE	CPP	no evidence	0.985099	0.625317	0.716051	0.733567	0.765009	0.775489
HLA-A*31:01	CALDPLSETK	Snyder et al., 2020	6	-0.05143	1.1213	0.230387	Non-Toxin	NEGATIVE	Non-CPP	no evidence	0.940094	0.487531	0.876297	0.73355	0.759368	0.767974
HLA-A*33:01	KLFIRQEEV	Snyder et al., 2020	8.5	0.25628	0.2382	0.303302	Non-Toxin	NEGATIVE	CPP	no evidence	0.915092	0.735474	0.640048	0.733227	0.75596	0.763538
HLA-A*32:01	NGVEGFNCY	Snyder et al., 2020	18	0.22039	0.6847	0.397595	Non-Toxin	POSITIVE	CPP	no evidence	0.820082	0.706555	0.759497	0.750437	0.759143	0.762045
HLA-A*24:02	NGVEGFNCY	Snyder et al., 2020	18	0.22039	0.6847	0.397595	Non-Toxin	POSITIVE	CPP	no evidence	0.820082	0.706555	0.759497	0.750437	0.759143	0.762045
HLA-A*03:01	NGVEGFNCY	Snyder et al., 2020	19	0.22039	0.6847	0.397595	Non-Toxin	POSITIVE	CPP	no evidence	0.810081	0.706555	0.759497	0.748437	0.756142	0.758711
HLA-B*58:01	CALDPLSETK	Snyder et al., 2020	6.7	-0.05143	1.1213	0.230387	Non-Toxin	NEGATIVE	Non-CPP	no evidence	0.933093	0.487531	0.876297	0.73215	0.757268	0.765641
HLA-B*44:02	IMLIIFWFSL	Snyder et al., 2020	50	0.58457	0.0125	0.480053	Non-Toxin	NEGATIVE	Non-CPP	no evidence	0.50005	1	0.579668	0.731877	0.702899	0.693239
HLA-A*11:01	EILDITPCSF	Snyder et al., 2020	16	0.03352	1.0349	0.312273	Non-Toxin	NEGATIVE	Non-CPP	no evidence	0.840084	0.555981	0.853184	0.731683	0.745233	0.749749
HLA-B*15:01	ALWEIQQVV	Snyder et al., 2020	2.5	0.11957	0.5223	0.622447	Non-Toxin	NEGATIVE	CPP	no evidence	0.975098	0.625317	0.716051	0.731567	0.762008	0.772155
HLA-B*58:01	TEKSNIIRGW	Snyder et al., 2020	1.8	0.07559	0.6383	1	Non-Toxin	POSITIVE	Non-CPP	no evidence	0.982098	0.58988	0.747084	0.731205	0.762567	0.773021
HLA-B*08:01	STQDLFLPFF	Snyder et al., 2020	21	0.13652	0.813	0.425845	Non-Toxin	NEGATIVE	Non-CPP	no evidence	0.790079	0.638975	0.79382	0.731134	0.738502	0.740958
HLA-A*02:03	STQDLFLPFF	Snyder et al., 2020	21	0.13652	0.813	0.425845	Non-Toxin	NEGATIVE	Non-CPP	no evidence	0.790079	0.638975	0.79382	0.731134	0.738502	0.740958
HLA-B*07:02	KLFIRQEEV	Snyder et al., 2020	9.6	0.25628	0.2382	0.303302	Non-Toxin	NEGATIVE	CPP	no evidence	0.90409	0.735474	0.640048	0.731027	0.75266	0.759871
HLA-B*40:01	ALWEIQQVV	Snyder et al., 2020	2.8	0.11957	0.5223	0.622447	Non-Toxin	NEGATIVE	CPP	no evidence	0.972097	0.625317	0.716051	0.730967	0.761108	0.771155
HLA-A*33:01	CALDPLSETK	Snyder et al., 2020	7.3	-0.05143	1.1213	0.230387	Non-Toxin	NEGATIVE	Non-CPP	no evidence	0.927093	0.487531	0.876297	0.73095	0.755468	0.76364
HLA-A*68:02	VLAWLYAAV	Snyder et al., 2020	2.8	0.27719	0.0471	0.478145	Non-Toxin	NEGATIVE	CPP	no evidence	0.972097	0.752323	0.588925	0.730918	0.761066	0.771115
HLA-B*57:01	FVDGVPFVV	Snyder et al., 2020	7.3	0.19398	0.3267	0.471464	Non-Toxin	POSITIVE	CPP	no evidence	0.927093	0.685275	0.663724	0.725018	0.750277	0.758697
HLA-B*57:01	TEKSNIIRGW	Snyder et al., 2020	2.1	0.07559	0.6383	1	Non-Toxin	POSITIVE	Non-CPP	no evidence	0.979098	0.58988	0.747084	0.730605	0.761667	0.77202
HLA-A*68:01	VLWAHGFEL	Snyder et al., 2020	20	0.33197	0.3746	0.385761	Non-Toxin	POSITIVE	CPP	no evidence	0.80008	0.796463	0.676538	0.749216	0.755574	0.757694
HLA-B*08:01	ALWEIQQVV	Snyder et al., 2020	3.1	0.11957	0.5223	0.622447	Non-Toxin	NEGATIVE	CPP	no evidence	0.969097	0.625317	0.716051	0.730367	0.760208	0.770155
HLA-B*51:01	YIFFASFYY	Snyder et al., 2020	15	0.13481	0.7808	0.438252	Non-Toxin	POSITIVE	CPP	no evidence	0.850085	0.637597	0.785206	0.739138	0.753007	0.757629
HLA-A*32:01	YYRRATRRIR	Snyder et al., 2020	43	0.31494	0.6741	0.521664	Non-Toxin	POSITIVE	Non-CPP	no evidence	0.570057	0.78274	0.756661	0.729772	0.709808	0.703153
HLA-B*44:02	YYRRATRRIR	Snyder et al., 2020	43	0.31494	0.6741	0.521664	Non-Toxin	POSITIVE	Non-CPP	no evidence	0.570057	0.78274	0.756661	0.729772	0.709808	0.703153
HLA-B*51:01	ALWEIQQVV	Snyder et al., 2020	3.4	0.11957	0.5223	0.622447	Non-Toxin	NEGATIVE	CPP	no evidence	0.966097	0.625317	0.716051	0.729767	0.759308	0.769155
HLA-A*03:01	EILDITPCSF	Snyder et al., 2020	17	0.03352	1.0349	0.312273	Non-Toxin	NEGATIVE	Non-CPP	no evidence	0.830083	0.555981	0.853184	0.729682	0.742232	0.746416
HLA-A*03:01	FVDGVPFVV	Snyder et al., 2020	8.2	0.19398	0.3267	0.471464	Non-Toxin	POSITIVE	CPP	no evidence	0.918092	0.685275	0.663724	0.723218	0.747577	0.755697
HLA-A*11:01	FVDGVPFVV	Snyder et al., 2020	8.7	0.19398	0.3267	0.471464	Non-Toxin	POSITIVE	CPP	no evidence	0.913091	0.685275	0.663724	0.722218	0.746077	0.75403
HLA-B*35:01	LPAADLDDF	Snyder et al., 2020	0.15	0.09491	0.5305	0.465929	Non-Toxin	NEGATIVE	CPP	no evidence	0.9986	0.605447	0.718245	0.729197	0.762872	0.774097
HLA-B*53:01	LPAADLDDF	Snyder et al., 2020	0.16	0.09491	0.5305	0.465929	Non-Toxin	NEGATIVE	CPP	no evidence	0.9985	0.605447	0.718245	0.729177	0.762842	0.774064
HLA-B*58:01	ILHCANFNV	Snyder et al., 2020	32	0.08328	1.1593	0.368391	Non-Toxin	NEGATIVE	CPP	no evidence	0.680068	0.596076	0.886463	0.729029	0.722909	0.720869
HLA-B*15:01	FVDGVPFVV	Snyder et al., 2020	8.8	0.19398	0.3267	0.471464	Non-Toxin	POSITIVE	CPP	no evidence	0.912091	0.685275	0.663724	0.722018	0.745777	0.753697
HLA-B*53:01	TEKSNIIRGW	Snyder et al., 2020	3.1	0.07559	0.6383	1	Non-Toxin	POSITIVE	Non-CPP	no evidence	0.969097	0.58988	0.747084	0.728605	0.758666	0.768687
HLA-A*30:02	ALWEIQQVV	Snyder et al., 2020	4	0.11957	0.5223	0.622447	Non-Toxin	NEGATIVE	CPP	no evidence	0.960096	0.625317	0.716051	0.728567	0.757508	0.767155
HLA-B*57:01	CALDPLSETK	Snyder et al., 2020	8.6	-0.05143	1.1213	0.230387	Non-Toxin	NEGATIVE	Non-CPP	no evidence	0.914091	0.487531	0.876297	0.72835	0.751567	0.759307
HLA-B*40:01	TEKSNIIRGW	Snyder et al., 2020	3.3	0.07559	0.6383	1	Non-Toxin	POSITIVE	Non-CPP	no evidence	0.967097	0.58988	0.747084	0.728205	0.758066	0.76802
HLA-B*58:01	ALWEIQQVV	Snyder et al., 2020	4.9	0.11957	0.5223	0.622447	Non-Toxin	NEGATIVE	CPP	no evidence	0.951095	0.625317	0.716051	0.726766	0.754808	0.764155
HLA-A*32:01	VLAWLYAAV	Snyder et al., 2020	4.9	0.27719	0.0471	0.478145	Non-Toxin	NEGATIVE	CPP	no evidence	0.951095	0.752323	0.588925	0.726718	0.754765	0.764114
HLA-A*31:01	ALWEIQQVV	Snyder et al., 2020	5	0.11957	0.5223	0.622447	Non-Toxin	NEGATIVE	CPP	no evidence	0.950095	0.625317	0.716051	0.726566	0.754508	0.763821
HLA-A*31:01	NGVEGFNCY	Snyder et al., 2020	21	0.22039	0.6847	0.397595	Non-Toxin	POSITIVE	CPP	no evidence	0.790079	0.706555	0.759497	0.744437	0.750142	0.752044
HLA-A*32:01	TLIGDCATV	Snyder et al., 2020	5.9	0.10385	0.5837	0.410956	Non-Toxin	NEGATIVE	CPP	no evidence	0.941094	0.612651	0.732477	0.72627	0.753123	0.762074
HLA-A*26:01	KLFIRQEEV	Snyder et al., 2020	12	0.25628	0.2382	0.303302	Non-Toxin	NEGATIVE	CPP	no evidence	0.880088	0.735474	0.640048	0.726226	0.745459	0.75187
HLA-B*44:03	ALWEIQQVV	Snyder et al., 2020	5.2	0.11957	0.5223	0.622447	Non-Toxin	NEGATIVE	CPP	no evidence	0.948095	0.625317	0.716051	0.726166	0.753907	0.763154
HLA-A*02:03	EILDITPCSF	Snyder et al., 2020	19	0.03352	1.0349	0.312273	Non-Toxin	NEGATIVE	Non-CPP	no evidence	0.810081	0.555981	0.853184	0.725682	0.736232	0.739748
HLA-A*03:01	ALWEIQQVV	Snyder et al., 2020	5.5	0.11957	0.5223	0.622447	Non-Toxin	NEGATIVE	CPP	no evidence	0.945095	0.625317	0.716051	0.725566	0.753007	0.762154
HLA-B*44:02	ALWEIQQVV	Snyder et al., 2020	5.5	0.11957	0.5223	0.622447	Non-Toxin	NEGATIVE	CPP	no evidence	0.945095	0.625317	0.716051	0.725566	0.753007	0.762154
HLA-A*32:01	KAYNVTQAF	Snyder et al., 2020	0.01	-0.00587	0.7975	0.268944	Non-Toxin	NEGATIVE	CPP	no evidence	1	0.524242	0.789674	0.725566	0.75987	0.771305
HLA-B*15:01	KAYNVTQAF	Snyder et al., 2020	0.03	-0.00587	0.7975	0.268944	Non-Toxin	NEGATIVE	CPP	no evidence	0.9998	0.524242	0.789674	0.725526	0.75981	0.771238
HLA-B*58:01	KAYNVTQAF	Snyder et al., 2020	0.05	-0.00587	0.7975	0.268944	Non-Toxin	NEGATIVE	CPP	no evidence	0.9996	0.524242	0.789674	0.725486	0.75975	0.771172
HLA-B*35:01	KAYNVTQAF	Snyder et al., 2020	0.08	-0.00587	0.7975	0.268944	Non-Toxin	NEGATIVE	CPP	no evidence	0.9993	0.524242	0.789674	0.725426	0.75966	0.771072
HLA-B*57:01	KAYNVTQAF	Snyder et al., 2020	0.09	-0.00587	0.7975	0.268944	Non-Toxin	NEGATIVE	CPP	no evidence	0.9992	0.524242	0.789674	0.725406	0.75963	0.771038
HLA-A*26:01	TLIGDCATV	Snyder et al., 2020	6.4	0.10385	0.5837	0.410956	Non-Toxin	NEGATIVE	CPP	no evidence	0.936094	0.612651	0.732477	0.72527	0.751623	0.760407
HLA-A*30:02	KAYNVTQAF	Snyder et al., 2020	0.21	-0.00587	0.7975	0.268944	Non-Toxin	NEGATIVE	CPP	no evidence	0.998	0.524242	0.789674	0.725166	0.75927	0.770638
HLA-A*68:01	FVDGVPFVV	Snyder et al., 2020	9.4	0.19398	0.3267	0.471464	Non-Toxin	POSITIVE	CPP	no evidence	0.906091	0.685275	0.663724	0.720818	0.743977	0.751696
HLA-B*53:01	KAYNVTQAF	Snyder et al., 2020	0.23	-0.00587	0.7975	0.268944	Non-Toxin	NEGATIVE	CPP	no evidence	0.9978	0.524242	0.789674	0.725126	0.75921	0.770572
HLA-B*40:01	ILHCANFNV	Snyder et al., 2020	34	0.08328	1.1593	0.368391	Non-Toxin	NEGATIVE	CPP	no evidence	0.660066	0.596076	0.886463	0.725029	0.716909	0.714202
HLA-B*07:02	NGVEGFNCY	Snyder et al., 2020	22	0.22039	0.6847	0.397595	Non-Toxin	POSITIVE	CPP	no evidence	0.780078	0.706555	0.759497	0.742436	0.747142	0.74871
HLA-A*32:01	TEKSNIIRGW	Snyder et al., 2020	4.9	0.07559	0.6383	1	Non-Toxin	POSITIVE	Non-CPP	no evidence	0.951095	0.58988	0.747084	0.725004	0.753266	0.762686
HLA-A*23:01	ALWEIQQVV	Snyder et al., 2020	5.8	0.11957	0.5223	0.622447	Non-Toxin	NEGATIVE	CPP	no evidence	0.942094	0.625317	0.716051	0.724966	0.752107	0.761154
HLA-A*23:01	KAYNVTQAF	Snyder et al., 2020	0.37	-0.00587	0.7975	0.268944	Non-Toxin	NEGATIVE	CPP	no evidence	0.9964	0.524242	0.789674	0.724846	0.75879	0.770105
HLA-A*26:01	KAYNVTQAF	Snyder et al., 2020	0.39	-0.00587	0.7975	0.268944	Non-Toxin	NEGATIVE	CPP	no evidence	0.9962	0.524242	0.789674	0.724806	0.75873	0.770038
HLA-A*26:01	ALWEIQQVV	Snyder et al., 2020	6	0.11957	0.5223	0.622447	Non-Toxin	NEGATIVE	CPP	no evidence	0.940094	0.625317	0.716051	0.724566	0.751507	0.760488
HLA-A*24:02	KAYNVTQAF	Snyder et al., 2020	0.55	-0.00587	0.7975	0.268944	Non-Toxin	NEGATIVE	CPP	no evidence	0.994599	0.524242	0.789674	0.724486	0.75825	0.769505
HLA-A*30:01	KAYNVTQAF	Snyder et al., 2020	0.67	-0.00587	0.7975	0.268944	Non-Toxin	NEGATIVE	CPP	no evidence	0.993399	0.524242	0.789674	0.724246	0.75789	0.769105
HLA-B*07:02	KAYNVTQAF	Snyder et al., 2020	0.67	-0.00587	0.7975	0.268944	Non-Toxin	NEGATIVE	CPP	no evidence	0.993399	0.524242	0.789674	0.724246	0.75789	0.769105
HLA-A*33:01	RIRGGDGKMK	Snyder et al., 2020	20	-0.1472	1.5837	0.519565	Non-Toxin	NEGATIVE	Non-CPP	no evidence	0.80008	0.410362	1	0.724161	0.733651	0.736814
HLA-B*07:02	LPAADLDDF	Snyder et al., 2020	2.7	0.09491	0.5305	0.465929	Non-Toxin	NEGATIVE	CPP	no evidence	0.973097	0.605447	0.718245	0.724096	0.755221	0.765596
HLA-A*03:01	WIFGTTLDSK	Snyder et al., 2020	0.64	0.05932	0.5989	0.731819	Non-Toxin	NEGATIVE	Non-CPP	no evidence	0.993699	0.57677	0.736544	0.724065	0.757769	0.769004
HLA-B*51:01	KAYNVTQAF	Snyder et al., 2020	0.78	-0.00587	0.7975	0.268944	Non-Toxin	NEGATIVE	CPP	no evidence	0.992299	0.524242	0.789674	0.724026	0.75756	0.768738
HLA-B*51:01	TLIGDCATV	Snyder et al., 2020	7.2	0.10385	0.5837	0.410956	Non-Toxin	NEGATIVE	CPP	no evidence	0.928093	0.612651	0.732477	0.72367	0.749223	0.75774
HLA-B*53:01	ALWEIQQVV	Snyder et al., 2020	6.5	0.11957	0.5223	0.622447	Non-Toxin	NEGATIVE	CPP	no evidence	0.935094	0.625317	0.716051	0.723566	0.750007	0.758821
HLA-A*26:01	CALDPLSETK	Snyder et al., 2020	11	-0.05143	1.1213	0.230387	Non-Toxin	NEGATIVE	Non-CPP	no evidence	0.890089	0.487531	0.876297	0.723549	0.744367	0.751306
HLA-B*51:01	LPAADLDDF	Snyder et al., 2020	3	0.09491	0.5305	0.465929	Non-Toxin	NEGATIVE	CPP	no evidence	0.970097	0.605447	0.718245	0.723496	0.754321	0.764596
HLA-A*24:02	ALWEIQQVV	Snyder et al., 2020	6.6	0.11957	0.5223	0.622447	Non-Toxin	NEGATIVE	CPP	no evidence	0.934093	0.625317	0.716051	0.723366	0.749707	0.758487
HLA-B*51:01	MPASWVMRI	Snyder et al., 2020	0.01	-0.01717	0.5742	0.567093	Non-Toxin	POSITIVE	CPP	no evidence	1	0.515136	0.729936	0.698029	0.735775	0.748357
HLA-A*30:02	MDLFMRIFTI	Snyder et al., 2020	49	0.24036	0.9495	0.476236	Non-Toxin	NEGATIVE	Non-CPP	no evidence	0.510051	0.722646	0.830337	0.723203	0.696559	0.687678
HLA-B*53:01	MPASWVMRI	Snyder et al., 2020	0.06	-0.01717	0.5742	0.567093	Non-Toxin	POSITIVE	CPP	no evidence	0.9995	0.515136	0.729936	0.697929	0.735625	0.748191
HLA-A*01:01	ILHCANFNV	Snyder et al., 2020	35	0.08328	1.1593	0.368391	Non-Toxin	NEGATIVE	CPP	no evidence	0.650065	0.596076	0.886463	0.723029	0.713908	0.710868
HLA-A*11:01	WIFGTTLDSK	Snyder et al., 2020	1.2	0.05932	0.5989	0.731819	Non-Toxin	NEGATIVE	Non-CPP	no evidence	0.988099	0.57677	0.736544	0.722945	0.756089	0.767137
HLA-A*23:01	TEKSNIIRGW	Snyder et al., 2020	6	0.07559	0.6383	1	Non-Toxin	POSITIVE	Non-CPP	no evidence	0.940094	0.58988	0.747084	0.722804	0.749965	0.759019
HLA-B*57:01	ALWEIQQVV	Snyder et al., 2020	7	0.11957	0.5223	0.622447	Non-Toxin	NEGATIVE	CPP	no evidence	0.930093	0.625317	0.716051	0.722566	0.748507	0.757154
HLA-B*44:02	KLFIRQEEV	Snyder et al., 2020	14	0.25628	0.2382	0.303302	Non-Toxin	NEGATIVE	CPP	no evidence	0.860086	0.735474	0.640048	0.722226	0.739459	0.745203
HLA-A*02:03	YIFFASFYY	Snyder et al., 2020	18	0.13481	0.7808	0.438252	Non-Toxin	POSITIVE	CPP	no evidence	0.820082	0.637597	0.785206	0.733138	0.744006	0.747628
HLA-A*02:06	KAYNVTQAF	Snyder et al., 2020	1.7	-0.00587	0.7975	0.268944	Non-Toxin	NEGATIVE	CPP	no evidence	0.983098	0.524242	0.789674	0.722186	0.7548	0.765671
HLA-B*44:03	KAYNVTQAF	Snyder et al., 2020	1.7	-0.00587	0.7975	0.268944	Non-Toxin	NEGATIVE	CPP	no evidence	0.983098	0.524242	0.789674	0.722186	0.7548	0.765671
HLA-B*07:02	ALWEIQQVV	Snyder et al., 2020	7.2	0.11957	0.5223	0.622447	Non-Toxin	NEGATIVE	CPP	no evidence	0.928093	0.625317	0.716051	0.722166	0.747907	0.756487
HLA-B*35:01	MPASWVMRI	Snyder et al., 2020	0.35	-0.01717	0.5742	0.567093	Non-Toxin	POSITIVE	CPP	no evidence	0.9966	0.515136	0.729936	0.697349	0.734755	0.747224
HLA-A*26:01	TEKSNIIRGW	Snyder et al., 2020	6.4	0.07559	0.6383	1	Non-Toxin	POSITIVE	Non-CPP	no evidence	0.936094	0.58988	0.747084	0.722004	0.748765	0.757686
HLA-B*44:02	KAYNVTQAF	Snyder et al., 2020	1.8	-0.00587	0.7975	0.268944	Non-Toxin	NEGATIVE	CPP	no evidence	0.982098	0.524242	0.789674	0.721986	0.7545	0.765338
HLA-A*30:01	ALWEIQQVV	Snyder et al., 2020	7.3	0.11957	0.5223	0.622447	Non-Toxin	NEGATIVE	CPP	no evidence	0.927093	0.625317	0.716051	0.721966	0.747607	0.756154
HLA-A*68:01	WIFGTTLDSK	Snyder et al., 2020	1.7	0.05932	0.5989	0.731819	Non-Toxin	NEGATIVE	Non-CPP	no evidence	0.983098	0.57677	0.736544	0.721945	0.754589	0.765471
HLA-B*08:01	KAYNVTQAF	Snyder et al., 2020	1.9	-0.00587	0.7975	0.268944	Non-Toxin	NEGATIVE	CPP	no evidence	0.981098	0.524242	0.789674	0.721786	0.7542	0.765004
HLA-A*31:01	EILDITPCSF	Snyder et al., 2020	21	0.03352	1.0349	0.312273	Non-Toxin	NEGATIVE	Non-CPP	no evidence	0.790079	0.555981	0.853184	0.721682	0.730231	0.733081
HLA-A*30:02	CALDPLSETK	Snyder et al., 2020	12	-0.05143	1.1213	0.230387	Non-Toxin	NEGATIVE	Non-CPP	no evidence	0.880088	0.487531	0.876297	0.721549	0.741366	0.747972
HLA-B*40:01	KAYNVTQAF	Snyder et al., 2020	2.1	-0.00587	0.7975	0.268944	Non-Toxin	NEGATIVE	CPP	no evidence	0.979098	0.524242	0.789674	0.721386	0.7536	0.764338
HLA-A*01:01	ALWEIQQVV	Snyder et al., 2020	7.6	0.11957	0.5223	0.622447	Non-Toxin	NEGATIVE	CPP	no evidence	0.924092	0.625317	0.716051	0.721366	0.746707	0.755154
HLA-B*57:01	ILHCANFNV	Snyder et al., 2020	36	0.08328	1.1593	0.368391	Non-Toxin	NEGATIVE	CPP	no evidence	0.640064	0.596076	0.886463	0.721029	0.710908	0.707534
HLA-B*07:02	MPASWVMRI	Snyder et al., 2020	0.38	-0.01717	0.5742	0.567093	Non-Toxin	POSITIVE	CPP	no evidence	0.9963	0.515136	0.729936	0.697289	0.734665	0.747124
HLA-B*15:01	TLIGDCATV	Snyder et al., 2020	8.7	0.10385	0.5837	0.410956	Non-Toxin	NEGATIVE	CPP	no evidence	0.913091	0.612651	0.732477	0.720669	0.744722	0.75274
HLA-A*24:02	TEKSNIIRGW	Snyder et al., 2020	7.1	0.07559	0.6383	1	Non-Toxin	POSITIVE	Non-CPP	no evidence	0.929093	0.58988	0.747084	0.720604	0.746665	0.755352
HLA-A*01:01	KLFIRQEEV	Snyder et al., 2020	15	0.25628	0.2382	0.303302	Non-Toxin	NEGATIVE	CPP	no evidence	0.850085	0.735474	0.640048	0.720226	0.736458	0.741869
HLA-B*44:03	KLFIRQEEV	Snyder et al., 2020	15	0.25628	0.2382	0.303302	Non-Toxin	NEGATIVE	CPP	no evidence	0.850085	0.735474	0.640048	0.720226	0.736458	0.741869
HLA-A*03:01	KAYNVTQAF	Snyder et al., 2020	2.7	-0.00587	0.7975	0.268944	Non-Toxin	NEGATIVE	CPP	no evidence	0.973097	0.524242	0.789674	0.720186	0.7518	0.762338
HLA-A*30:02	IMLIIFWFSL	Snyder et al., 2020	56	0.58457	0.0125	0.480053	Non-Toxin	NEGATIVE	Non-CPP	no evidence	0.440044	1	0.579668	0.719876	0.684897	0.673237
HLA-B*15:01	TEKSNIIRGW	Snyder et al., 2020	7.5	0.07559	0.6383	1	Non-Toxin	POSITIVE	Non-CPP	no evidence	0.925093	0.58988	0.747084	0.719804	0.745465	0.754019
HLA-B*15:01	VVYRGTTTY	Snyder et al., 2020	0.01	0.17586	0.193	0.468792	Non-Toxin	NEGATIVE	CPP	no evidence	1	0.670674	0.627956	0.719452	0.754521	0.76621
HLA-A*30:02	VVYRGTTTY	Snyder et al., 2020	0.01	0.17586	0.193	0.468792	Non-Toxin	NEGATIVE	CPP	no evidence	1	0.670674	0.627956	0.719452	0.754521	0.76621
HLA-A*11:01	SSNVANYQK	Snyder et al., 2020	0.06	0.00065	0.7216	0.333461	Non-Toxin	NEGATIVE	CPP	no evidence	0.9995	0.529495	0.769369	0.719446	0.754452	0.766121
HLA-A*32:01	VVYRGTTTY	Snyder et al., 2020	0.02	0.17586	0.193	0.468792	Non-Toxin	NEGATIVE	CPP	no evidence	0.9999	0.670674	0.627956	0.719432	0.754491	0.766177
HLA-A*01:01	KAYNVTQAF	Snyder et al., 2020	3.1	-0.00587	0.7975	0.268944	Non-Toxin	NEGATIVE	CPP	no evidence	0.969097	0.524242	0.789674	0.719385	0.750599	0.761004
HLA-A*03:01	VVYRGTTTY	Snyder et al., 2020	0.06	0.17586	0.193	0.468792	Non-Toxin	NEGATIVE	CPP	no evidence	0.9995	0.670674	0.627956	0.719352	0.754371	0.766043
HLA-A*26:01	VVYRGTTTY	Snyder et al., 2020	0.06	0.17586	0.193	0.468792	Non-Toxin	NEGATIVE	CPP	no evidence	0.9995	0.670674	0.627956	0.719352	0.754371	0.766043
HLA-B*35:01	VVYRGTTTY	Snyder et al., 2020	0.07	0.17586	0.193	0.468792	Non-Toxin	NEGATIVE	CPP	no evidence	0.9994	0.670674	0.627956	0.719332	0.754341	0.76601
HLA-A*30:02	TEKSNIIRGW	Snyder et al., 2020	7.8	0.07559	0.6383	1	Non-Toxin	POSITIVE	Non-CPP	no evidence	0.922092	0.58988	0.747084	0.719204	0.744565	0.753019
HLA-A*11:01	VVYRGTTTY	Snyder et al., 2020	0.16	0.17586	0.193	0.468792	Non-Toxin	NEGATIVE	CPP	no evidence	0.9985	0.670674	0.627956	0.719152	0.754071	0.76571
HLA-A*68:02	MPASWVMRI	Snyder et al., 2020	0.52	-0.01717	0.5742	0.567093	Non-Toxin	POSITIVE	CPP	no evidence	0.994899	0.515136	0.729936	0.697009	0.734245	0.746657
HLA-A*30:01	SSNVANYQK	Snyder et al., 2020	0.23	0.00065	0.7216	0.333461	Non-Toxin	NEGATIVE	CPP	no evidence	0.9978	0.529495	0.769369	0.719105	0.753942	0.765555
HLA-A*31:01	KAYNVTQAF	Snyder et al., 2020	3.3	-0.00587	0.7975	0.268944	Non-Toxin	NEGATIVE	CPP	no evidence	0.967097	0.524242	0.789674	0.718985	0.749999	0.760337
HLA-B*58:01	VVYRGTTTY	Snyder et al., 2020	0.32	0.17586	0.193	0.468792	Non-Toxin	NEGATIVE	CPP	no evidence	0.9969	0.670674	0.627956	0.718832	0.75359	0.765177
HLA-A*01:01	VVYRGTTTY	Snyder et al., 2020	0.32	0.17586	0.193	0.468792	Non-Toxin	NEGATIVE	CPP	no evidence	0.9969	0.670674	0.627956	0.718832	0.75359	0.765177
HLA-A*11:01	KAYNVTQAF	Snyder et al., 2020	3.4	-0.00587	0.7975	0.268944	Non-Toxin	NEGATIVE	CPP	no evidence	0.966097	0.524242	0.789674	0.718785	0.749699	0.760004
HLA-A*30:01	VVYRGTTTY	Snyder et al., 2020	0.35	0.17586	0.193	0.468792	Non-Toxin	NEGATIVE	CPP	no evidence	0.9966	0.670674	0.627956	0.718772	0.7535	0.765077
HLA-B*35:01	ALWEIQQVV	Snyder et al., 2020	8.9	0.11957	0.5223	0.622447	Non-Toxin	NEGATIVE	CPP	no evidence	0.911091	0.625317	0.716051	0.718766	0.742806	0.75082
HLA-A*02:01	TLVPQEHYV	Snyder et al., 2020	0.02	0.00883	0.6886	0.343386	Non-Toxin	NEGATIVE	CPP	no evidence	0.9999	0.536086	0.76054	0.718631	0.753789	0.765509
HLA-A*02:06	TLVPQEHYV	Snyder et al., 2020	0.03	0.00883	0.6886	0.343386	Non-Toxin	NEGATIVE	CPP	no evidence	0.9998	0.536086	0.76054	0.718611	0.753759	0.765476
HLA-A*02:03	TLVPQEHYV	Snyder et al., 2020	0.04	0.00883	0.6886	0.343386	Non-Toxin	NEGATIVE	CPP	no evidence	0.9997	0.536086	0.76054	0.718591	0.753729	0.765442
HLA-A*33:01	ALWEIQQVV	Snyder et al., 2020	9	0.11957	0.5223	0.622447	Non-Toxin	NEGATIVE	CPP	no evidence	0.910091	0.625317	0.716051	0.718566	0.742506	0.750487
HLA-B*53:01	VVYRGTTTY	Snyder et al., 2020	0.48	0.17586	0.193	0.468792	Non-Toxin	NEGATIVE	CPP	no evidence	0.9953	0.670674	0.627956	0.718512	0.75311	0.764643
HLA-B*57:01	VVYRGTTTY	Snyder et al., 2020	0.5	0.17586	0.193	0.468792	Non-Toxin	NEGATIVE	CPP	no evidence	0.9951	0.670674	0.627956	0.718472	0.75305	0.764577
HLA-A*02:03	FLNRFTTTL	Snyder et al., 2020	0.02	0.25596	-0.0581	0.469174	Non-Toxin	NEGATIVE	CPP	no evidence	0.9999	0.735216	0.560781	0.718379	0.753569	0.765299
HLA-A*03:01	SSNVANYQK	Snyder et al., 2020	0.6	0.00065	0.7216	0.333461	Non-Toxin	NEGATIVE	CPP	no evidence	0.994099	0.529495	0.769369	0.718365	0.752832	0.764321
HLA-A*02:01	FLNRFTTTL	Snyder et al., 2020	0.03	0.25596	-0.0581	0.469174	Non-Toxin	NEGATIVE	CPP	no evidence	0.9998	0.735216	0.560781	0.718359	0.753539	0.765266
HLA-B*08:01	FLNRFTTTL	Snyder et al., 2020	0.08	0.25596	-0.0581	0.469174	Non-Toxin	NEGATIVE	CPP	no evidence	0.9993	0.735216	0.560781	0.718259	0.753389	0.765099
HLA-A*68:02	TLVPQEHYV	Snyder et al., 2020	0.22	0.00883	0.6886	0.343386	Non-Toxin	NEGATIVE	CPP	no evidence	0.9979	0.536086	0.76054	0.718231	0.753189	0.764842
HLA-A*11:01	KLFIRQEEV	Snyder et al., 2020	16	0.25628	0.2382	0.303302	Non-Toxin	NEGATIVE	CPP	no evidence	0.840084	0.735474	0.640048	0.718226	0.733458	0.738535
HLA-A*02:06	FLNRFTTTL	Snyder et al., 2020	0.11	0.25596	-0.0581	0.469174	Non-Toxin	NEGATIVE	CPP	no evidence	0.999	0.735216	0.560781	0.718199	0.753299	0.764999
HLA-A*68:01	SSNVANYQK	Snyder et al., 2020	0.76	0.00065	0.7216	0.333461	Non-Toxin	NEGATIVE	CPP	no evidence	0.992499	0.529495	0.769369	0.718045	0.752352	0.763788
HLA-A*32:01	FLNRFTTTL	Snyder et al., 2020	0.3	0.25596	-0.0581	0.469174	Non-Toxin	NEGATIVE	CPP	no evidence	0.9971	0.735216	0.560781	0.717819	0.752729	0.764366
HLA-A*33:01	FVDGVPFVV	Snyder et al., 2020	11	0.19398	0.3267	0.471464	Non-Toxin	POSITIVE	CPP	no evidence	0.890089	0.685275	0.663724	0.717617	0.739176	0.746362
HLA-B*53:01	CALDPLSETK	Snyder et al., 2020	14	-0.05143	1.1213	0.230387	Non-Toxin	NEGATIVE	Non-CPP	no evidence	0.860086	0.487531	0.876297	0.717548	0.735366	0.741305
HLA-A*31:01	SSNVANYQK	Snyder et al., 2020	1.4	0.00065	0.7216	0.333461	Non-Toxin	NEGATIVE	CPP	no evidence	0.986099	0.529495	0.769369	0.716765	0.750432	0.761654
HLA-B*15:01	FLNRFTTTL	Snyder et al., 2020	0.87	0.25596	-0.0581	0.469174	Non-Toxin	NEGATIVE	CPP	no evidence	0.991399	0.735216	0.560781	0.716679	0.751019	0.762465
HLA-A*68:01	VVYRGTTTY	Snyder et al., 2020	1.4	0.17586	0.193	0.468792	Non-Toxin	NEGATIVE	CPP	no evidence	0.986099	0.670674	0.627956	0.716672	0.75035	0.761576
HLA-A*11:01	QQQQGQTVTK	Snyder et al., 2020	0.58	-0.1399	1.1259	0.471273	Non-Toxin	POSITIVE	Non-CPP	no evidence	0.994299	0.416244	0.877528	0.716369	0.75111	0.762691
HLA-B*35:01	TEKSNIIRGW	Snyder et al., 2020	9.3	0.07559	0.6383	1	Non-Toxin	POSITIVE	Non-CPP	no evidence	0.907091	0.58988	0.747084	0.716204	0.740064	0.748018
HLA-A*68:01	IMLIIFWFSL	Snyder et al., 2020	58	0.58457	0.0125	0.480053	Non-Toxin	NEGATIVE	Non-CPP	no evidence	0.420042	1	0.579668	0.715876	0.678896	0.66657
HLA-A*02:06	RILGAGCFV	Snyder et al., 2020	0.84	0.1234	0.1444	0.400076	Non-Toxin	POSITIVE	CPP	no evidence	0.991699	0.628403	0.614955	0.695683	0.732685	0.745019
HLA-A*02:06	CALDPLSETK	Snyder et al., 2020	15	-0.05143	1.1213	0.230387	Non-Toxin	NEGATIVE	Non-CPP	no evidence	0.850085	0.487531	0.876297	0.715548	0.732365	0.737971
HLA-A*02:01	CALDPLSETK	Snyder et al., 2020	15	-0.05143	1.1213	0.230387	Non-Toxin	NEGATIVE	Non-CPP	no evidence	0.850085	0.487531	0.876297	0.715548	0.732365	0.737971
HLA-A*32:01	CALDPLSETK	Snyder et al., 2020	15	-0.05143	1.1213	0.230387	Non-Toxin	NEGATIVE	Non-CPP	no evidence	0.850085	0.487531	0.876297	0.715548	0.732365	0.737971
HLA-A*03:01	QQQQGQTVTK	Snyder et al., 2020	1.1	-0.1399	1.1259	0.471273	Non-Toxin	POSITIVE	Non-CPP	no evidence	0.989099	0.416244	0.877528	0.715329	0.74955	0.760957
HLA-A*68:02	FLNRFTTTL	Snyder et al., 2020	1.6	0.25596	-0.0581	0.469174	Non-Toxin	NEGATIVE	CPP	no evidence	0.984098	0.735216	0.560781	0.715219	0.748829	0.760032
HLA-B*07:02	FLNRFTTTL	Snyder et al., 2020	1.6	0.25596	-0.0581	0.469174	Non-Toxin	NEGATIVE	CPP	no evidence	0.984098	0.735216	0.560781	0.715219	0.748829	0.760032
HLA-A*23:01	VVYRGTTTY	Snyder et al., 2020	2.3	0.17586	0.193	0.468792	Non-Toxin	NEGATIVE	CPP	no evidence	0.977098	0.670674	0.627956	0.714872	0.74765	0.758576
HLA-B*44:02	VVYRGTTTY	Snyder et al., 2020	2.3	0.17586	0.193	0.468792	Non-Toxin	NEGATIVE	CPP	no evidence	0.977098	0.670674	0.627956	0.714872	0.74765	0.758576
HLA-A*68:02	KAYNVTQAF	Snyder et al., 2020	5.4	-0.00587	0.7975	0.268944	Non-Toxin	NEGATIVE	CPP	no evidence	0.946095	0.524242	0.789674	0.714785	0.743699	0.753337
HLA-A*11:01	ALWEIQQVV	Snyder et al., 2020	11	0.11957	0.5223	0.622447	Non-Toxin	NEGATIVE	CPP	no evidence	0.890089	0.625317	0.716051	0.714565	0.736506	0.743819
HLA-A*30:01	QQQQGQTVTK	Snyder et al., 2020	1.5	-0.1399	1.1259	0.471273	Non-Toxin	POSITIVE	Non-CPP	no evidence	0.985099	0.416244	0.877528	0.714529	0.74835	0.759624
HLA-B*08:01	VLAWLYAAV	Snyder et al., 2020	11	0.27719	0.0471	0.478145	Non-Toxin	NEGATIVE	CPP	no evidence	0.890089	0.752323	0.588925	0.714517	0.736463	0.743779
HLA-B*15:01	VLAWLYAAV	Snyder et al., 2020	11	0.27719	0.0471	0.478145	Non-Toxin	NEGATIVE	CPP	no evidence	0.890089	0.752323	0.588925	0.714517	0.736463	0.743779
HLA-B*44:03	VVYRGTTTY	Snyder et al., 2020	2.5	0.17586	0.193	0.468792	Non-Toxin	NEGATIVE	CPP	no evidence	0.975098	0.670674	0.627956	0.714472	0.74705	0.757909
HLA-B*07:02	VVYRGTTTY	Snyder et al., 2020	2.6	0.17586	0.193	0.468792	Non-Toxin	NEGATIVE	CPP	no evidence	0.974097	0.670674	0.627956	0.714272	0.74675	0.757576
HLA-B*51:01	TLVPQEHYV	Snyder et al., 2020	2.2	0.00883	0.6886	0.343386	Non-Toxin	NEGATIVE	CPP	no evidence	0.978098	0.536086	0.76054	0.71427	0.747249	0.758242
HLA-A*24:02	FLNRFTTTL	Snyder et al., 2020	2.1	0.25596	-0.0581	0.469174	Non-Toxin	NEGATIVE	CPP	no evidence	0.979098	0.735216	0.560781	0.714219	0.747328	0.758365
HLA-A*24:02	VVYRGTTTY	Snyder et al., 2020	2.7	0.17586	0.193	0.468792	Non-Toxin	NEGATIVE	CPP	no evidence	0.973097	0.670674	0.627956	0.714072	0.74645	0.757242
HLA-B*08:01	TLIGDCATV	Snyder et al., 2020	12	0.10385	0.5837	0.410956	Non-Toxin	NEGATIVE	CPP	no evidence	0.880088	0.612651	0.732477	0.714069	0.734821	0.741739
HLA-A*23:01	FLNRFTTTL	Snyder et al., 2020	2.2	0.25596	-0.0581	0.469174	Non-Toxin	NEGATIVE	CPP	no evidence	0.978098	0.735216	0.560781	0.714018	0.747028	0.758032
HLA-A*02:01	KAYNVTQAF	Snyder et al., 2020	5.8	-0.00587	0.7975	0.268944	Non-Toxin	NEGATIVE	CPP	no evidence	0.942094	0.524242	0.789674	0.713985	0.742499	0.752003
HLA-B*53:01	IMLIIFWFSL	Snyder et al., 2020	59	0.58457	0.0125	0.480053	Non-Toxin	NEGATIVE	Non-CPP	no evidence	0.410041	1	0.579668	0.713876	0.675896	0.663236
HLA-B*51:01	FLNRFTTTL	Snyder et al., 2020	2.3	0.25596	-0.0581	0.469174	Non-Toxin	NEGATIVE	CPP	no evidence	0.977098	0.735216	0.560781	0.713818	0.746728	0.757698
HLA-B*58:01	LPAADLDDF	Snyder et al., 2020	7.9	0.09491	0.5305	0.465929	Non-Toxin	NEGATIVE	CPP	no evidence	0.921092	0.605447	0.718245	0.713695	0.73962	0.748261
HLA-A*01:01	LPAADLDDF	Snyder et al., 2020	7.9	0.09491	0.5305	0.465929	Non-Toxin	NEGATIVE	CPP	no evidence	0.921092	0.605447	0.718245	0.713695	0.73962	0.748261
HLA-B*51:01	VVYRGTTTY	Snyder et al., 2020	2.9	0.17586	0.193	0.468792	Non-Toxin	NEGATIVE	CPP	no evidence	0.971097	0.670674	0.627956	0.713671	0.74585	0.756576
HLA-A*26:01	TLVPQEHYV	Snyder et al., 2020	2.5	0.00883	0.6886	0.343386	Non-Toxin	NEGATIVE	CPP	no evidence	0.975098	0.536086	0.76054	0.71367	0.746349	0.757241
HLA-A*68:02	CALDPLSETK	Snyder et al., 2020	16	-0.05143	1.1213	0.230387	Non-Toxin	NEGATIVE	Non-CPP	no evidence	0.840084	0.487531	0.876297	0.713548	0.729365	0.734637
HLA-B*35:01	CALDPLSETK	Snyder et al., 2020	16	-0.05143	1.1213	0.230387	Non-Toxin	NEGATIVE	Non-CPP	no evidence	0.840084	0.487531	0.876297	0.713548	0.729365	0.734637
HLA-B*35:01	FLNRFTTTL	Snyder et al., 2020	2.5	0.25596	-0.0581	0.469174	Non-Toxin	NEGATIVE	CPP	no evidence	0.975098	0.735216	0.560781	0.713418	0.746128	0.757032
HLA-A*68:01	KAYNVTQAF	Snyder et al., 2020	6.1	-0.00587	0.7975	0.268944	Non-Toxin	NEGATIVE	CPP	no evidence	0.939094	0.524242	0.789674	0.713385	0.741598	0.751003
HLA-A*31:01	VVYRGTTTY	Snyder et al., 2020	3.1	0.17586	0.193	0.468792	Non-Toxin	NEGATIVE	CPP	no evidence	0.969097	0.670674	0.627956	0.713271	0.74525	0.755909
HLA-A*30:01	WIFGTTLDSK	Snyder et al., 2020	6.1	0.05932	0.5989	0.731819	Non-Toxin	NEGATIVE	Non-CPP	no evidence	0.939094	0.57677	0.736544	0.713144	0.741388	0.750802
HLA-A*26:01	LPAADLDDF	Snyder et al., 2020	8.2	0.09491	0.5305	0.465929	Non-Toxin	NEGATIVE	CPP	no evidence	0.918092	0.605447	0.718245	0.713095	0.73872	0.747261
HLA-A*02:06	VVYRGTTTY	Snyder et al., 2020	3.2	0.17586	0.193	0.468792	Non-Toxin	NEGATIVE	CPP	no evidence	0.968097	0.670674	0.627956	0.713071	0.74495	0.755576
HLA-B*08:01	TLVPQEHYV	Snyder et al., 2020	2.9	0.00883	0.6886	0.343386	Non-Toxin	NEGATIVE	CPP	no evidence	0.971097	0.536086	0.76054	0.71287	0.745149	0.755908
HLA-A*01:01	TEKSNIIRGW	Snyder et al., 2020	11	0.07559	0.6383	1	Non-Toxin	POSITIVE	Non-CPP	no evidence	0.890089	0.58988	0.747084	0.712803	0.734964	0.742351
HLA-B*53:01	FLNRFTTTL	Snyder et al., 2020	2.9	0.25596	-0.0581	0.469174	Non-Toxin	NEGATIVE	CPP	no evidence	0.971097	0.735216	0.560781	0.712618	0.744928	0.755698
HLA-B*51:01	VLAWLYAAV	Snyder et al., 2020	12	0.27719	0.0471	0.478145	Non-Toxin	NEGATIVE	CPP	no evidence	0.880088	0.752323	0.588925	0.712516	0.733463	0.740445
HLA-A*01:01	FLNRFTTTL	Snyder et al., 2020	3	0.25596	-0.0581	0.469174	Non-Toxin	NEGATIVE	CPP	no evidence	0.970097	0.735216	0.560781	0.712418	0.744628	0.755365
HLA-A*26:01	FLNRFTTTL	Snyder et al., 2020	3	0.25596	-0.0581	0.469174	Non-Toxin	NEGATIVE	CPP	no evidence	0.970097	0.735216	0.560781	0.712418	0.744628	0.755365
HLA-A*02:03	KAYNVTQAF	Snyder et al., 2020	6.6	-0.00587	0.7975	0.268944	Non-Toxin	NEGATIVE	CPP	no evidence	0.934093	0.524242	0.789674	0.712385	0.740098	0.749336
HLA-A*01:01	SSNVANYQK	Snyder et al., 2020	3.6	0.00065	0.7216	0.333461	Non-Toxin	NEGATIVE	CPP	no evidence	0.964096	0.529495	0.769369	0.712365	0.743831	0.75432
HLA-A*32:01	TLVPQEHYV	Snyder et al., 2020	3.3	0.00883	0.6886	0.343386	Non-Toxin	NEGATIVE	CPP	no evidence	0.967097	0.536086	0.76054	0.71207	0.743948	0.754574
HLA-B*40:01	TLIGDCATV	Snyder et al., 2020	13	0.10385	0.5837	0.410956	Non-Toxin	NEGATIVE	CPP	no evidence	0.870087	0.612651	0.732477	0.712069	0.731821	0.738405
HLA-B*15:01	YYRRATRRIR	Snyder et al., 2020	52	0.31494	0.6741	0.521664	Non-Toxin	POSITIVE	Non-CPP	no evidence	0.480048	0.78274	0.756661	0.71177	0.682805	0.67315
HLA-A*02:01	RILGAGCFV	Snyder et al., 2020	1.2	0.1234	0.1444	0.400076	Non-Toxin	POSITIVE	CPP	no evidence	0.988099	0.628403	0.614955	0.694963	0.731605	0.743819
HLA-A*30:01	FVDGVPFVV	Snyder et al., 2020	12	0.19398	0.3267	0.471464	Non-Toxin	POSITIVE	CPP	no evidence	0.880088	0.685275	0.663724	0.715617	0.736176	0.743029
HLA-A*32:01	KQFDTYNLW	Snyder et al., 2020	0.01	0.0827	0.3999	0.941592	Non-Toxin	NEGATIVE	CPP	no evidence	1	0.595609	0.683307	0.711566	0.74762	0.759638
HLA-B*51:01	CALDPLSETK	Snyder et al., 2020	17	-0.05143	1.1213	0.230387	Non-Toxin	NEGATIVE	Non-CPP	no evidence	0.830083	0.487531	0.876297	0.711548	0.726365	0.731304
HLA-B*40:01	VVYRGTTTY	Snyder et al., 2020	4	0.17586	0.193	0.468792	Non-Toxin	NEGATIVE	CPP	no evidence	0.960096	0.670674	0.627956	0.711471	0.742549	0.752909
HLA-B*58:01	KQFDTYNLW	Snyder et al., 2020	0.07	0.0827	0.3999	0.941592	Non-Toxin	NEGATIVE	CPP	no evidence	0.9994	0.595609	0.683307	0.711446	0.74744	0.759438
HLA-B*58:01	FLNRFTTTL	Snyder et al., 2020	3.5	0.25596	-0.0581	0.469174	Non-Toxin	NEGATIVE	CPP	no evidence	0.965097	0.735216	0.560781	0.711418	0.743128	0.753698
HLA-B*57:01	KQFDTYNLW	Snyder et al., 2020	0.12	0.0827	0.3999	0.941592	Non-Toxin	NEGATIVE	CPP	no evidence	0.9989	0.595609	0.683307	0.711346	0.74729	0.759272
HLA-A*23:01	KQFDTYNLW	Snyder et al., 2020	0.13	0.0827	0.3999	0.941592	Non-Toxin	NEGATIVE	CPP	no evidence	0.9988	0.595609	0.683307	0.711326	0.74726	0.759238
HLA-A*24:02	KQFDTYNLW	Snyder et al., 2020	0.22	0.0827	0.3999	0.941592	Non-Toxin	NEGATIVE	CPP	no evidence	0.9979	0.595609	0.683307	0.711146	0.74699	0.758938
HLA-B*44:03	KQFDTYNLW	Snyder et al., 2020	0.24	0.0827	0.3999	0.941592	Non-Toxin	NEGATIVE	CPP	no evidence	0.9977	0.595609	0.683307	0.711106	0.74693	0.758872
HLA-B*15:01	KQFDTYNLW	Snyder et al., 2020	0.26	0.0827	0.3999	0.941592	Non-Toxin	NEGATIVE	CPP	no evidence	0.9975	0.595609	0.683307	0.711066	0.74687	0.758805
HLA-B*44:02	KQFDTYNLW	Snyder et al., 2020	0.27	0.0827	0.3999	0.941592	Non-Toxin	NEGATIVE	CPP	no evidence	0.9974	0.595609	0.683307	0.711046	0.74684	0.758772
HLA-B*53:01	ILHCANFNV	Snyder et al., 2020	41	0.08328	1.1593	0.368391	Non-Toxin	NEGATIVE	CPP	no evidence	0.590059	0.596076	0.886463	0.711028	0.695906	0.690866
HLA-A*68:02	VVYRGTTTY	Snyder et al., 2020	4.3	0.17586	0.193	0.468792	Non-Toxin	NEGATIVE	CPP	no evidence	0.957096	0.670674	0.627956	0.710871	0.741649	0.751909
HLA-A*30:02	KQFDTYNLW	Snyder et al., 2020	0.36	0.0827	0.3999	0.941592	Non-Toxin	NEGATIVE	CPP	no evidence	0.9965	0.595609	0.683307	0.710866	0.74657	0.758472
HLA-B*53:01	KQFDTYNLW	Snyder et al., 2020	0.41	0.0827	0.3999	0.941592	Non-Toxin	NEGATIVE	CPP	no evidence	0.996	0.595609	0.683307	0.710766	0.74642	0.758305
HLA-A*30:02	SSNVANYQK	Snyder et al., 2020	4.5	0.00065	0.7216	0.333461	Non-Toxin	NEGATIVE	CPP	no evidence	0.955096	0.529495	0.769369	0.710565	0.741131	0.75132
HLA-B*44:02	LPAADLDDF	Snyder et al., 2020	9.7	0.09491	0.5305	0.465929	Non-Toxin	NEGATIVE	CPP	no evidence	0.90309	0.605447	0.718245	0.710095	0.734219	0.742261
HLA-B*44:03	LPAADLDDF	Snyder et al., 2020	9.7	0.09491	0.5305	0.465929	Non-Toxin	NEGATIVE	CPP	no evidence	0.90309	0.605447	0.718245	0.710095	0.734219	0.742261
HLA-B*53:01	TLIGDCATV	Snyder et al., 2020	14	0.10385	0.5837	0.410956	Non-Toxin	NEGATIVE	CPP	no evidence	0.860086	0.612651	0.732477	0.710068	0.728821	0.735071
HLA-A*30:02	FLNRFTTTL	Snyder et al., 2020	4.3	0.25596	-0.0581	0.469174	Non-Toxin	NEGATIVE	CPP	no evidence	0.957096	0.735216	0.560781	0.709818	0.740728	0.751031
HLA-A*30:02	TLVPQEHYV	Snyder et al., 2020	4.5	0.00883	0.6886	0.343386	Non-Toxin	NEGATIVE	CPP	no evidence	0.955096	0.536086	0.76054	0.70967	0.740348	0.750574
HLA-A*01:01	TLVPQEHYV	Snyder et al., 2020	4.5	0.00883	0.6886	0.343386	Non-Toxin	NEGATIVE	CPP	no evidence	0.955096	0.536086	0.76054	0.70967	0.740348	0.750574
HLA-B*40:01	FLNRFTTTL	Snyder et al., 2020	4.4	0.25596	-0.0581	0.469174	Non-Toxin	NEGATIVE	CPP	no evidence	0.956096	0.735216	0.560781	0.709618	0.740428	0.750698
HLA-A*26:01	MPASWVMRI	Snyder et al., 2020	1.9	-0.01717	0.5742	0.567093	Non-Toxin	POSITIVE	CPP	no evidence	0.981098	0.515136	0.729936	0.694248	0.730105	0.742057
HLA-A*30:02	QQQQGQTVTK	Snyder et al., 2020	4	-0.1399	1.1259	0.471273	Non-Toxin	POSITIVE	Non-CPP	no evidence	0.960096	0.416244	0.877528	0.709528	0.740849	0.751289
HLA-A*02:06	KQFDTYNLW	Snyder et al., 2020	1.2	0.0827	0.3999	0.941592	Non-Toxin	NEGATIVE	CPP	no evidence	0.988099	0.595609	0.683307	0.709186	0.74405	0.755671
HLA-A*33:01	KAYNVTQAF	Snyder et al., 2020	8.2	-0.00587	0.7975	0.268944	Non-Toxin	NEGATIVE	CPP	no evidence	0.918092	0.524242	0.789674	0.709184	0.735298	0.744002
HLA-A*33:01	SSNVANYQK	Snyder et al., 2020	5.2	0.00065	0.7216	0.333461	Non-Toxin	NEGATIVE	CPP	no evidence	0.948095	0.529495	0.769369	0.709164	0.739031	0.748986
HLA-A*02:03	VVYRGTTTY	Snyder et al., 2020	5.2	0.17586	0.193	0.468792	Non-Toxin	NEGATIVE	CPP	no evidence	0.948095	0.670674	0.627956	0.709071	0.738949	0.748908
HLA-B*07:02	ILHCANFNV	Snyder et al., 2020	42	0.08328	1.1593	0.368391	Non-Toxin	NEGATIVE	CPP	no evidence	0.580058	0.596076	0.886463	0.709027	0.692906	0.687532
HLA-A*26:01	ILHCANFNV	Snyder et al., 2020	42	0.08328	1.1593	0.368391	Non-Toxin	NEGATIVE	CPP	no evidence	0.580058	0.596076	0.886463	0.709027	0.692906	0.687532
HLA-A*33:01	VVYRGTTTY	Snyder et al., 2020	5.3	0.17586	0.193	0.468792	Non-Toxin	NEGATIVE	CPP	no evidence	0.947095	0.670674	0.627956	0.708871	0.738649	0.748575
HLA-A*31:01	GTHWFVTQR	Snyder et al., 2020	0.01	0.35133	-0.4344	0.416683	Non-Toxin	NEGATIVE	CPP	no evidence	1	0.812062	0.460112	0.70887	0.745261	0.757392
HLA-B*57:01	FLNRFTTTL	Snyder et al., 2020	4.8	0.25596	-0.0581	0.469174	Non-Toxin	NEGATIVE	CPP	no evidence	0.952095	0.735216	0.560781	0.708818	0.739228	0.749364
HLA-B*40:01	KQFDTYNLW	Snyder et al., 2020	1.4	0.0827	0.3999	0.941592	Non-Toxin	NEGATIVE	CPP	no evidence	0.986099	0.595609	0.683307	0.708786	0.74345	0.755005
HLA-B*58:01	SSNVANYQK	Snyder et al., 2020	5.4	0.00065	0.7216	0.333461	Non-Toxin	NEGATIVE	CPP	no evidence	0.946095	0.529495	0.769369	0.708764	0.738431	0.748319
HLA-A*68:01	GTHWFVTQR	Snyder et al., 2020	0.08	0.35133	-0.4344	0.416683	Non-Toxin	NEGATIVE	CPP	no evidence	0.9993	0.812062	0.460112	0.70873	0.745051	0.757158
HLA-A*11:01	GTHWFVTQR	Snyder et al., 2020	0.08	0.35133	-0.4344	0.416683	Non-Toxin	NEGATIVE	CPP	no evidence	0.9993	0.812062	0.460112	0.70873	0.745051	0.757158
HLA-A*31:01	QQQQGQTVTK	Snyder et al., 2020	4.5	-0.1399	1.1259	0.471273	Non-Toxin	POSITIVE	Non-CPP	no evidence	0.955096	0.416244	0.877528	0.708528	0.739349	0.749623
HLA-A*33:01	GTHWFVTQR	Snyder et al., 2020	0.25	0.35133	-0.4344	0.416683	Non-Toxin	NEGATIVE	CPP	no evidence	0.9976	0.812062	0.460112	0.70839	0.744541	0.756591
HLA-A*26:01	KQFDTYNLW	Snyder et al., 2020	1.6	0.0827	0.3999	0.941592	Non-Toxin	NEGATIVE	CPP	no evidence	0.984098	0.595609	0.683307	0.708386	0.74285	0.754338
HLA-B*53:01	KLFIRQEEV	Snyder et al., 2020	21	0.25628	0.2382	0.303302	Non-Toxin	NEGATIVE	CPP	no evidence	0.790079	0.735474	0.640048	0.708225	0.718456	0.721867
HLA-A*03:01	GTHWFVTQR	Snyder et al., 2020	0.36	0.35133	-0.4344	0.416683	Non-Toxin	NEGATIVE	CPP	no evidence	0.9965	0.812062	0.460112	0.70817	0.744211	0.756225
HLA-B*44:02	RIRGGDGKMK	Snyder et al., 2020	28	-0.1472	1.5837	0.519565	Non-Toxin	NEGATIVE	Non-CPP	no evidence	0.720072	0.410362	1	0.708159	0.709648	0.710145
HLA-B*15:01	QQQQGQTVTK	Snyder et al., 2020	4.7	-0.1399	1.1259	0.471273	Non-Toxin	POSITIVE	Non-CPP	no evidence	0.953095	0.416244	0.877528	0.708128	0.738749	0.748956
HLA-B*35:01	TLIGDCATV	Snyder et al., 2020	15	0.10385	0.5837	0.410956	Non-Toxin	NEGATIVE	CPP	no evidence	0.850085	0.612651	0.732477	0.708068	0.72582	0.731738
HLA-A*23:01	TLIGDCATV	Snyder et al., 2020	15	0.10385	0.5837	0.410956	Non-Toxin	NEGATIVE	CPP	no evidence	0.850085	0.612651	0.732477	0.708068	0.72582	0.731738
HLA-B*53:01	TLVPQEHYV	Snyder et al., 2020	5.5	0.00883	0.6886	0.343386	Non-Toxin	NEGATIVE	CPP	no evidence	0.945095	0.536086	0.76054	0.70767	0.737348	0.74724
HLA-A*68:01	QQQQGQTVTK	Snyder et al., 2020	5	-0.1399	1.1259	0.471273	Non-Toxin	POSITIVE	Non-CPP	no evidence	0.950095	0.416244	0.877528	0.707528	0.737849	0.747956
HLA-B*57:01	LPAADLDDF	Snyder et al., 2020	11	0.09491	0.5305	0.465929	Non-Toxin	NEGATIVE	CPP	no evidence	0.890089	0.605447	0.718245	0.707495	0.730319	0.737927
HLA-A*23:01	LPAADLDDF	Snyder et al., 2020	11	0.09491	0.5305	0.465929	Non-Toxin	NEGATIVE	CPP	no evidence	0.890089	0.605447	0.718245	0.707495	0.730319	0.737927
HLA-A*30:01	GTHWFVTQR	Snyder et al., 2020	0.72	0.35133	-0.4344	0.416683	Non-Toxin	NEGATIVE	CPP	no evidence	0.992899	0.812062	0.460112	0.70745	0.743131	0.755025
HLA-A*32:01	SSNVANYQK	Snyder et al., 2020	6.2	0.00065	0.7216	0.333461	Non-Toxin	NEGATIVE	CPP	no evidence	0.938094	0.529495	0.769369	0.707164	0.73603	0.745653
HLA-A*02:01	KLNVGDYFV	Snyder et al., 2020	0.14	0.1586	0.1317	0.239168	Non-Toxin	NEGATIVE	CPP	no evidence	0.9987	0.656766	0.611557	0.707069	0.743523	0.755674
HLA-B*08:01	VVYRGTTTY	Snyder et al., 2020	6.3	0.17586	0.193	0.468792	Non-Toxin	NEGATIVE	CPP	no evidence	0.937094	0.670674	0.627956	0.706871	0.735649	0.745241
HLA-A*02:01	VVYRGTTTY	Snyder et al., 2020	6.4	0.17586	0.193	0.468792	Non-Toxin	NEGATIVE	CPP	no evidence	0.936094	0.670674	0.627956	0.706671	0.735349	0.744908
HLA-A*23:01	TLVPQEHYV	Snyder et al., 2020	6	0.00883	0.6886	0.343386	Non-Toxin	NEGATIVE	CPP	no evidence	0.940094	0.536086	0.76054	0.70667	0.735848	0.745574
HLA-A*26:01	VLAWLYAAV	Snyder et al., 2020	15	0.27719	0.0471	0.478145	Non-Toxin	NEGATIVE	CPP	no evidence	0.850085	0.752323	0.588925	0.706516	0.724462	0.730444
HLA-A*02:06	KLNVGDYFV	Snyder et al., 2020	0.43	0.1586	0.1317	0.239168	Non-Toxin	NEGATIVE	CPP	no evidence	0.9958	0.656766	0.611557	0.706489	0.742653	0.754708
HLA-A*02:03	KLNVGDYFV	Snyder et al., 2020	0.46	0.1586	0.1317	0.239168	Non-Toxin	NEGATIVE	CPP	no evidence	0.9955	0.656766	0.611557	0.706429	0.742563	0.754608
HLA-B*57:01	RIRGGDGKMK	Snyder et al., 2020	29	-0.1472	1.5837	0.519565	Non-Toxin	NEGATIVE	Non-CPP	no evidence	0.710071	0.410362	1	0.706159	0.706648	0.706811
HLA-B*44:03	RIRGGDGKMK	Snyder et al., 2020	29	-0.1472	1.5837	0.519565	Non-Toxin	NEGATIVE	Non-CPP	no evidence	0.710071	0.410362	1	0.706159	0.706648	0.706811
HLA-A*24:02	TLIGDCATV	Snyder et al., 2020	16	0.10385	0.5837	0.410956	Non-Toxin	NEGATIVE	CPP	no evidence	0.840084	0.612651	0.732477	0.706068	0.72282	0.728404
HLA-A*31:01	KQFDTYNLW	Snyder et al., 2020	2.8	0.0827	0.3999	0.941592	Non-Toxin	NEGATIVE	CPP	no evidence	0.972097	0.595609	0.683307	0.705985	0.739249	0.750337
HLA-A*68:02	YYRRATRRIR	Snyder et al., 2020	55	0.31494	0.6741	0.521664	Non-Toxin	POSITIVE	Non-CPP	no evidence	0.450045	0.78274	0.756661	0.70577	0.673804	0.663149
HLA-B*44:03	YYRRATRRIR	Snyder et al., 2020	55	0.31494	0.6741	0.521664	Non-Toxin	POSITIVE	Non-CPP	no evidence	0.450045	0.78274	0.756661	0.70577	0.673804	0.663149
HLA-B*35:01	KQFDTYNLW	Snyder et al., 2020	3	0.0827	0.3999	0.941592	Non-Toxin	NEGATIVE	CPP	no evidence	0.970097	0.595609	0.683307	0.705585	0.738649	0.749671
HLA-B*15:01	CALDPLSETK	Snyder et al., 2020	20	-0.05143	1.1213	0.230387	Non-Toxin	NEGATIVE	Non-CPP	no evidence	0.80008	0.487531	0.876297	0.705547	0.717364	0.721303
HLA-B*15:01	LPAADLDDF	Snyder et al., 2020	12	0.09491	0.5305	0.465929	Non-Toxin	NEGATIVE	CPP	no evidence	0.880088	0.605447	0.718245	0.705494	0.727319	0.734593
HLA-A*24:02	LPAADLDDF	Snyder et al., 2020	12	0.09491	0.5305	0.465929	Non-Toxin	NEGATIVE	CPP	no evidence	0.880088	0.605447	0.718245	0.705494	0.727319	0.734593
HLA-B*15:01	TLVPQEHYV	Snyder et al., 2020	6.6	0.00883	0.6886	0.343386	Non-Toxin	NEGATIVE	CPP	no evidence	0.934093	0.536086	0.76054	0.705469	0.734047	0.743573
HLA-A*30:01	KQFDTYNLW	Snyder et al., 2020	3.2	0.0827	0.3999	0.941592	Non-Toxin	NEGATIVE	CPP	no evidence	0.968097	0.595609	0.683307	0.705185	0.738049	0.749004
HLA-B*57:01	SSNVANYQK	Snyder et al., 2020	7.3	0.00065	0.7216	0.333461	Non-Toxin	NEGATIVE	CPP	no evidence	0.927093	0.529495	0.769369	0.704964	0.73273	0.741986
HLA-A*26:01	GTHWFVTQR	Snyder et al., 2020	2.1	0.35133	-0.4344	0.416683	Non-Toxin	NEGATIVE	CPP	no evidence	0.979098	0.812062	0.460112	0.704689	0.738991	0.750424
HLA-A*02:01	KQFDTYNLW	Snyder et al., 2020	3.5	0.0827	0.3999	0.941592	Non-Toxin	NEGATIVE	CPP	no evidence	0.965097	0.595609	0.683307	0.704585	0.737149	0.748004
HLA-A*32:01	GTHWFVTQR	Snyder et al., 2020	2.2	0.35133	-0.4344	0.416683	Non-Toxin	NEGATIVE	CPP	no evidence	0.978098	0.812062	0.460112	0.704489	0.73869	0.750091
HLA-A*02:03	RILGAGCFV	Snyder et al., 2020	1.8	0.1234	0.1444	0.400076	Non-Toxin	POSITIVE	CPP	no evidence	0.982098	0.628403	0.614955	0.693763	0.729805	0.741819
HLA-B*44:02	FLNRFTTTL	Snyder et al., 2020	7	0.25596	-0.0581	0.469174	Non-Toxin	NEGATIVE	CPP	no evidence	0.930093	0.735216	0.560781	0.704418	0.732627	0.74203
HLA-A*24:02	TLVPQEHYV	Snyder et al., 2020	7.2	0.00883	0.6886	0.343386	Non-Toxin	NEGATIVE	CPP	no evidence	0.928093	0.536086	0.76054	0.704269	0.732247	0.741573
HLA-B*35:01	KLFIRQEEV	Snyder et al., 2020	23	0.25628	0.2382	0.303302	Non-Toxin	NEGATIVE	CPP	no evidence	0.770077	0.735474	0.640048	0.704224	0.712456	0.7152
HLA-A*02:03	RIRGGDGKMK	Snyder et al., 2020	30	-0.1472	1.5837	0.519565	Non-Toxin	NEGATIVE	Non-CPP	no evidence	0.70007	0.410362	1	0.704159	0.703648	0.703477
HLA-B*07:02	TLIGDCATV	Snyder et al., 2020	17	0.10385	0.5837	0.410956	Non-Toxin	NEGATIVE	CPP	no evidence	0.830083	0.612651	0.732477	0.704068	0.71982	0.72507
HLA-A*11:01	KQFDTYNLW	Snyder et al., 2020	3.8	0.0827	0.3999	0.941592	Non-Toxin	NEGATIVE	CPP	no evidence	0.962096	0.595609	0.683307	0.703985	0.736249	0.747004
HLA-A*32:01	QQQQGQTVTK	Snyder et al., 2020	6.8	-0.1399	1.1259	0.471273	Non-Toxin	POSITIVE	Non-CPP	no evidence	0.932093	0.416244	0.877528	0.703928	0.732448	0.741955
HLA-A*33:01	TLVPQEHYV	Snyder et al., 2020	7.4	0.00883	0.6886	0.343386	Non-Toxin	NEGATIVE	CPP	no evidence	0.926093	0.536086	0.76054	0.703869	0.731647	0.740906
HLA-B*58:01	TLVPQEHYV	Snyder et al., 2020	7.4	0.00883	0.6886	0.343386	Non-Toxin	NEGATIVE	CPP	no evidence	0.926093	0.536086	0.76054	0.703869	0.731647	0.740906
HLA-B*40:01	YYRRATRRIR	Snyder et al., 2020	56	0.31494	0.6741	0.521664	Non-Toxin	POSITIVE	Non-CPP	no evidence	0.440044	0.78274	0.756661	0.703769	0.670804	0.659815
HLA-A*32:01	KLNVGDYFV	Snyder et al., 2020	1.8	0.1586	0.1317	0.239168	Non-Toxin	NEGATIVE	CPP	no evidence	0.982098	0.656766	0.611557	0.703749	0.738543	0.750141
HLA-A*02:03	KLPDDFTGCV	Snyder et al., 2020	0.2	0.18796	0.0122	0.597251	Non-Toxin	NEGATIVE	Non-CPP	no evidence	0.9981	0.680424	0.579588	0.703625	0.740434	0.752704
HLA-A*33:01	FLNRFTTTL	Snyder et al., 2020	7.4	0.25596	-0.0581	0.469174	Non-Toxin	NEGATIVE	CPP	no evidence	0.926093	0.735216	0.560781	0.703617	0.731427	0.740697
HLA-A*02:06	KLPDDFTGCV	Snyder et al., 2020	0.21	0.18796	0.0122	0.597251	Non-Toxin	NEGATIVE	Non-CPP	no evidence	0.998	0.680424	0.579588	0.703605	0.740404	0.752671
HLA-A*02:01	KLPDDFTGCV	Snyder et al., 2020	0.23	0.18796	0.0122	0.597251	Non-Toxin	NEGATIVE	Non-CPP	no evidence	0.9978	0.680424	0.579588	0.703565	0.740344	0.752604
HLA-A*31:01	WIFGTTLDSK	Snyder et al., 2020	11	0.05932	0.5989	0.731819	Non-Toxin	NEGATIVE	Non-CPP	no evidence	0.890089	0.57677	0.736544	0.703343	0.726686	0.734467
HLA-A*33:01	WIFGTTLDSK	Snyder et al., 2020	11	0.05932	0.5989	0.731819	Non-Toxin	NEGATIVE	Non-CPP	no evidence	0.890089	0.57677	0.736544	0.703343	0.726686	0.734467
HLA-A*32:01	WIFGTTLDSK	Snyder et al., 2020	11	0.05932	0.5989	0.731819	Non-Toxin	NEGATIVE	Non-CPP	no evidence	0.890089	0.57677	0.736544	0.703343	0.726686	0.734467
HLA-B*44:02	TLVPQEHYV	Snyder et al., 2020	7.9	0.00883	0.6886	0.343386	Non-Toxin	NEGATIVE	CPP	no evidence	0.921092	0.536086	0.76054	0.702869	0.730147	0.73924
HLA-A*02:03	KQFDTYNLW	Snyder et al., 2020	4.7	0.0827	0.3999	0.941592	Non-Toxin	NEGATIVE	CPP	no evidence	0.953095	0.595609	0.683307	0.702185	0.733549	0.744003
HLA-A*01:01	KQFDTYNLW	Snyder et al., 2020	4.7	0.0827	0.3999	0.941592	Non-Toxin	NEGATIVE	CPP	no evidence	0.953095	0.595609	0.683307	0.702185	0.733549	0.744003
HLA-A*03:01	KQFDTYNLW	Snyder et al., 2020	4.8	0.0827	0.3999	0.941592	Non-Toxin	NEGATIVE	CPP	no evidence	0.952095	0.595609	0.683307	0.701985	0.733249	0.74367
HLA-B*07:02	IMLIIFWFSL	Snyder et al., 2020	65	0.58457	0.0125	0.480053	Non-Toxin	NEGATIVE	Non-CPP	no evidence	0.350035	1	0.579668	0.701874	0.657894	0.643234
HLA-B*40:01	TLVPQEHYV	Snyder et al., 2020	8.4	0.00883	0.6886	0.343386	Non-Toxin	NEGATIVE	CPP	no evidence	0.916092	0.536086	0.76054	0.701869	0.728647	0.737573
HLA-B*44:02	QQQQGQTVTK	Snyder et al., 2020	8	-0.1399	1.1259	0.471273	Non-Toxin	POSITIVE	Non-CPP	no evidence	0.920092	0.416244	0.877528	0.701527	0.728848	0.737955
HLA-A*26:01	WIFGTTLDSK	Snyder et al., 2020	12	0.05932	0.5989	0.731819	Non-Toxin	NEGATIVE	Non-CPP	no evidence	0.880088	0.57677	0.736544	0.701343	0.723686	0.731134
HLA-B*44:03	QQQQGQTVTK	Snyder et al., 2020	8.1	-0.1399	1.1259	0.471273	Non-Toxin	POSITIVE	Non-CPP	no evidence	0.919092	0.416244	0.877528	0.701327	0.728548	0.737621
HLA-A*03:01	RLFRKSNLK	Snyder et al., 2020	0.01	-0.28759	1.4188	0.502195	Non-Toxin	NEGATIVE	CPP	no evidence	1	0.29724	0.955886	0.70125	0.738594	0.751042
HLA-A*30:01	RLFRKSNLK	Snyder et al., 2020	0.02	-0.28759	1.4188	0.502195	Non-Toxin	NEGATIVE	CPP	no evidence	0.9999	0.29724	0.955886	0.70123	0.738564	0.751009
HLA-B*35:01	ILHCANFNV	Snyder et al., 2020	46	0.08328	1.1593	0.368391	Non-Toxin	NEGATIVE	CPP	no evidence	0.540054	0.596076	0.886463	0.701027	0.680905	0.674198
HLA-A*11:01	RLFRKSNLK	Snyder et al., 2020	0.16	-0.28759	1.4188	0.502195	Non-Toxin	NEGATIVE	CPP	no evidence	0.9985	0.29724	0.955886	0.70095	0.738144	0.750542
HLA-B*51:01	KQFDTYNLW	Snyder et al., 2020	5.4	0.0827	0.3999	0.941592	Non-Toxin	NEGATIVE	CPP	no evidence	0.946095	0.595609	0.683307	0.700785	0.731449	0.74167
HLA-A*31:01	RLFRKSNLK	Snyder et al., 2020	0.26	-0.28759	1.4188	0.502195	Non-Toxin	NEGATIVE	CPP	no evidence	0.9975	0.29724	0.955886	0.70075	0.737844	0.750208
HLA-A*30:02	GTHWFVTQR	Snyder et al., 2020	4.1	0.35133	-0.4344	0.416683	Non-Toxin	NEGATIVE	CPP	no evidence	0.959096	0.812062	0.460112	0.700689	0.73299	0.743757
HLA-A*31:01	VLAWLYAAV	Snyder et al., 2020	18	0.27719	0.0471	0.478145	Non-Toxin	NEGATIVE	CPP	no evidence	0.820082	0.752323	0.588925	0.700515	0.715461	0.720443
HLA-A*33:01	VLAWLYAAV	Snyder et al., 2020	18	0.27719	0.0471	0.478145	Non-Toxin	NEGATIVE	CPP	no evidence	0.820082	0.752323	0.588925	0.700515	0.715461	0.720443
HLA-A*31:01	FLNRFTTTL	Snyder et al., 2020	9	0.25596	-0.0581	0.469174	Non-Toxin	NEGATIVE	CPP	no evidence	0.910091	0.735216	0.560781	0.700417	0.726626	0.735363
HLA-A*02:06	RQLLFVVEV	Snyder et al., 2020	0.05	0.23144	-0.1522	0.452949	Non-Toxin	NEGATIVE	CPP	no evidence	0.9996	0.715459	0.535607	0.700346	0.737753	0.750222
HLA-A*68:01	KLFIRQEEV	Snyder et al., 2020	25	0.25628	0.2382	0.303302	Non-Toxin	NEGATIVE	CPP	no evidence	0.750075	0.735474	0.640048	0.700224	0.706455	0.708532
HLA-A*26:01	RIRGGDGKMK	Snyder et al., 2020	32	-0.1472	1.5837	0.519565	Non-Toxin	NEGATIVE	Non-CPP	no evidence	0.680068	0.410362	1	0.700158	0.697647	0.69681
HLA-A*02:01	RQLLFVVEV	Snyder et al., 2020	0.16	0.23144	-0.1522	0.452949	Non-Toxin	NEGATIVE	CPP	no evidence	0.9985	0.715459	0.535607	0.700126	0.737423	0.749855
HLA-A*01:01	TLIGDCATV	Snyder et al., 2020	19	0.10385	0.5837	0.410956	Non-Toxin	NEGATIVE	CPP	no evidence	0.810081	0.612651	0.732477	0.700067	0.713819	0.718403
HLA-A*68:02	GTHWFVTQR	Snyder et al., 2020	4.5	0.35133	-0.4344	0.416683	Non-Toxin	NEGATIVE	CPP	no evidence	0.955096	0.812062	0.460112	0.699889	0.73179	0.742423
HLA-A*31:01	TLVPQEHYV	Snyder et al., 2020	9.4	0.00883	0.6886	0.343386	Non-Toxin	NEGATIVE	CPP	no evidence	0.906091	0.536086	0.76054	0.699869	0.725647	0.734239
HLA-B*44:03	TLVPQEHYV	Snyder et al., 2020	9.4	0.00883	0.6886	0.343386	Non-Toxin	NEGATIVE	CPP	no evidence	0.906091	0.536086	0.76054	0.699869	0.725647	0.734239
HLA-B*35:01	YYRRATRRIR	Snyder et al., 2020	58	0.31494	0.6741	0.521664	Non-Toxin	POSITIVE	Non-CPP	no evidence	0.420042	0.78274	0.756661	0.699769	0.664803	0.653148
HLA-A*32:01	RQLLFVVEV	Snyder et al., 2020	0.36	0.23144	-0.1522	0.452949	Non-Toxin	NEGATIVE	CPP	no evidence	0.9965	0.715459	0.535607	0.699726	0.736823	0.749189
HLA-B*35:01	TLVPQEHYV	Snyder et al., 2020	9.5	0.00883	0.6886	0.343386	Non-Toxin	NEGATIVE	CPP	no evidence	0.905091	0.536086	0.76054	0.699669	0.725347	0.733906
HLA-A*03:01	FLNRFTTTL	Snyder et al., 2020	9.4	0.25596	-0.0581	0.469174	Non-Toxin	NEGATIVE	CPP	no evidence	0.906091	0.735216	0.560781	0.699617	0.725426	0.734029
HLA-B*08:01	LPAADLDDF	Snyder et al., 2020	15	0.09491	0.5305	0.465929	Non-Toxin	NEGATIVE	CPP	no evidence	0.850085	0.605447	0.718245	0.699494	0.718318	0.724592
HLA-A*02:03	RQLLFVVEV	Snyder et al., 2020	0.49	0.23144	-0.1522	0.452949	Non-Toxin	NEGATIVE	CPP	no evidence	0.9952	0.715459	0.535607	0.699466	0.736433	0.748755
HLA-A*30:01	FLNRFTTTL	Snyder et al., 2020	9.6	0.25596	-0.0581	0.469174	Non-Toxin	NEGATIVE	CPP	no evidence	0.90409	0.735216	0.560781	0.699217	0.724826	0.733363
HLA-B*40:01	QQQQGQTVTK	Snyder et al., 2020	9.3	-0.1399	1.1259	0.471273	Non-Toxin	POSITIVE	Non-CPP	no evidence	0.907091	0.416244	0.877528	0.698927	0.724948	0.733621
HLA-A*32:01	RLFRKSNLK	Snyder et al., 2020	1.2	-0.28759	1.4188	0.502195	Non-Toxin	NEGATIVE	CPP	no evidence	0.988099	0.29724	0.955886	0.69887	0.735024	0.747075
HLA-A*68:01	TLVPQEHYV	Snyder et al., 2020	9.9	0.00883	0.6886	0.343386	Non-Toxin	NEGATIVE	CPP	no evidence	0.90109	0.536086	0.76054	0.698869	0.724146	0.732572
HLA-B*51:01	TEKSNIIRGW	Snyder et al., 2020	18	0.07559	0.6383	1	Non-Toxin	POSITIVE	Non-CPP	no evidence	0.820082	0.58988	0.747084	0.698802	0.713962	0.719015
HLA-A*33:01	KQFDTYNLW	Snyder et al., 2020	6.4	0.0827	0.3999	0.941592	Non-Toxin	NEGATIVE	CPP	no evidence	0.936094	0.595609	0.683307	0.698785	0.728448	0.738336
HLA-B*07:02	KLPDDFTGCV	Snyder et al., 2020	2.9	0.18796	0.0122	0.597251	Non-Toxin	NEGATIVE	Non-CPP	no evidence	0.971097	0.680424	0.579588	0.698224	0.732333	0.743703
HLA-B*08:01	MPASWVMRI	Snyder et al., 2020	2.1	-0.01717	0.5742	0.567093	Non-Toxin	POSITIVE	CPP	no evidence	0.979098	0.515136	0.729936	0.693848	0.729505	0.74139
HLA-A*32:01	RILGAGCFV	Snyder et al., 2020	2.2	0.1234	0.1444	0.400076	Non-Toxin	POSITIVE	CPP	no evidence	0.978098	0.628403	0.614955	0.692963	0.728605	0.740485
HLA-B*57:01	YYRRATRRIR	Snyder et al., 2020	59	0.31494	0.6741	0.521664	Non-Toxin	POSITIVE	Non-CPP	no evidence	0.410041	0.78274	0.756661	0.697769	0.661803	0.649814
HLA-B*53:01	YYRRATRRIR	Snyder et al., 2020	59	0.31494	0.6741	0.521664	Non-Toxin	POSITIVE	Non-CPP	no evidence	0.410041	0.78274	0.756661	0.697769	0.661803	0.649814
HLA-A*02:03	CALDPLSETK	Snyder et al., 2020	24	-0.05143	1.1213	0.230387	Non-Toxin	NEGATIVE	Non-CPP	no evidence	0.760076	0.487531	0.876297	0.697546	0.705363	0.707968
HLA-B*44:02	CALDPLSETK	Snyder et al., 2020	24	-0.05143	1.1213	0.230387	Non-Toxin	NEGATIVE	Non-CPP	no evidence	0.760076	0.487531	0.876297	0.697546	0.705363	0.707968
HLA-B*40:01	RQLLFVVEV	Snyder et al., 2020	1.5	0.23144	-0.1522	0.452949	Non-Toxin	NEGATIVE	CPP	no evidence	0.985099	0.715459	0.535607	0.697446	0.733403	0.745388
HLA-A*30:01	RILGAGCFV	Snyder et al., 2020	2.4	0.1234	0.1444	0.400076	Non-Toxin	POSITIVE	CPP	no evidence	0.976098	0.628403	0.614955	0.692563	0.728005	0.739818
HLA-B*44:02	FVDGVPFVV	Snyder et al., 2020	14	0.19398	0.3267	0.471464	Non-Toxin	POSITIVE	CPP	no evidence	0.860086	0.685275	0.663724	0.711617	0.730175	0.736361
HLA-A*30:02	RLFRKSNLK	Snyder et al., 2020	2	-0.28759	1.4188	0.502195	Non-Toxin	NEGATIVE	CPP	no evidence	0.980098	0.29724	0.955886	0.69727	0.732623	0.744408
HLA-B*15:01	RQLLFVVEV	Snyder et al., 2020	1.6	0.23144	-0.1522	0.452949	Non-Toxin	NEGATIVE	CPP	no evidence	0.984098	0.715459	0.535607	0.697246	0.733103	0.745055
HLA-B*44:03	FVDGVPFVV	Snyder et al., 2020	14	0.19398	0.3267	0.471464	Non-Toxin	POSITIVE	CPP	no evidence	0.860086	0.685275	0.663724	0.711617	0.730175	0.736361
HLA-A*03:01	TLVPQEHYV	Snyder et al., 2020	11	0.00883	0.6886	0.343386	Non-Toxin	NEGATIVE	CPP	no evidence	0.890089	0.536086	0.76054	0.696669	0.720846	0.728905
HLA-A*68:01	ALWEIQQVV	Snyder et al., 2020	20	0.11957	0.5223	0.622447	Non-Toxin	NEGATIVE	CPP	no evidence	0.80008	0.625317	0.716051	0.696563	0.709503	0.713816
HLA-A*30:01	VLAWLYAAV	Snyder et al., 2020	20	0.27719	0.0471	0.478145	Non-Toxin	NEGATIVE	CPP	no evidence	0.80008	0.752323	0.588925	0.696515	0.709461	0.713776
HLA-A*30:02	VLAWLYAAV	Snyder et al., 2020	20	0.27719	0.0471	0.478145	Non-Toxin	NEGATIVE	CPP	no evidence	0.80008	0.752323	0.588925	0.696515	0.709461	0.713776
HLA-B*07:02	VLAWLYAAV	Snyder et al., 2020	20	0.27719	0.0471	0.478145	Non-Toxin	NEGATIVE	CPP	no evidence	0.80008	0.752323	0.588925	0.696515	0.709461	0.713776
HLA-A*23:01	VLAWLYAAV	Snyder et al., 2020	20	0.27719	0.0471	0.478145	Non-Toxin	NEGATIVE	CPP	no evidence	0.80008	0.752323	0.588925	0.696515	0.709461	0.713776
HLA-A*30:02	RQLLFVVEV	Snyder et al., 2020	2	0.23144	-0.1522	0.452949	Non-Toxin	NEGATIVE	CPP	no evidence	0.980098	0.715459	0.535607	0.696446	0.731902	0.743721
HLA-B*44:03	FLNRFTTTL	Snyder et al., 2020	11	0.25596	-0.0581	0.469174	Non-Toxin	NEGATIVE	CPP	no evidence	0.890089	0.735216	0.560781	0.696417	0.720626	0.728695
HLA-A*30:01	RQLLFVVEV	Snyder et al., 2020	2.1	0.23144	-0.1522	0.452949	Non-Toxin	NEGATIVE	CPP	no evidence	0.979098	0.715459	0.535607	0.696246	0.731602	0.743388
HLA-A*30:02	TLIGDCATV	Snyder et al., 2020	21	0.10385	0.5837	0.410956	Non-Toxin	NEGATIVE	CPP	no evidence	0.790079	0.612651	0.732477	0.696067	0.707818	0.711736
HLA-A*26:01	IMLIIFWFSL	Snyder et al., 2020	68	0.58457	0.0125	0.480053	Non-Toxin	NEGATIVE	Non-CPP	no evidence	0.320032	1	0.579668	0.695874	0.648893	0.633233
HLA-A*23:01	MPASWVMRI	Snyder et al., 2020	4.2	-0.01717	0.5742	0.567093	Non-Toxin	POSITIVE	CPP	no evidence	0.958096	0.515136	0.729936	0.689648	0.723204	0.734389
HLA-A*02:03	ALSKGVHFV	Snyder et al., 2020	0.01	-0.10314	0.811	0.200611	Non-Toxin	NEGATIVE	CPP	no evidence	1	0.445864	0.793285	0.69566	0.733702	0.746383
HLA-A*02:01	ALSKGVHFV	Snyder et al., 2020	0.02	-0.10314	0.811	0.200611	Non-Toxin	NEGATIVE	CPP	no evidence	0.9999	0.445864	0.793285	0.69564	0.733672	0.74635
HLA-A*02:06	ALSKGVHFV	Snyder et al., 2020	0.06	-0.10314	0.811	0.200611	Non-Toxin	NEGATIVE	CPP	no evidence	0.9995	0.445864	0.793285	0.69556	0.733552	0.746217
HLA-A*02:06	QQQQGQTVTK	Snyder et al., 2020	11	-0.1399	1.1259	0.471273	Non-Toxin	POSITIVE	Non-CPP	no evidence	0.890089	0.416244	0.877528	0.695527	0.719847	0.727954
HLA-A*33:01	QQQQGQTVTK	Snyder et al., 2020	11	-0.1399	1.1259	0.471273	Non-Toxin	POSITIVE	Non-CPP	no evidence	0.890089	0.416244	0.877528	0.695527	0.719847	0.727954
HLA-A*01:01	GTHWFVTQR	Snyder et al., 2020	6.9	0.35133	-0.4344	0.416683	Non-Toxin	NEGATIVE	CPP	no evidence	0.931093	0.812062	0.460112	0.695089	0.724589	0.734423
HLA-A*68:01	RLFRKSNLK	Snyder et al., 2020	3.1	-0.28759	1.4188	0.502195	Non-Toxin	NEGATIVE	CPP	no evidence	0.969097	0.29724	0.955886	0.69507	0.729323	0.740741
HLA-B*44:02	ILHCANFNV	Snyder et al., 2020	49	0.08328	1.1593	0.368391	Non-Toxin	NEGATIVE	CPP	no evidence	0.510051	0.596076	0.886463	0.695026	0.671904	0.664197
HLA-B*40:01	YIFFASFYY	Snyder et al., 2020	22	0.13481	0.7808	0.438252	Non-Toxin	POSITIVE	CPP	no evidence	0.780078	0.637597	0.785206	0.725137	0.732005	0.734294
HLA-A*23:01	RQLLFVVEV	Snyder et al., 2020	2.8	0.23144	-0.1522	0.452949	Non-Toxin	NEGATIVE	CPP	no evidence	0.972097	0.715459	0.535607	0.694846	0.729502	0.741054
HLA-A*24:02	RQLLFVVEV	Snyder et al., 2020	2.8	0.23144	-0.1522	0.452949	Non-Toxin	NEGATIVE	CPP	no evidence	0.972097	0.715459	0.535607	0.694846	0.729502	0.741054
HLA-B*07:02	TEKSNIIRGW	Snyder et al., 2020	20	0.07559	0.6383	1	Non-Toxin	POSITIVE	Non-CPP	no evidence	0.80008	0.58988	0.747084	0.694801	0.707961	0.712348
HLA-A*30:01	TLVPQEHYV	Snyder et al., 2020	12	0.00883	0.6886	0.343386	Non-Toxin	NEGATIVE	CPP	no evidence	0.880088	0.536086	0.76054	0.694668	0.717846	0.725572
HLA-B*57:01	TLVPQEHYV	Snyder et al., 2020	12	0.00883	0.6886	0.343386	Non-Toxin	NEGATIVE	CPP	no evidence	0.880088	0.536086	0.76054	0.694668	0.717846	0.725572
HLA-B*07:02	TLVPQEHYV	Snyder et al., 2020	12	0.00883	0.6886	0.343386	Non-Toxin	NEGATIVE	CPP	no evidence	0.880088	0.536086	0.76054	0.694668	0.717846	0.725572
HLA-A*11:01	TLVPQEHYV	Snyder et al., 2020	12	0.00883	0.6886	0.343386	Non-Toxin	NEGATIVE	CPP	no evidence	0.880088	0.536086	0.76054	0.694668	0.717846	0.725572
HLA-A*68:01	KQFDTYNLW	Snyder et al., 2020	8.5	0.0827	0.3999	0.941592	Non-Toxin	NEGATIVE	CPP	no evidence	0.915092	0.595609	0.683307	0.694584	0.722148	0.731336
HLA-A*03:01	VLAWLYAAV	Snyder et al., 2020	21	0.27719	0.0471	0.478145	Non-Toxin	NEGATIVE	CPP	no evidence	0.790079	0.752323	0.588925	0.694515	0.70646	0.710442
HLA-A*24:02	VLAWLYAAV	Snyder et al., 2020	21	0.27719	0.0471	0.478145	Non-Toxin	NEGATIVE	CPP	no evidence	0.790079	0.752323	0.588925	0.694515	0.70646	0.710442
HLA-A*32:01	MPASWVMRI	Snyder et al., 2020	4.4	-0.01717	0.5742	0.567093	Non-Toxin	POSITIVE	CPP	no evidence	0.956096	0.515136	0.729936	0.689248	0.722604	0.733723
HLA-A*31:01	TLIGDCATV	Snyder et al., 2020	22	0.10385	0.5837	0.410956	Non-Toxin	NEGATIVE	CPP	no evidence	0.780078	0.612651	0.732477	0.694067	0.704818	0.708402
HLA-B*35:01	IMLIIFWFSL	Snyder et al., 2020	69	0.58457	0.0125	0.480053	Non-Toxin	NEGATIVE	Non-CPP	no evidence	0.310031	1	0.579668	0.693874	0.645893	0.6299
HLA-A*24:02	MPASWVMRI	Snyder et al., 2020	4.4	-0.01717	0.5742	0.567093	Non-Toxin	POSITIVE	CPP	no evidence	0.956096	0.515136	0.729936	0.689248	0.722604	0.733723
HLA-B*44:03	RQLLFVVEV	Snyder et al., 2020	3.3	0.23144	-0.1522	0.452949	Non-Toxin	NEGATIVE	CPP	no evidence	0.967097	0.715459	0.535607	0.693846	0.728002	0.739388
HLA-A*31:01	FVDGVPFVV	Snyder et al., 2020	15	0.19398	0.3267	0.471464	Non-Toxin	POSITIVE	CPP	no evidence	0.850085	0.685275	0.663724	0.709616	0.727175	0.733028
HLA-A*26:01	SSNVANYQK	Snyder et al., 2020	13	0.00065	0.7216	0.333461	Non-Toxin	NEGATIVE	CPP	no evidence	0.870087	0.529495	0.769369	0.693563	0.715628	0.722984
HLA-B*44:03	CALDPLSETK	Snyder et al., 2020	26	-0.05143	1.1213	0.230387	Non-Toxin	NEGATIVE	Non-CPP	no evidence	0.740074	0.487531	0.876297	0.693546	0.699362	0.701301
HLA-A*33:01	RLFRKSNLK	Snyder et al., 2020	3.9	-0.28759	1.4188	0.502195	Non-Toxin	NEGATIVE	CPP	no evidence	0.961096	0.29724	0.955886	0.69347	0.726923	0.738074
HLA-A*32:01	ALSKGVHFV	Snyder et al., 2020	1.2	-0.10314	0.811	0.200611	Non-Toxin	NEGATIVE	CPP	no evidence	0.988099	0.445864	0.793285	0.69328	0.730132	0.742416
HLA-A*68:02	KLPDDFTGCV	Snyder et al., 2020	5.5	0.18796	0.0122	0.597251	Non-Toxin	NEGATIVE	Non-CPP	no evidence	0.945095	0.680424	0.579588	0.693024	0.724533	0.735035
HLA-B*53:01	KLPDDFTGCV	Snyder et al., 2020	5.5	0.18796	0.0122	0.597251	Non-Toxin	NEGATIVE	Non-CPP	no evidence	0.945095	0.680424	0.579588	0.693024	0.724533	0.735035
HLA-B*58:01	MPASWVMRI	Snyder et al., 2020	4.8	-0.01717	0.5742	0.567093	Non-Toxin	POSITIVE	CPP	no evidence	0.952095	0.515136	0.729936	0.688448	0.721404	0.732389
HLA-A*68:02	ALSKGVHFV	Snyder et al., 2020	1.4	-0.10314	0.811	0.200611	Non-Toxin	NEGATIVE	CPP	no evidence	0.986099	0.445864	0.793285	0.69288	0.729532	0.741749
HLA-B*08:01	YIFFASFYY	Snyder et al., 2020	23	0.13481	0.7808	0.438252	Non-Toxin	POSITIVE	CPP	no evidence	0.770077	0.637597	0.785206	0.723137	0.729004	0.73096
HLA-B*51:01	RQLLFVVEV	Snyder et al., 2020	4	0.23144	-0.1522	0.452949	Non-Toxin	NEGATIVE	CPP	no evidence	0.960096	0.715459	0.535607	0.692446	0.725902	0.737054
HLA-A*30:01	KLNVGDYFV	Snyder et al., 2020	7.5	0.1586	0.1317	0.239168	Non-Toxin	NEGATIVE	CPP	no evidence	0.925093	0.656766	0.611557	0.692348	0.721441	0.731139
HLA-A*68:02	KLNVGDYFV	Snyder et al., 2020	7.5	0.1586	0.1317	0.239168	Non-Toxin	NEGATIVE	CPP	no evidence	0.925093	0.656766	0.611557	0.692348	0.721441	0.731139
HLA-A*31:01	RQLLFVVEV	Snyder et al., 2020	4.1	0.23144	-0.1522	0.452949	Non-Toxin	NEGATIVE	CPP	no evidence	0.959096	0.715459	0.535607	0.692246	0.725602	0.736721
HLA-B*58:01	RIRGGDGKMK	Snyder et al., 2020	36	-0.1472	1.5837	0.519565	Non-Toxin	NEGATIVE	Non-CPP	no evidence	0.640064	0.410362	1	0.692158	0.685646	0.683475
HLA-B*44:03	TLIGDCATV	Snyder et al., 2020	23	0.10385	0.5837	0.410956	Non-Toxin	NEGATIVE	CPP	no evidence	0.770077	0.612651	0.732477	0.692067	0.701818	0.705068
HLA-A*68:02	RQLLFVVEV	Snyder et al., 2020	4.2	0.23144	-0.1522	0.452949	Non-Toxin	NEGATIVE	CPP	no evidence	0.958096	0.715459	0.535607	0.692046	0.725302	0.736387
HLA-B*44:02	RQLLFVVEV	Snyder et al., 2020	4.2	0.23144	-0.1522	0.452949	Non-Toxin	NEGATIVE	CPP	no evidence	0.958096	0.715459	0.535607	0.692046	0.725302	0.736387
HLA-A*02:06	GTHWFVTQR	Snyder et al., 2020	8.5	0.35133	-0.4344	0.416683	Non-Toxin	NEGATIVE	CPP	no evidence	0.915092	0.812062	0.460112	0.691888	0.719789	0.729089
HLA-B*57:01	GTHWFVTQR	Snyder et al., 2020	8.6	0.35133	-0.4344	0.416683	Non-Toxin	NEGATIVE	CPP	no evidence	0.914091	0.812062	0.460112	0.691688	0.719489	0.728755
HLA-A*30:01	EILDITPCSF	Snyder et al., 2020	36	0.03352	1.0349	0.312273	Non-Toxin	NEGATIVE	Non-CPP	no evidence	0.640064	0.555981	0.853184	0.691679	0.685227	0.683076
HLA-B*44:02	SSNVANYQK	Snyder et al., 2020	14	0.00065	0.7216	0.333461	Non-Toxin	NEGATIVE	CPP	no evidence	0.860086	0.529495	0.769369	0.691563	0.712628	0.71965
HLA-B*07:02	CALDPLSETK	Snyder et al., 2020	27	-0.05143	1.1213	0.230387	Non-Toxin	NEGATIVE	Non-CPP	no evidence	0.730073	0.487531	0.876297	0.691546	0.696362	0.697967
HLA-A*24:02	CALDPLSETK	Snyder et al., 2020	27	-0.05143	1.1213	0.230387	Non-Toxin	NEGATIVE	Non-CPP	no evidence	0.730073	0.487531	0.876297	0.691546	0.696362	0.697967
HLA-A*01:01	QQQQGQTVTK	Snyder et al., 2020	13	-0.1399	1.1259	0.471273	Non-Toxin	POSITIVE	Non-CPP	no evidence	0.870087	0.416244	0.877528	0.691526	0.713846	0.721286
HLA-A*30:02	KLNVGDYFV	Snyder et al., 2020	8	0.1586	0.1317	0.239168	Non-Toxin	NEGATIVE	CPP	no evidence	0.920092	0.656766	0.611557	0.691348	0.719941	0.729472
HLA-B*08:01	RQLLFVVEV	Snyder et al., 2020	4.6	0.23144	-0.1522	0.452949	Non-Toxin	NEGATIVE	CPP	no evidence	0.954095	0.715459	0.535607	0.691245	0.724102	0.735054
HLA-B*44:03	ILHCANFNV	Snyder et al., 2020	51	0.08328	1.1593	0.368391	Non-Toxin	NEGATIVE	CPP	no evidence	0.490049	0.596076	0.886463	0.691026	0.665903	0.657529
HLA-A*33:01	TEKSNIIRGW	Snyder et al., 2020	22	0.07559	0.6383	1	Non-Toxin	POSITIVE	Non-CPP	no evidence	0.780078	0.58988	0.747084	0.690801	0.701961	0.705681
HLA-A*02:01	RIRGGDGKMK	Snyder et al., 2020	37	-0.1472	1.5837	0.519565	Non-Toxin	NEGATIVE	Non-CPP	no evidence	0.630063	0.410362	1	0.690157	0.682646	0.680142
HLA-A*68:01	TLIGDCATV	Snyder et al., 2020	24	0.10385	0.5837	0.410956	Non-Toxin	NEGATIVE	CPP	no evidence	0.760076	0.612651	0.732477	0.690066	0.698818	0.701735
HLA-A*01:01	KLPDDFTGCV	Snyder et al., 2020	7	0.18796	0.0122	0.597251	Non-Toxin	NEGATIVE	Non-CPP	no evidence	0.930093	0.680424	0.579588	0.690023	0.720032	0.730035
HLA-A*01:01	YYRRATRRIR	Snyder et al., 2020	63	0.31494	0.6741	0.521664	Non-Toxin	POSITIVE	Non-CPP	no evidence	0.370037	0.78274	0.756661	0.689768	0.649802	0.63648
HLA-A*30:02	RILGAGCFV	Snyder et al., 2020	5.1	0.1234	0.1444	0.400076	Non-Toxin	POSITIVE	CPP	no evidence	0.949095	0.628403	0.614955	0.687162	0.719904	0.730818
HLA-B*44:03	SSNVANYQK	Snyder et al., 2020	15	0.00065	0.7216	0.333461	Non-Toxin	NEGATIVE	CPP	no evidence	0.850085	0.529495	0.769369	0.689563	0.709628	0.716316
HLA-B*58:01	KLNVGDYFV	Snyder et al., 2020	8.9	0.1586	0.1317	0.239168	Non-Toxin	NEGATIVE	CPP	no evidence	0.911091	0.656766	0.611557	0.689548	0.717241	0.726472
HLA-A*23:01	CALDPLSETK	Snyder et al., 2020	28	-0.05143	1.1213	0.230387	Non-Toxin	NEGATIVE	Non-CPP	no evidence	0.720072	0.487531	0.876297	0.689546	0.693361	0.694633
HLA-B*58:01	GTHWFVTQR	Snyder et al., 2020	9.7	0.35133	-0.4344	0.416683	Non-Toxin	NEGATIVE	CPP	no evidence	0.90309	0.812062	0.460112	0.689488	0.716188	0.725088
HLA-A*31:01	KLNVGDYFV	Snyder et al., 2020	9	0.1586	0.1317	0.239168	Non-Toxin	NEGATIVE	CPP	no evidence	0.910091	0.656766	0.611557	0.689348	0.716941	0.726138
HLA-A*30:01	NGVEGFNCY	Snyder et al., 2020	28	0.22039	0.6847	0.397595	Non-Toxin	POSITIVE	CPP	no evidence	0.720072	0.706555	0.759497	0.730435	0.72914	0.728708
HLA-A*02:06	MPASWVMRI	Snyder et al., 2020	6.6	-0.01717	0.5742	0.567093	Non-Toxin	POSITIVE	CPP	no evidence	0.934093	0.515136	0.729936	0.684848	0.716003	0.726389
HLA-A*30:02	ALSKGVHFV	Snyder et al., 2020	3.3	-0.10314	0.811	0.200611	Non-Toxin	NEGATIVE	CPP	no evidence	0.967097	0.445864	0.793285	0.689079	0.723831	0.735415
HLA-A*30:01	ALSKGVHFV	Snyder et al., 2020	3.4	-0.10314	0.811	0.200611	Non-Toxin	NEGATIVE	CPP	no evidence	0.966097	0.445864	0.793285	0.688879	0.723531	0.735082
HLA-A*23:01	KLNVGDYFV	Snyder et al., 2020	9.4	0.1586	0.1317	0.239168	Non-Toxin	NEGATIVE	CPP	no evidence	0.906091	0.656766	0.611557	0.688547	0.71574	0.724805
HLA-B*44:02	MPASWVMRI	Snyder et al., 2020	6.6	-0.01717	0.5742	0.567093	Non-Toxin	POSITIVE	CPP	no evidence	0.934093	0.515136	0.729936	0.684848	0.716003	0.726389
HLA-A*30:01	TLIGDCATV	Snyder et al., 2020	25	0.10385	0.5837	0.410956	Non-Toxin	NEGATIVE	CPP	no evidence	0.750075	0.612651	0.732477	0.688066	0.695817	0.698401
HLA-A*33:01	TLIGDCATV	Snyder et al., 2020	25	0.10385	0.5837	0.410956	Non-Toxin	NEGATIVE	CPP	no evidence	0.750075	0.612651	0.732477	0.688066	0.695817	0.698401
HLA-B*35:01	WICLLQFAY	Snyder et al., 2020	1.6	-0.02684	0.5382	0.617103	Toxin	NEGATIVE	CPP	no evidence	0.984098	0.507345	0.720305	0.68788	0.724907	0.737249
HLA-B*15:01	RLFRKSNLK	Snyder et al., 2020	6.7	-0.28759	1.4188	0.502195	Non-Toxin	NEGATIVE	CPP	no evidence	0.933093	0.29724	0.955886	0.687869	0.718522	0.72874
HLA-B*51:01	YYRRATRRIR	Snyder et al., 2020	64	0.31494	0.6741	0.521664	Non-Toxin	POSITIVE	Non-CPP	no evidence	0.360036	0.78274	0.756661	0.687768	0.646801	0.633146
HLA-A*01:01	KLNVGDYFV	Snyder et al., 2020	9.8	0.1586	0.1317	0.239168	Non-Toxin	NEGATIVE	CPP	no evidence	0.90209	0.656766	0.611557	0.687747	0.71454	0.723471
HLA-B*07:02	KQFDTYNLW	Snyder et al., 2020	12	0.0827	0.3999	0.941592	Non-Toxin	NEGATIVE	CPP	no evidence	0.880088	0.595609	0.683307	0.687584	0.711647	0.719668
HLA-A*03:01	RQLLFVVEV	Snyder et al., 2020	6.6	0.23144	-0.1522	0.452949	Non-Toxin	NEGATIVE	CPP	no evidence	0.934093	0.715459	0.535607	0.687245	0.718101	0.728386
HLA-A*11:01	ATVVIGTSK	Snyder et al., 2020	0.01	0.15254	-0.0379	0.428326	Non-Toxin	NEGATIVE	CPP	no evidence	1	0.651883	0.566185	0.687227	0.726324	0.739356
HLA-B*07:02	RILGAGCFV	Snyder et al., 2020	6.9	0.1234	0.1444	0.400076	Non-Toxin	POSITIVE	CPP	no evidence	0.931093	0.628403	0.614955	0.683562	0.714503	0.724817
HLA-A*03:01	ATVVIGTSK	Snyder et al., 2020	0.14	0.15254	-0.0379	0.428326	Non-Toxin	NEGATIVE	CPP	no evidence	0.9987	0.651883	0.566185	0.686967	0.725934	0.738923
HLA-A*30:01	ATVVIGTSK	Snyder et al., 2020	0.14	0.15254	-0.0379	0.428326	Non-Toxin	NEGATIVE	CPP	no evidence	0.9987	0.651883	0.566185	0.686967	0.725934	0.738923
HLA-A*11:01	RQLLFVVEV	Snyder et al., 2020	6.8	0.23144	-0.1522	0.452949	Non-Toxin	NEGATIVE	CPP	no evidence	0.932093	0.715459	0.535607	0.686845	0.717501	0.72772
HLA-B*51:01	KLPDDFTGCV	Snyder et al., 2020	8.6	0.18796	0.0122	0.597251	Non-Toxin	NEGATIVE	Non-CPP	no evidence	0.914091	0.680424	0.579588	0.686823	0.715232	0.724701
HLA-A*68:01	TEKSNIIRGW	Snyder et al., 2020	24	0.07559	0.6383	1	Non-Toxin	POSITIVE	Non-CPP	no evidence	0.760076	0.58988	0.747084	0.686801	0.69596	0.699013
HLA-A*68:01	ATVVIGTSK	Snyder et al., 2020	0.33	0.15254	-0.0379	0.428326	Non-Toxin	NEGATIVE	CPP	no evidence	0.9968	0.651883	0.566185	0.686587	0.725364	0.738289
HLA-A*68:01	MPASWVMRI	Snyder et al., 2020	7.2	-0.01717	0.5742	0.567093	Non-Toxin	POSITIVE	CPP	no evidence	0.928093	0.515136	0.729936	0.683647	0.714203	0.724388
HLA-A*01:01	WICLLQFAY	Snyder et al., 2020	2.4	-0.02684	0.5382	0.617103	Toxin	NEGATIVE	CPP	no evidence	0.976098	0.507345	0.720305	0.686279	0.722507	0.734582
HLA-A*01:01	RIRGGDGKMK	Snyder et al., 2020	39	-0.1472	1.5837	0.519565	Non-Toxin	NEGATIVE	Non-CPP	no evidence	0.610061	0.410362	1	0.686157	0.676645	0.673474
HLA-A*30:02	WICLLQFAY	Snyder et al., 2020	2.5	-0.02684	0.5382	0.617103	Toxin	NEGATIVE	CPP	no evidence	0.975098	0.507345	0.720305	0.686079	0.722207	0.734249
HLA-A*01:01	ALSKGVHFV	Snyder et al., 2020	4.8	-0.10314	0.811	0.200611	Non-Toxin	NEGATIVE	CPP	no evidence	0.952095	0.445864	0.793285	0.686079	0.719331	0.730415
HLA-A*03:01	TLIGDCATV	Snyder et al., 2020	26	0.10385	0.5837	0.410956	Non-Toxin	NEGATIVE	CPP	no evidence	0.740074	0.612651	0.732477	0.686066	0.692817	0.695067
HLA-A*02:03	RLFRKSNLK	Snyder et al., 2020	7.7	-0.28759	1.4188	0.502195	Non-Toxin	NEGATIVE	CPP	no evidence	0.923092	0.29724	0.955886	0.685869	0.715522	0.725406
HLA-A*03:01	ALSKGVHFV	Snyder et al., 2020	5	-0.10314	0.811	0.200611	Non-Toxin	NEGATIVE	CPP	no evidence	0.950095	0.445864	0.793285	0.685679	0.718731	0.729748
HLA-A*68:02	KQFDTYNLW	Snyder et al., 2020	13	0.0827	0.3999	0.941592	Non-Toxin	NEGATIVE	CPP	no evidence	0.870087	0.595609	0.683307	0.685583	0.708646	0.716334
HLA-A*68:02	SSNVANYQK	Snyder et al., 2020	17	0.00065	0.7216	0.333461	Non-Toxin	NEGATIVE	CPP	no evidence	0.830083	0.529495	0.769369	0.685562	0.703627	0.709649
HLA-B*58:01	QQQQGQTVTK	Snyder et al., 2020	16	-0.1399	1.1259	0.471273	Non-Toxin	POSITIVE	Non-CPP	no evidence	0.840084	0.416244	0.877528	0.685526	0.704846	0.711285
HLA-A*26:01	QQQQGQTVTK	Snyder et al., 2020	16	-0.1399	1.1259	0.471273	Non-Toxin	POSITIVE	Non-CPP	no evidence	0.840084	0.416244	0.877528	0.685526	0.704846	0.711285
HLA-B*40:01	LPAADLDDF	Snyder et al., 2020	22	0.09491	0.5305	0.465929	Non-Toxin	NEGATIVE	CPP	no evidence	0.780078	0.605447	0.718245	0.685492	0.697316	0.701257
HLA-B*15:01	ALSKGVHFV	Snyder et al., 2020	5.1	-0.10314	0.811	0.200611	Non-Toxin	NEGATIVE	CPP	no evidence	0.949095	0.445864	0.793285	0.685479	0.718431	0.729415
HLA-A*33:01	RQLLFVVEV	Snyder et al., 2020	7.5	0.23144	-0.1522	0.452949	Non-Toxin	NEGATIVE	CPP	no evidence	0.925093	0.715459	0.535607	0.685445	0.715401	0.725386
HLA-A*01:01	IGAEHVNNSY	Snyder et al., 2020	0.2	0.07694	0.1758	0.286696	Non-Toxin	NEGATIVE	Non-CPP	no evidence	0.9981	0.590967	0.623355	0.685349	0.724443	0.737474
HLA-A*03:01	KLNVGDYFV	Snyder et al., 2020	11	0.1586	0.1317	0.239168	Non-Toxin	NEGATIVE	CPP	no evidence	0.890089	0.656766	0.611557	0.685347	0.71094	0.719471
HLA-A*24:02	KLNVGDYFV	Snyder et al., 2020	11	0.1586	0.1317	0.239168	Non-Toxin	NEGATIVE	CPP	no evidence	0.890089	0.656766	0.611557	0.685347	0.71094	0.719471
HLA-B*08:01	ALSKGVHFV	Snyder et al., 2020	5.3	-0.10314	0.811	0.200611	Non-Toxin	NEGATIVE	CPP	no evidence	0.947095	0.445864	0.793285	0.685079	0.717831	0.728748
HLA-A*23:01	RLFRKSNLK	Snyder et al., 2020	8.1	-0.28759	1.4188	0.502195	Non-Toxin	NEGATIVE	CPP	no evidence	0.919092	0.29724	0.955886	0.685069	0.714322	0.724073
HLA-A*30:02	IGAEHVNNSY	Snyder et al., 2020	0.38	0.07694	0.1758	0.286696	Non-Toxin	NEGATIVE	Non-CPP	no evidence	0.9963	0.590967	0.623355	0.684989	0.723903	0.736874
HLA-B*15:01	GTHWFVTQR	Snyder et al., 2020	12	0.35133	-0.4344	0.416683	Non-Toxin	NEGATIVE	CPP	no evidence	0.880088	0.812062	0.460112	0.684887	0.709288	0.717421
HLA-B*57:01	MPASWVMRI	Snyder et al., 2020	7.2	-0.01717	0.5742	0.567093	Non-Toxin	POSITIVE	CPP	no evidence	0.928093	0.515136	0.729936	0.683647	0.714203	0.724388
HLA-B*07:02	YIFFASFYY	Snyder et al., 2020	25	0.13481	0.7808	0.438252	Non-Toxin	POSITIVE	CPP	no evidence	0.750075	0.637597	0.785206	0.719136	0.723004	0.724293
HLA-A*26:01	ALSKGVHFV	Snyder et al., 2020	5.6	-0.10314	0.811	0.200611	Non-Toxin	NEGATIVE	CPP	no evidence	0.944094	0.445864	0.793285	0.684479	0.716931	0.727748
HLA-A*31:01	ATVVIGTSK	Snyder et al., 2020	1.4	0.15254	-0.0379	0.428326	Non-Toxin	NEGATIVE	CPP	no evidence	0.986099	0.651883	0.566185	0.684447	0.722154	0.734722
HLA-A*11:01	FLNRFTTTL	Snyder et al., 2020	17	0.25596	-0.0581	0.469174	Non-Toxin	NEGATIVE	CPP	no evidence	0.830083	0.735216	0.560781	0.684416	0.702624	0.708693
HLA-B*15:01	WICLLQFAY	Snyder et al., 2020	3.4	-0.02684	0.5382	0.617103	Toxin	NEGATIVE	CPP	no evidence	0.966097	0.507345	0.720305	0.684279	0.719506	0.731249
HLA-B*58:01	ALSKGVHFV	Snyder et al., 2020	5.8	-0.10314	0.811	0.200611	Non-Toxin	NEGATIVE	CPP	no evidence	0.942094	0.445864	0.793285	0.684079	0.716331	0.727081
HLA-B*15:01	IGAEHVNNSY	Snyder et al., 2020	0.84	0.07694	0.1758	0.286696	Non-Toxin	NEGATIVE	Non-CPP	no evidence	0.991699	0.590967	0.623355	0.684069	0.722522	0.73534
HLA-A*26:01	RLFRKSNLK	Snyder et al., 2020	8.6	-0.28759	1.4188	0.502195	Non-Toxin	NEGATIVE	CPP	no evidence	0.914091	0.29724	0.955886	0.684069	0.712821	0.722406
HLA-B*58:01	TLIGDCATV	Snyder et al., 2020	27	0.10385	0.5837	0.410956	Non-Toxin	NEGATIVE	CPP	no evidence	0.730073	0.612651	0.732477	0.684066	0.689817	0.691734
HLA-B*35:01	IGAEHVNNSY	Snyder et al., 2020	0.85	0.07694	0.1758	0.286696	Non-Toxin	NEGATIVE	Non-CPP	no evidence	0.991599	0.590967	0.623355	0.684049	0.722492	0.735307
HLA-B*58:01	RQLLFVVEV	Snyder et al., 2020	8.3	0.23144	-0.1522	0.452949	Non-Toxin	NEGATIVE	CPP	no evidence	0.917092	0.715459	0.535607	0.683845	0.713001	0.722719
HLA-A*68:02	RILGAGCFV	Snyder et al., 2020	7.1	0.1234	0.1444	0.400076	Non-Toxin	POSITIVE	CPP	no evidence	0.929093	0.628403	0.614955	0.683162	0.713903	0.72415
HLA-A*02:06	NGVEGFNCY	Snyder et al., 2020	30	0.22039	0.6847	0.397595	Non-Toxin	POSITIVE	CPP	no evidence	0.70007	0.706555	0.759497	0.726435	0.723139	0.722041
HLA-B*35:01	SSNVANYQK	Snyder et al., 2020	18	0.00065	0.7216	0.333461	Non-Toxin	NEGATIVE	CPP	no evidence	0.820082	0.529495	0.769369	0.683562	0.700627	0.706315
HLA-A*03:01	RILGAGCFV	Snyder et al., 2020	8	0.1234	0.1444	0.400076	Non-Toxin	POSITIVE	CPP	no evidence	0.920092	0.628403	0.614955	0.681362	0.711203	0.72115
HLA-A*02:01	QQQQGQTVTK	Snyder et al., 2020	17	-0.1399	1.1259	0.471273	Non-Toxin	POSITIVE	Non-CPP	no evidence	0.830083	0.416244	0.877528	0.683526	0.701845	0.707952
HLA-A*33:01	MPASWVMRI	Snyder et al., 2020	8.5	-0.01717	0.5742	0.567093	Non-Toxin	POSITIVE	CPP	no evidence	0.915092	0.515136	0.729936	0.681047	0.710303	0.720055
HLA-A*68:01	ILHCANFNV	Snyder et al., 2020	55	0.08328	1.1593	0.368391	Non-Toxin	NEGATIVE	CPP	no evidence	0.450045	0.596076	0.886463	0.683025	0.653902	0.644195
HLA-A*11:01	TEKSNIIRGW	Snyder et al., 2020	26	0.07559	0.6383	1	Non-Toxin	POSITIVE	Non-CPP	no evidence	0.740074	0.58988	0.747084	0.6828	0.689959	0.692346
HLA-A*26:01	WICLLQFAY	Snyder et al., 2020	4.2	-0.02684	0.5382	0.617103	Toxin	NEGATIVE	CPP	no evidence	0.958096	0.507345	0.720305	0.682679	0.717106	0.728582
HLA-A*01:01	RLFRKSNLK	Snyder et al., 2020	9.3	-0.28759	1.4188	0.502195	Non-Toxin	NEGATIVE	CPP	no evidence	0.907091	0.29724	0.955886	0.682668	0.710721	0.720072
HLA-A*02:01	RLFRKSNLK	Snyder et al., 2020	9.4	-0.28759	1.4188	0.502195	Non-Toxin	NEGATIVE	CPP	no evidence	0.906091	0.29724	0.955886	0.682468	0.710421	0.719739
HLA-A*68:01	FLNRFTTTL	Snyder et al., 2020	18	0.25596	-0.0581	0.469174	Non-Toxin	NEGATIVE	CPP	no evidence	0.820082	0.735216	0.560781	0.682415	0.699624	0.70536
HLA-A*31:01	ALSKGVHFV	Snyder et al., 2020	6.7	-0.10314	0.811	0.200611	Non-Toxin	NEGATIVE	CPP	no evidence	0.933093	0.445864	0.793285	0.682278	0.71363	0.724081
HLA-A*01:01	DSFKEELDKY	Snyder et al., 2020	0.2	-0.10172	0.685	0.537125	Non-Toxin	NEGATIVE	Non-CPP	no evidence	0.9981	0.447009	0.759577	0.682254	0.721735	0.734895
HLA-B*53:01	RQLLFVVEV	Snyder et al., 2020	9.1	0.23144	-0.1522	0.452949	Non-Toxin	NEGATIVE	CPP	no evidence	0.909091	0.715459	0.535607	0.682245	0.7106	0.720052
HLA-A*26:01	DSFKEELDKY	Snyder et al., 2020	0.24	-0.10172	0.685	0.537125	Non-Toxin	NEGATIVE	Non-CPP	no evidence	0.9977	0.447009	0.759577	0.682174	0.721615	0.734762
HLA-B*44:02	TLIGDCATV	Snyder et al., 2020	28	0.10385	0.5837	0.410956	Non-Toxin	NEGATIVE	CPP	no evidence	0.720072	0.612651	0.732477	0.682066	0.686816	0.6884
HLA-A*24:02	KLPDDFTGCV	Snyder et al., 2020	11	0.18796	0.0122	0.597251	Non-Toxin	NEGATIVE	Non-CPP	no evidence	0.890089	0.680424	0.579588	0.682023	0.708031	0.7167
HLA-A*24:02	ALSKGVHFV	Snyder et al., 2020	7	-0.10314	0.811	0.200611	Non-Toxin	NEGATIVE	CPP	no evidence	0.930093	0.445864	0.793285	0.681678	0.71273	0.723081
HLA-B*53:01	SSNVANYQK	Snyder et al., 2020	19	0.00065	0.7216	0.333461	Non-Toxin	NEGATIVE	CPP	no evidence	0.810081	0.529495	0.769369	0.681562	0.697627	0.702982
HLA-B*58:01	IGAEHVNNSY	Snyder et al., 2020	2.1	0.07694	0.1758	0.286696	Non-Toxin	NEGATIVE	Non-CPP	no evidence	0.979098	0.590967	0.623355	0.681548	0.718742	0.73114
HLA-A*24:02	QQQQGQTVTK	Snyder et al., 2020	18	-0.1399	1.1259	0.471273	Non-Toxin	POSITIVE	Non-CPP	no evidence	0.820082	0.416244	0.877528	0.681525	0.698845	0.704618
HLA-A*68:01	LPAADLDDF	Snyder et al., 2020	24	0.09491	0.5305	0.465929	Non-Toxin	NEGATIVE	CPP	no evidence	0.760076	0.605447	0.718245	0.681492	0.691315	0.694589
HLA-A*02:01	MPASWVMRI	Snyder et al., 2020	8.7	-0.01717	0.5742	0.567093	Non-Toxin	POSITIVE	CPP	no evidence	0.913091	0.515136	0.729936	0.680647	0.709703	0.719388
HLA-A*30:02	WIFGTTLDSK	Snyder et al., 2020	22	0.05932	0.5989	0.731819	Non-Toxin	NEGATIVE	Non-CPP	no evidence	0.780078	0.57677	0.736544	0.681341	0.693683	0.697797
HLA-B*15:01	WIFGTTLDSK	Snyder et al., 2020	22	0.05932	0.5989	0.731819	Non-Toxin	NEGATIVE	Non-CPP	no evidence	0.780078	0.57677	0.736544	0.681341	0.693683	0.697797
HLA-B*44:03	MPASWVMRI	Snyder et al., 2020	8.8	-0.01717	0.5742	0.567093	Non-Toxin	POSITIVE	CPP	no evidence	0.912091	0.515136	0.729936	0.680447	0.709403	0.719054
HLA-A*01:01	TTSPISEHDY	Snyder et al., 2020	0.04	0.03815	0.2482	0.443978	Non-Toxin	NEGATIVE	Non-CPP	no evidence	0.9997	0.559712	0.642723	0.680914	0.720762	0.734045
HLA-A*02:01	GTHWFVTQR	Snyder et al., 2020	14	0.35133	-0.4344	0.416683	Non-Toxin	NEGATIVE	CPP	no evidence	0.860086	0.812062	0.460112	0.680887	0.703287	0.710754
HLA-B*44:03	GTHWFVTQR	Snyder et al., 2020	14	0.35133	-0.4344	0.416683	Non-Toxin	NEGATIVE	CPP	no evidence	0.860086	0.812062	0.460112	0.680887	0.703287	0.710754
HLA-B*53:01	WICLLQFAY	Snyder et al., 2020	5.1	-0.02684	0.5382	0.617103	Toxin	NEGATIVE	CPP	no evidence	0.949095	0.507345	0.720305	0.680879	0.714406	0.725581
HLA-B*08:01	TEKSNIIRGW	Snyder et al., 2020	27	0.07559	0.6383	1	Non-Toxin	POSITIVE	Non-CPP	no evidence	0.730073	0.58988	0.747084	0.6808	0.686959	0.689012
HLA-A*31:01	TEKSNIIRGW	Snyder et al., 2020	27	0.07559	0.6383	1	Non-Toxin	POSITIVE	Non-CPP	no evidence	0.730073	0.58988	0.747084	0.6808	0.686959	0.689012
HLA-A*30:02	TTSPISEHDY	Snyder et al., 2020	0.14	0.03815	0.2482	0.443978	Non-Toxin	NEGATIVE	Non-CPP	no evidence	0.9987	0.559712	0.642723	0.680714	0.720462	0.733712
HLA-B*44:02	ALSKGVHFV	Snyder et al., 2020	7.5	-0.10314	0.811	0.200611	Non-Toxin	NEGATIVE	CPP	no evidence	0.925093	0.445864	0.793285	0.680678	0.71123	0.721414
HLA-A*26:01	TTSPISEHDY	Snyder et al., 2020	0.17	0.03815	0.2482	0.443978	Non-Toxin	NEGATIVE	Non-CPP	no evidence	0.9984	0.559712	0.642723	0.680654	0.720372	0.733612
HLA-B*15:01	RILGAGCFV	Snyder et al., 2020	9	0.1234	0.1444	0.400076	Non-Toxin	POSITIVE	CPP	no evidence	0.910091	0.628403	0.614955	0.679361	0.708203	0.717816
HLA-B*53:01	IGAEHVNNSY	Snyder et al., 2020	2.6	0.07694	0.1758	0.286696	Non-Toxin	NEGATIVE	Non-CPP	no evidence	0.974097	0.590967	0.623355	0.680548	0.717242	0.729473
HLA-A*26:01	IGAEHVNNSY	Snyder et al., 2020	2.6	0.07694	0.1758	0.286696	Non-Toxin	NEGATIVE	Non-CPP	no evidence	0.974097	0.590967	0.623355	0.680548	0.717242	0.729473
HLA-A*01:01	VLAWLYAAV	Snyder et al., 2020	28	0.27719	0.0471	0.478145	Non-Toxin	NEGATIVE	CPP	no evidence	0.720072	0.752323	0.588925	0.680513	0.685458	0.687106
HLA-A*23:01	ALSKGVHFV	Snyder et al., 2020	7.6	-0.10314	0.811	0.200611	Non-Toxin	NEGATIVE	CPP	no evidence	0.924092	0.445864	0.793285	0.680478	0.71093	0.721081
HLA-B*35:01	DSFKEELDKY	Snyder et al., 2020	1.1	-0.10172	0.685	0.537125	Non-Toxin	NEGATIVE	Non-CPP	no evidence	0.989099	0.447009	0.759577	0.680454	0.719035	0.731895
HLA-A*01:01	MPASWVMRI	Snyder et al., 2020	9.4	-0.01717	0.5742	0.567093	Non-Toxin	POSITIVE	CPP	no evidence	0.906091	0.515136	0.729936	0.679247	0.707602	0.717054
HLA-A*26:01	ATVVIGTSK	Snyder et al., 2020	3.4	0.15254	-0.0379	0.428326	Non-Toxin	NEGATIVE	CPP	no evidence	0.966097	0.651883	0.566185	0.680447	0.716153	0.728055
HLA-B*58:01	TTSPISEHDY	Snyder et al., 2020	0.41	0.03815	0.2482	0.443978	Non-Toxin	NEGATIVE	Non-CPP	no evidence	0.996	0.559712	0.642723	0.680174	0.719652	0.732812
HLA-A*32:01	KLPDDFTGCV	Snyder et al., 2020	12	0.18796	0.0122	0.597251	Non-Toxin	NEGATIVE	Non-CPP	no evidence	0.880088	0.680424	0.579588	0.680022	0.705031	0.713367
HLA-A*30:02	DSFKEELDKY	Snyder et al., 2020	1.4	-0.10172	0.685	0.537125	Non-Toxin	NEGATIVE	Non-CPP	no evidence	0.986099	0.447009	0.759577	0.679854	0.718135	0.730895
HLA-B*57:01	TTSPISEHDY	Snyder et al., 2020	0.63	0.03815	0.2482	0.443978	Non-Toxin	NEGATIVE	Non-CPP	no evidence	0.993799	0.559712	0.642723	0.679734	0.718992	0.732078
HLA-A*32:01	WICLLQFAY	Snyder et al., 2020	5.7	-0.02684	0.5382	0.617103	Toxin	NEGATIVE	CPP	no evidence	0.943094	0.507345	0.720305	0.679679	0.712606	0.723581
HLA-B*15:01	SSNVANYQK	Snyder et al., 2020	20	0.00065	0.7216	0.333461	Non-Toxin	NEGATIVE	CPP	no evidence	0.80008	0.529495	0.769369	0.679562	0.694626	0.699648
HLA-B*57:01	IGAEHVNNSY	Snyder et al., 2020	3.1	0.07694	0.1758	0.286696	Non-Toxin	NEGATIVE	Non-CPP	no evidence	0.969097	0.590967	0.623355	0.679548	0.715742	0.727806
HLA-A*23:01	QQQQGQTVTK	Snyder et al., 2020	19	-0.1399	1.1259	0.471273	Non-Toxin	POSITIVE	Non-CPP	no evidence	0.810081	0.416244	0.877528	0.679525	0.695845	0.701284
HLA-A*32:01	LPAADLDDF	Snyder et al., 2020	25	0.09491	0.5305	0.465929	Non-Toxin	NEGATIVE	CPP	no evidence	0.750075	0.605447	0.718245	0.679492	0.688315	0.691256
HLA-B*53:01	DSFKEELDKY	Snyder et al., 2020	1.6	-0.10172	0.685	0.537125	Non-Toxin	NEGATIVE	Non-CPP	no evidence	0.984098	0.447009	0.759577	0.679454	0.717535	0.730228
HLA-A*32:01	ATVVIGTSK	Snyder et al., 2020	3.9	0.15254	-0.0379	0.428326	Non-Toxin	NEGATIVE	CPP	no evidence	0.961096	0.651883	0.566185	0.679447	0.714653	0.726388
HLA-B*40:01	MPASWVMRI	Snyder et al., 2020	9.4	-0.01717	0.5742	0.567093	Non-Toxin	POSITIVE	CPP	no evidence	0.906091	0.515136	0.729936	0.679247	0.707602	0.717054
HLA-B*15:01	KLNVGDYFV	Snyder et al., 2020	14	0.1586	0.1317	0.239168	Non-Toxin	NEGATIVE	CPP	no evidence	0.860086	0.656766	0.611557	0.679347	0.701939	0.70947
HLA-A*11:01	KLNVGDYFV	Snyder et al., 2020	14	0.1586	0.1317	0.239168	Non-Toxin	NEGATIVE	CPP	no evidence	0.860086	0.656766	0.611557	0.679347	0.701939	0.70947
HLA-A*02:01	WIFGTTLDSK	Snyder et al., 2020	23	0.05932	0.5989	0.731819	Non-Toxin	NEGATIVE	Non-CPP	no evidence	0.770077	0.57677	0.736544	0.679341	0.690683	0.694463
HLA-B*15:01	TTSPISEHDY	Snyder et al., 2020	0.85	0.03815	0.2482	0.443978	Non-Toxin	NEGATIVE	Non-CPP	no evidence	0.991599	0.559712	0.642723	0.679294	0.718332	0.731345
HLA-B*58:01	RLFRKSNLK	Snyder et al., 2020	11	-0.28759	1.4188	0.502195	Non-Toxin	NEGATIVE	CPP	no evidence	0.890089	0.29724	0.955886	0.679268	0.705621	0.714405
HLA-A*24:02	RLFRKSNLK	Snyder et al., 2020	11	-0.28759	1.4188	0.502195	Non-Toxin	NEGATIVE	CPP	no evidence	0.890089	0.29724	0.955886	0.679268	0.705621	0.714405
HLA-A*02:01	YLNTLTLAV	Snyder et al., 2020	0.03	0.0762	-0.1115	0.372972	Non-Toxin	POSITIVE	CPP	no evidence	0.9998	0.590371	0.546495	0.654707	0.697843	0.712222
HLA-A*02:03	YLNTLTLAV	Snyder et al., 2020	0.04	0.0762	-0.1115	0.372972	Non-Toxin	POSITIVE	CPP	no evidence	0.9997	0.590371	0.546495	0.654687	0.697813	0.712189
HLA-A*68:01	TTSPISEHDY	Snyder et al., 2020	0.95	0.03815	0.2482	0.443978	Non-Toxin	NEGATIVE	Non-CPP	no evidence	0.990599	0.559712	0.642723	0.679094	0.718032	0.731011
HLA-B*35:01	TTSPISEHDY	Snyder et al., 2020	0.98	0.03815	0.2482	0.443978	Non-Toxin	NEGATIVE	Non-CPP	no evidence	0.990299	0.559712	0.642723	0.679034	0.717942	0.730911
HLA-A*02:03	GTHWFVTQR	Snyder et al., 2020	15	0.35133	-0.4344	0.416683	Non-Toxin	NEGATIVE	CPP	no evidence	0.850085	0.812062	0.460112	0.678887	0.700287	0.70742
HLA-B*44:02	GTHWFVTQR	Snyder et al., 2020	15	0.35133	-0.4344	0.416683	Non-Toxin	NEGATIVE	CPP	no evidence	0.850085	0.812062	0.460112	0.678887	0.700287	0.70742
HLA-B*40:01	VLAWLYAAV	Snyder et al., 2020	29	0.27719	0.0471	0.478145	Non-Toxin	NEGATIVE	CPP	no evidence	0.710071	0.752323	0.588925	0.678513	0.682458	0.683773
HLA-A*30:02	ATVVIGTSK	Snyder et al., 2020	4.4	0.15254	-0.0379	0.428326	Non-Toxin	NEGATIVE	CPP	no evidence	0.956096	0.651883	0.566185	0.678447	0.713153	0.724721
HLA-B*57:01	RQLLFVVEV	Snyder et al., 2020	11	0.23144	-0.1522	0.452949	Non-Toxin	NEGATIVE	CPP	no evidence	0.890089	0.715459	0.535607	0.678444	0.7049	0.713718
HLA-B*07:02	RQLLFVVEV	Snyder et al., 2020	11	0.23144	-0.1522	0.452949	Non-Toxin	NEGATIVE	CPP	no evidence	0.890089	0.715459	0.535607	0.678444	0.7049	0.713718
HLA-B*15:01	KLPDDFTGCV	Snyder et al., 2020	13	0.18796	0.0122	0.597251	Non-Toxin	NEGATIVE	Non-CPP	no evidence	0.870087	0.680424	0.579588	0.678022	0.70203	0.710033
HLA-A*23:01	KLPDDFTGCV	Snyder et al., 2020	13	0.18796	0.0122	0.597251	Non-Toxin	NEGATIVE	Non-CPP	no evidence	0.870087	0.680424	0.579588	0.678022	0.70203	0.710033
HLA-B*53:01	TTSPISEHDY	Snyder et al., 2020	1.5	0.03815	0.2482	0.443978	Non-Toxin	NEGATIVE	Non-CPP	no evidence	0.985099	0.559712	0.642723	0.677994	0.716382	0.729178
HLA-A*11:01	ALSKGVHFV	Snyder et al., 2020	8.9	-0.10314	0.811	0.200611	Non-Toxin	NEGATIVE	CPP	no evidence	0.911091	0.445864	0.793285	0.677878	0.70703	0.716747
HLA-B*07:02	RVGARKSAPL	Snyder et al., 2020	1.6	-0.23842	1.0797	0.75816	Non-Toxin	NEGATIVE	Non-CPP	no evidence	0.984098	0.33686	0.865169	0.677631	0.715939	0.728709
HLA-B*58:01	DSFKEELDKY	Snyder et al., 2020	2.6	-0.10172	0.685	0.537125	Non-Toxin	NEGATIVE	Non-CPP	no evidence	0.974097	0.447009	0.759577	0.677454	0.714534	0.726894
HLA-A*02:03	WIFGTTLDSK	Snyder et al., 2020	24	0.05932	0.5989	0.731819	Non-Toxin	NEGATIVE	Non-CPP	no evidence	0.760076	0.57677	0.736544	0.677341	0.687682	0.69113
HLA-B*53:01	WIFGTTLDSK	Snyder et al., 2020	24	0.05932	0.5989	0.731819	Non-Toxin	NEGATIVE	Non-CPP	no evidence	0.760076	0.57677	0.736544	0.677341	0.687682	0.69113
HLA-B*40:01	ALSKGVHFV	Snyder et al., 2020	9.2	-0.10314	0.811	0.200611	Non-Toxin	NEGATIVE	CPP	no evidence	0.908091	0.445864	0.793285	0.677278	0.70613	0.715747
HLA-A*02:06	RLFRKSNLK	Snyder et al., 2020	12	-0.28759	1.4188	0.502195	Non-Toxin	NEGATIVE	CPP	no evidence	0.880088	0.29724	0.955886	0.677268	0.70262	0.711071
HLA-B*08:01	RLFRKSNLK	Snyder et al., 2020	12	-0.28759	1.4188	0.502195	Non-Toxin	NEGATIVE	CPP	no evidence	0.880088	0.29724	0.955886	0.677268	0.70262	0.711071
HLA-A*23:01	GTHWFVTQR	Snyder et al., 2020	16	0.35133	-0.4344	0.416683	Non-Toxin	NEGATIVE	CPP	no evidence	0.840084	0.812062	0.460112	0.676887	0.697286	0.704086
HLA-A*24:02	GTHWFVTQR	Snyder et al., 2020	16	0.35133	-0.4344	0.416683	Non-Toxin	NEGATIVE	CPP	no evidence	0.840084	0.812062	0.460112	0.676887	0.697286	0.704086
HLA-A*11:01	TTSPISEHDY	Snyder et al., 2020	2.1	0.03815	0.2482	0.443978	Non-Toxin	NEGATIVE	Non-CPP	no evidence	0.979098	0.559712	0.642723	0.676794	0.714582	0.727178
HLA-A*01:01	ATVVIGTSK	Snyder et al., 2020	5.3	0.15254	-0.0379	0.428326	Non-Toxin	NEGATIVE	CPP	no evidence	0.947095	0.651883	0.566185	0.676646	0.710452	0.721721
HLA-A*33:01	ATVVIGTSK	Snyder et al., 2020	5.4	0.15254	-0.0379	0.428326	Non-Toxin	NEGATIVE	CPP	no evidence	0.946095	0.651883	0.566185	0.676446	0.710152	0.721388
HLA-A*26:01	RQLLFVVEV	Snyder et al., 2020	12	0.23144	-0.1522	0.452949	Non-Toxin	NEGATIVE	CPP	no evidence	0.880088	0.715459	0.535607	0.676444	0.701899	0.710385
HLA-B*57:01	ALSKGVHFV	Snyder et al., 2020	9.8	-0.10314	0.811	0.200611	Non-Toxin	NEGATIVE	CPP	no evidence	0.90209	0.445864	0.793285	0.676078	0.704329	0.713747
HLA-B*57:01	DSFKEELDKY	Snyder et al., 2020	3.3	-0.10172	0.685	0.537125	Non-Toxin	NEGATIVE	Non-CPP	no evidence	0.967097	0.447009	0.759577	0.676054	0.712434	0.724561
HLA-A*02:06	YLNTLTLAV	Snyder et al., 2020	0.11	0.0762	-0.1115	0.372972	Non-Toxin	POSITIVE	CPP	no evidence	0.999	0.590371	0.546495	0.654547	0.697603	0.711955
HLA-A*02:03	YYRRATRRIR	Snyder et al., 2020	70	0.31494	0.6741	0.521664	Non-Toxin	POSITIVE	Non-CPP	no evidence	0.30003	0.78274	0.756661	0.675767	0.6288	0.613144
HLA-A*68:01	DSFKEELDKY	Snyder et al., 2020	3.5	-0.10172	0.685	0.537125	Non-Toxin	NEGATIVE	Non-CPP	no evidence	0.965097	0.447009	0.759577	0.675654	0.711834	0.723894
HLA-A*24:02	SSNVANYQK	Snyder et al., 2020	22	0.00065	0.7216	0.333461	Non-Toxin	NEGATIVE	CPP	no evidence	0.780078	0.529495	0.769369	0.675561	0.688626	0.692981
HLA-B*57:01	QQQQGQTVTK	Snyder et al., 2020	21	-0.1399	1.1259	0.471273	Non-Toxin	POSITIVE	Non-CPP	no evidence	0.790079	0.416244	0.877528	0.675525	0.689844	0.694617
HLA-A*02:03	MPASWVMRI	Snyder et al., 2020	11	-0.01717	0.5742	0.567093	Non-Toxin	POSITIVE	CPP	no evidence	0.890089	0.515136	0.729936	0.676047	0.702802	0.71172
HLA-B*57:01	KLNVGDYFV	Snyder et al., 2020	16	0.1586	0.1317	0.239168	Non-Toxin	NEGATIVE	CPP	no evidence	0.840084	0.656766	0.611557	0.675346	0.695938	0.702802
HLA-A*01:01	WIFGTTLDSK	Snyder et al., 2020	25	0.05932	0.5989	0.731819	Non-Toxin	NEGATIVE	Non-CPP	no evidence	0.750075	0.57677	0.736544	0.67534	0.684682	0.687796
HLA-A*68:02	WIFGTTLDSK	Snyder et al., 2020	25	0.05932	0.5989	0.731819	Non-Toxin	NEGATIVE	Non-CPP	no evidence	0.750075	0.57677	0.736544	0.67534	0.684682	0.687796
HLA-B*57:01	RLFRKSNLK	Snyder et al., 2020	13	-0.28759	1.4188	0.502195	Non-Toxin	NEGATIVE	CPP	no evidence	0.870087	0.29724	0.955886	0.675268	0.69962	0.707738
HLA-A*32:01	TTSPISEHDY	Snyder et al., 2020	2.9	0.03815	0.2482	0.443978	Non-Toxin	NEGATIVE	Non-CPP	no evidence	0.971097	0.559712	0.642723	0.675193	0.712181	0.724511
HLA-B*40:01	GTHWFVTQR	Snyder et al., 2020	17	0.35133	-0.4344	0.416683	Non-Toxin	NEGATIVE	CPP	no evidence	0.830083	0.812062	0.460112	0.674886	0.694286	0.700753
HLA-A*11:01	WICLLQFAY	Snyder et al., 2020	8.1	-0.02684	0.5382	0.617103	Toxin	NEGATIVE	CPP	no evidence	0.919092	0.507345	0.720305	0.674878	0.705405	0.71558
HLA-B*08:01	RVGARKSAPL	Snyder et al., 2020	3.3	-0.23842	1.0797	0.75816	Non-Toxin	NEGATIVE	Non-CPP	no evidence	0.967097	0.33686	0.865169	0.674231	0.710839	0.723042
HLA-A*68:02	TTSPISEHDY	Snyder et al., 2020	3.4	0.03815	0.2482	0.443978	Non-Toxin	NEGATIVE	Non-CPP	no evidence	0.966097	0.559712	0.642723	0.674193	0.710681	0.722844
HLA-B*08:01	RIRGGDGKMK	Snyder et al., 2020	45	-0.1472	1.5837	0.519565	Non-Toxin	NEGATIVE	Non-CPP	no evidence	0.550055	0.410362	1	0.674156	0.658643	0.653472
HLA-A*26:01	KLPDDFTGCV	Snyder et al., 2020	15	0.18796	0.0122	0.597251	Non-Toxin	NEGATIVE	Non-CPP	no evidence	0.850085	0.680424	0.579588	0.674022	0.69603	0.703366
HLA-B*44:02	TTSPISEHDY	Snyder et al., 2020	3.5	0.03815	0.2482	0.443978	Non-Toxin	NEGATIVE	Non-CPP	no evidence	0.965097	0.559712	0.642723	0.673993	0.710381	0.72251
HLA-A*01:01	IMLIIFWFSL	Snyder et al., 2020	79	0.58457	0.0125	0.480053	Non-Toxin	NEGATIVE	Non-CPP	no evidence	0.210021	1	0.579668	0.673872	0.61589	0.596563
HLA-B*51:01	ALSKGVHFV	Snyder et al., 2020	11	-0.10314	0.811	0.200611	Non-Toxin	NEGATIVE	CPP	no evidence	0.890089	0.445864	0.793285	0.673678	0.700729	0.709746
HLA-B*07:02	ALSKGVHFV	Snyder et al., 2020	11	-0.10314	0.811	0.200611	Non-Toxin	NEGATIVE	CPP	no evidence	0.890089	0.445864	0.793285	0.673678	0.700729	0.709746
HLA-B*44:03	ALSKGVHFV	Snyder et al., 2020	11	-0.10314	0.811	0.200611	Non-Toxin	NEGATIVE	CPP	no evidence	0.890089	0.445864	0.793285	0.673678	0.700729	0.709746
HLA-A*32:01	RVGARKSAPL	Snyder et al., 2020	3.6	-0.23842	1.0797	0.75816	Non-Toxin	NEGATIVE	Non-CPP	no evidence	0.964096	0.33686	0.865169	0.673631	0.709939	0.722042
HLA-B*08:01	KQFDTYNLW	Snyder et al., 2020	19	0.0827	0.3999	0.941592	Non-Toxin	NEGATIVE	CPP	no evidence	0.810081	0.595609	0.683307	0.673582	0.690645	0.696332
HLA-B*15:01	DSFKEELDKY	Snyder et al., 2020	4.6	-0.10172	0.685	0.537125	Non-Toxin	NEGATIVE	Non-CPP	no evidence	0.954095	0.447009	0.759577	0.673453	0.708534	0.720227
HLA-B*44:03	TTSPISEHDY	Snyder et al., 2020	3.8	0.03815	0.2482	0.443978	Non-Toxin	NEGATIVE	Non-CPP	no evidence	0.962096	0.559712	0.642723	0.673393	0.709481	0.72151
HLA-A*31:01	RILGAGCFV	Snyder et al., 2020	11	0.1234	0.1444	0.400076	Non-Toxin	POSITIVE	CPP	no evidence	0.890089	0.628403	0.614955	0.675361	0.702202	0.711149
HLA-B*08:01	YLNTLTLAV	Snyder et al., 2020	0.71	0.0762	-0.1115	0.372972	Non-Toxin	POSITIVE	CPP	no evidence	0.992999	0.590371	0.546495	0.653346	0.695803	0.709955
HLA-B*35:01	WIFGTTLDSK	Snyder et al., 2020	26	0.05932	0.5989	0.731819	Non-Toxin	NEGATIVE	Non-CPP	no evidence	0.740074	0.57677	0.736544	0.67334	0.681682	0.684462
HLA-B*44:03	DSFKEELDKY	Snyder et al., 2020	4.8	-0.10172	0.685	0.537125	Non-Toxin	NEGATIVE	Non-CPP	no evidence	0.952095	0.447009	0.759577	0.673053	0.707934	0.71956
HLA-B*58:01	ATVVIGTSK	Snyder et al., 2020	7.1	0.15254	-0.0379	0.428326	Non-Toxin	NEGATIVE	CPP	no evidence	0.929093	0.651883	0.566185	0.673046	0.705052	0.715721
HLA-B*35:01	GTHWFVTQR	Snyder et al., 2020	18	0.35133	-0.4344	0.416683	Non-Toxin	NEGATIVE	CPP	no evidence	0.820082	0.812062	0.460112	0.672886	0.691286	0.697419
HLA-B*44:02	DSFKEELDKY	Snyder et al., 2020	5	-0.10172	0.685	0.537125	Non-Toxin	NEGATIVE	Non-CPP	no evidence	0.950095	0.447009	0.759577	0.672653	0.707334	0.718894
HLA-A*24:02	IYSKHTPINL	Snyder et al., 2020	0.13	-0.1033	0.5952	0.671502	Non-Toxin	NEGATIVE	Non-CPP	no evidence	0.9988	0.445735	0.735554	0.672276	0.713091	0.726696
HLA-B*57:01	ATVVIGTSK	Snyder et al., 2020	7.5	0.15254	-0.0379	0.428326	Non-Toxin	NEGATIVE	CPP	no evidence	0.925093	0.651883	0.566185	0.672246	0.703852	0.714387
HLA-B*15:01	ATVVIGTSK	Snyder et al., 2020	7.5	0.15254	-0.0379	0.428326	Non-Toxin	NEGATIVE	CPP	no evidence	0.925093	0.651883	0.566185	0.672246	0.703852	0.714387
HLA-A*30:01	RVGARKSAPL	Snyder et al., 2020	4.3	-0.23842	1.0797	0.75816	Non-Toxin	NEGATIVE	Non-CPP	no evidence	0.957096	0.33686	0.865169	0.672231	0.707839	0.719708
HLA-A*32:01	IGAEHVNNSY	Snyder et al., 2020	6.8	0.07694	0.1758	0.286696	Non-Toxin	NEGATIVE	Non-CPP	no evidence	0.932093	0.590967	0.623355	0.672147	0.704641	0.715472
HLA-A*23:01	IYSKHTPINL	Snyder et al., 2020	0.2	-0.1033	0.5952	0.671502	Non-Toxin	NEGATIVE	Non-CPP	no evidence	0.9981	0.445735	0.735554	0.672136	0.712881	0.726463
HLA-A*68:01	WICLLQFAY	Snyder et al., 2020	9.5	-0.02684	0.5382	0.617103	Toxin	NEGATIVE	CPP	no evidence	0.905091	0.507345	0.720305	0.672078	0.701204	0.710913
HLA-A*03:01	WICLLQFAY	Snyder et al., 2020	9.6	-0.02684	0.5382	0.617103	Toxin	NEGATIVE	CPP	no evidence	0.90409	0.507345	0.720305	0.671878	0.700904	0.71058
HLA-B*58:01	YYRRATRRIR	Snyder et al., 2020	72	0.31494	0.6741	0.521664	Non-Toxin	POSITIVE	Non-CPP	no evidence	0.280028	0.78274	0.756661	0.671766	0.622799	0.606477
HLA-A*02:03	QQQQGQTVTK	Snyder et al., 2020	23	-0.1399	1.1259	0.471273	Non-Toxin	POSITIVE	Non-CPP	no evidence	0.770077	0.416244	0.877528	0.671524	0.683843	0.68795
HLA-A*03:01	TTSPISEHDY	Snyder et al., 2020	4.8	0.03815	0.2482	0.443978	Non-Toxin	NEGATIVE	Non-CPP	no evidence	0.952095	0.559712	0.642723	0.671393	0.706481	0.718177
HLA-A*02:06	WIFGTTLDSK	Snyder et al., 2020	27	0.05932	0.5989	0.731819	Non-Toxin	NEGATIVE	Non-CPP	no evidence	0.730073	0.57677	0.736544	0.67134	0.678682	0.681129
HLA-B*44:02	RLFRKSNLK	Snyder et al., 2020	15	-0.28759	1.4188	0.502195	Non-Toxin	NEGATIVE	CPP	no evidence	0.850085	0.29724	0.955886	0.671267	0.69362	0.70107
HLA-B*44:03	RLFRKSNLK	Snyder et al., 2020	15	-0.28759	1.4188	0.502195	Non-Toxin	NEGATIVE	CPP	no evidence	0.850085	0.29724	0.955886	0.671267	0.69362	0.70107
HLA-B*57:01	WICLLQFAY	Snyder et al., 2020	10	-0.02684	0.5382	0.617103	Toxin	NEGATIVE	CPP	no evidence	0.90009	0.507345	0.720305	0.671078	0.699704	0.709247
HLA-A*68:02	TEKSNIIRGW	Snyder et al., 2020	32	0.07559	0.6383	1	Non-Toxin	POSITIVE	Non-CPP	no evidence	0.680068	0.58988	0.747084	0.670799	0.671958	0.672344
HLA-B*35:01	RQLLFVVEV	Snyder et al., 2020	15	0.23144	-0.1522	0.452949	Non-Toxin	NEGATIVE	CPP	no evidence	0.850085	0.715459	0.535607	0.670443	0.692899	0.700384
HLA-A*11:01	TLIGDCATV	Snyder et al., 2020	34	0.10385	0.5837	0.410956	Non-Toxin	NEGATIVE	CPP	no evidence	0.660066	0.612651	0.732477	0.670064	0.668815	0.668398
HLA-B*35:01	KLPDDFTGCV	Snyder et al., 2020	17	0.18796	0.0122	0.597251	Non-Toxin	NEGATIVE	Non-CPP	no evidence	0.830083	0.680424	0.579588	0.670021	0.690029	0.696698
HLA-A*11:01	IGAEHVNNSY	Snyder et al., 2020	8	0.07694	0.1758	0.286696	Non-Toxin	NEGATIVE	Non-CPP	no evidence	0.920092	0.590967	0.623355	0.669747	0.70104	0.711471
HLA-A*23:01	SSNVANYQK	Snyder et al., 2020	25	0.00065	0.7216	0.333461	Non-Toxin	NEGATIVE	CPP	no evidence	0.750075	0.529495	0.769369	0.669561	0.679625	0.68298
HLA-B*44:02	IGAEHVNNSY	Snyder et al., 2020	8.1	0.07694	0.1758	0.286696	Non-Toxin	NEGATIVE	Non-CPP	no evidence	0.919092	0.590967	0.623355	0.669547	0.70074	0.711138
HLA-A*33:01	DSFKEELDKY	Snyder et al., 2020	6.8	-0.10172	0.685	0.537125	Non-Toxin	NEGATIVE	Non-CPP	no evidence	0.932093	0.447009	0.759577	0.669053	0.701933	0.712893
HLA-B*57:01	IYSKHTPINL	Snyder et al., 2020	1.8	-0.1033	0.5952	0.671502	Non-Toxin	NEGATIVE	Non-CPP	no evidence	0.982098	0.445735	0.735554	0.668935	0.708081	0.721129
HLA-B*53:01	GTHWFVTQR	Snyder et al., 2020	20	0.35133	-0.4344	0.416683	Non-Toxin	NEGATIVE	CPP	no evidence	0.80008	0.812062	0.460112	0.668886	0.685285	0.690752
HLA-A*68:01	VLAWLYAAV	Snyder et al., 2020	34	0.27719	0.0471	0.478145	Non-Toxin	NEGATIVE	CPP	no evidence	0.660066	0.752323	0.588925	0.668512	0.667456	0.667104
HLA-B*35:01	VLAWLYAAV	Snyder et al., 2020	34	0.27719	0.0471	0.478145	Non-Toxin	NEGATIVE	CPP	no evidence	0.660066	0.752323	0.588925	0.668512	0.667456	0.667104
HLA-A*02:01	YLDAYNMMI	Snyder et al., 2020	0.03	-0.21392	0.8901	0.445314	Non-Toxin	NEGATIVE	CPP	no evidence	0.9998	0.356601	0.814446	0.668379	0.709807	0.723616
HLA-A*02:06	YLDAYNMMI	Snyder et al., 2020	0.11	-0.21392	0.8901	0.445314	Non-Toxin	NEGATIVE	CPP	no evidence	0.999	0.356601	0.814446	0.668219	0.709567	0.723349
HLA-A*02:06	RIRGGDGKMK	Snyder et al., 2020	48	-0.1472	1.5837	0.519565	Non-Toxin	NEGATIVE	Non-CPP	no evidence	0.520052	0.410362	1	0.668155	0.649642	0.643471
HLA-B*40:01	RIRGGDGKMK	Snyder et al., 2020	48	-0.1472	1.5837	0.519565	Non-Toxin	NEGATIVE	Non-CPP	no evidence	0.520052	0.410362	1	0.668155	0.649642	0.643471
HLA-B*57:01	TLIGDCATV	Snyder et al., 2020	35	0.10385	0.5837	0.410956	Non-Toxin	NEGATIVE	CPP	no evidence	0.650065	0.612651	0.732477	0.668064	0.665814	0.665064
HLA-A*68:02	ATVVIGTSK	Snyder et al., 2020	9.6	0.15254	-0.0379	0.428326	Non-Toxin	NEGATIVE	CPP	no evidence	0.90409	0.651883	0.566185	0.668046	0.697551	0.707386
HLA-A*02:03	YLDAYNMMI	Snyder et al., 2020	0.29	-0.21392	0.8901	0.445314	Non-Toxin	NEGATIVE	CPP	no evidence	0.9972	0.356601	0.814446	0.667859	0.709027	0.722749
HLA-A*68:02	FVRATATIPI	Snyder et al., 2020	1.1	0.27445	-0.5662	0.468219	Non-Toxin	NEGATIVE	Non-CPP	no evidence	0.989099	0.750115	0.424853	0.667807	0.707968	0.721356
HLA-A*33:01	ALSKGVHFV	Snyder et al., 2020	14	-0.10314	0.811	0.200611	Non-Toxin	NEGATIVE	CPP	no evidence	0.860086	0.445864	0.793285	0.667677	0.691728	0.699745
HLA-A*33:01	TTSPISEHDY	Snyder et al., 2020	6.7	0.03815	0.2482	0.443978	Non-Toxin	NEGATIVE	Non-CPP	no evidence	0.933093	0.559712	0.642723	0.667593	0.70078	0.711843
HLA-B*51:01	SSNVANYQK	Snyder et al., 2020	26	0.00065	0.7216	0.333461	Non-Toxin	NEGATIVE	CPP	no evidence	0.740074	0.529495	0.769369	0.66756	0.676625	0.679646
HLA-B*58:01	RILGAGCFV	Snyder et al., 2020	12	0.1234	0.1444	0.400076	Non-Toxin	POSITIVE	CPP	no evidence	0.880088	0.628403	0.614955	0.673361	0.699202	0.707815
HLA-A*11:01	RILGAGCFV	Snyder et al., 2020	12	0.1234	0.1444	0.400076	Non-Toxin	POSITIVE	CPP	no evidence	0.880088	0.628403	0.614955	0.673361	0.699202	0.707815
HLA-A*68:01	IGAEHVNNSY	Snyder et al., 2020	9.2	0.07694	0.1758	0.286696	Non-Toxin	NEGATIVE	Non-CPP	no evidence	0.908091	0.590967	0.623355	0.667347	0.69744	0.707471
HLA-B*40:01	RLFRKSNLK	Snyder et al., 2020	17	-0.28759	1.4188	0.502195	Non-Toxin	NEGATIVE	CPP	no evidence	0.830083	0.29724	0.955886	0.667267	0.687619	0.694403
HLA-A*01:01	YLDAYNMMI	Snyder et al., 2020	0.62	-0.21392	0.8901	0.445314	Non-Toxin	NEGATIVE	CPP	no evidence	0.993899	0.356601	0.814446	0.667199	0.708036	0.721649
HLA-A*33:01	WICLLQFAY	Snyder et al., 2020	12	-0.02684	0.5382	0.617103	Toxin	NEGATIVE	CPP	no evidence	0.880088	0.507345	0.720305	0.667077	0.693704	0.702579
HLA-B*58:01	WICLLQFAY	Snyder et al., 2020	12	-0.02684	0.5382	0.617103	Toxin	NEGATIVE	CPP	no evidence	0.880088	0.507345	0.720305	0.667077	0.693704	0.702579
HLA-B*07:02	GTHWFVTQR	Snyder et al., 2020	21	0.35133	-0.4344	0.416683	Non-Toxin	NEGATIVE	CPP	no evidence	0.790079	0.812062	0.460112	0.666886	0.682285	0.687418
HLA-A*30:01	IYSKHTPINL	Snyder et al., 2020	3.1	-0.1033	0.5952	0.671502	Non-Toxin	NEGATIVE	Non-CPP	no evidence	0.969097	0.445735	0.735554	0.666335	0.70418	0.716795
HLA-B*44:03	IGAEHVNNSY	Snyder et al., 2020	9.8	0.07694	0.1758	0.286696	Non-Toxin	NEGATIVE	Non-CPP	no evidence	0.90209	0.590967	0.623355	0.666147	0.69564	0.705471
HLA-A*30:02	RISNCVADY	Snyder et al., 2020	0.18	-0.02787	0.1505	0.090857	Non-Toxin	POSITIVE	CPP	no evidence	0.9983	0.506515	0.616586	0.6489	0.692575	0.707134
HLA-A*30:02	KLPDDFTGCV	Snyder et al., 2020	19	0.18796	0.0122	0.597251	Non-Toxin	NEGATIVE	Non-CPP	no evidence	0.810081	0.680424	0.579588	0.666021	0.684028	0.690031
HLA-A*03:01	KLPDDFTGCV	Snyder et al., 2020	19	0.18796	0.0122	0.597251	Non-Toxin	NEGATIVE	Non-CPP	no evidence	0.810081	0.680424	0.579588	0.666021	0.684028	0.690031
HLA-B*07:02	QQQQGQTVTK	Snyder et al., 2020	26	-0.1399	1.1259	0.471273	Non-Toxin	POSITIVE	Non-CPP	no evidence	0.740074	0.416244	0.877528	0.665524	0.674843	0.677949
HLA-B*51:01	DSFKEELDKY	Snyder et al., 2020	8.6	-0.10172	0.685	0.537125	Non-Toxin	NEGATIVE	Non-CPP	no evidence	0.914091	0.447009	0.759577	0.665453	0.696532	0.706892
HLA-B*08:01	KLNVGDYFV	Snyder et al., 2020	21	0.1586	0.1317	0.239168	Non-Toxin	NEGATIVE	CPP	no evidence	0.790079	0.656766	0.611557	0.665345	0.680937	0.686134
HLA-B*40:01	KLNVGDYFV	Snyder et al., 2020	21	0.1586	0.1317	0.239168	Non-Toxin	NEGATIVE	CPP	no evidence	0.790079	0.656766	0.611557	0.665345	0.680937	0.686134
HLA-B*07:02	RLFRKSNLK	Snyder et al., 2020	18	-0.28759	1.4188	0.502195	Non-Toxin	NEGATIVE	CPP	no evidence	0.820082	0.29724	0.955886	0.665267	0.684619	0.691069
HLA-B*44:02	ATVVIGTSK	Snyder et al., 2020	11	0.15254	-0.0379	0.428326	Non-Toxin	NEGATIVE	CPP	no evidence	0.890089	0.651883	0.566185	0.665245	0.693351	0.702719
HLA-B*44:03	ATVVIGTSK	Snyder et al., 2020	11	0.15254	-0.0379	0.428326	Non-Toxin	NEGATIVE	CPP	no evidence	0.890089	0.651883	0.566185	0.665245	0.693351	0.702719
HLA-B*58:01	IYSKHTPINL	Snyder et al., 2020	3.8	-0.1033	0.5952	0.671502	Non-Toxin	NEGATIVE	Non-CPP	no evidence	0.962096	0.445735	0.735554	0.664935	0.70208	0.714462
HLA-A*03:01	TEKSNIIRGW	Snyder et al., 2020	35	0.07559	0.6383	1	Non-Toxin	POSITIVE	Non-CPP	no evidence	0.650065	0.58988	0.747084	0.664798	0.662957	0.662343
HLA-B*44:02	VLAWLYAAV	Snyder et al., 2020	36	0.27719	0.0471	0.478145	Non-Toxin	NEGATIVE	CPP	no evidence	0.640064	0.752323	0.588925	0.664512	0.661456	0.660437
HLA-A*02:06	LVLSVNPYV	Snyder et al., 2020	0.08	-0.14748	0.6511	0.468028	Non-Toxin	NEGATIVE	CPP	no evidence	0.9993	0.410137	0.750508	0.664118	0.706016	0.719982
HLA-A*68:02	YLNTLTLAV	Snyder et al., 2020	1.7	0.0762	-0.1115	0.372972	Non-Toxin	POSITIVE	CPP	no evidence	0.983098	0.590371	0.546495	0.651366	0.692833	0.706655
HLA-A*02:01	LVLSVNPYV	Snyder et al., 2020	0.17	-0.14748	0.6511	0.468028	Non-Toxin	NEGATIVE	CPP	no evidence	0.9984	0.410137	0.750508	0.663938	0.705746	0.719682
HLA-A*03:01	IGAEHVNNSY	Snyder et al., 2020	11	0.07694	0.1758	0.286696	Non-Toxin	NEGATIVE	Non-CPP	no evidence	0.890089	0.590967	0.623355	0.663747	0.692039	0.70147
HLA-A*11:01	DSFKEELDKY	Snyder et al., 2020	9.5	-0.10172	0.685	0.537125	Non-Toxin	NEGATIVE	Non-CPP	no evidence	0.905091	0.447009	0.759577	0.663652	0.693832	0.703892
HLA-A*24:02	DSFKEELDKY	Snyder et al., 2020	9.5	-0.10172	0.685	0.537125	Non-Toxin	NEGATIVE	Non-CPP	no evidence	0.905091	0.447009	0.759577	0.663652	0.693832	0.703892
HLA-B*08:01	YLDAYNMMI	Snyder et al., 2020	2.4	-0.21392	0.8901	0.445314	Non-Toxin	NEGATIVE	CPP	no evidence	0.976098	0.356601	0.814446	0.663639	0.702696	0.715715
HLA-B*07:02	SSNVANYQK	Snyder et al., 2020	28	0.00065	0.7216	0.333461	Non-Toxin	NEGATIVE	CPP	no evidence	0.720072	0.529495	0.769369	0.66356	0.670624	0.672979
HLA-B*40:01	SSNVANYQK	Snyder et al., 2020	28	0.00065	0.7216	0.333461	Non-Toxin	NEGATIVE	CPP	no evidence	0.720072	0.529495	0.769369	0.66356	0.670624	0.672979
HLA-B*40:01	CALDPLSETK	Snyder et al., 2020	41	-0.05143	1.1213	0.230387	Non-Toxin	NEGATIVE	Non-CPP	no evidence	0.590059	0.487531	0.876297	0.663543	0.654358	0.651296
HLA-B*35:01	QQQQGQTVTK	Snyder et al., 2020	27	-0.1399	1.1259	0.471273	Non-Toxin	POSITIVE	Non-CPP	no evidence	0.730073	0.416244	0.877528	0.663524	0.671842	0.674615
HLA-A*11:01	LPAADLDDF	Snyder et al., 2020	33	0.09491	0.5305	0.465929	Non-Toxin	NEGATIVE	CPP	no evidence	0.670067	0.605447	0.718245	0.66349	0.664312	0.664586
HLA-A*32:01	YLNTLTLAV	Snyder et al., 2020	1.9	0.0762	-0.1115	0.372972	Non-Toxin	POSITIVE	CPP	no evidence	0.981098	0.590371	0.546495	0.650966	0.692233	0.705988
HLA-B*51:01	YLNTLTLAV	Snyder et al., 2020	2.4	0.0762	-0.1115	0.372972	Non-Toxin	POSITIVE	CPP	no evidence	0.976098	0.590371	0.546495	0.649966	0.690733	0.704321
HLA-A*68:02	LVLSVNPYV	Snyder et al., 2020	0.46	-0.14748	0.6511	0.468028	Non-Toxin	NEGATIVE	CPP	no evidence	0.9955	0.410137	0.750508	0.663358	0.704876	0.718715
HLA-A*33:01	KLNVGDYFV	Snyder et al., 2020	22	0.1586	0.1317	0.239168	Non-Toxin	NEGATIVE	CPP	no evidence	0.780078	0.656766	0.611557	0.663345	0.677937	0.6828
HLA-A*02:03	FVRATATIPI	Snyder et al., 2020	3.4	0.27445	-0.5662	0.468219	Non-Toxin	NEGATIVE	Non-CPP	no evidence	0.966097	0.750115	0.424853	0.663206	0.701068	0.713688
HLA-A*02:03	RVGARKSAPL	Snyder et al., 2020	8.9	-0.23842	1.0797	0.75816	Non-Toxin	NEGATIVE	Non-CPP	no evidence	0.911091	0.33686	0.865169	0.66303	0.694037	0.704373
HLA-A*68:02	DSFKEELDKY	Snyder et al., 2020	9.9	-0.10172	0.685	0.537125	Non-Toxin	NEGATIVE	Non-CPP	no evidence	0.90109	0.447009	0.759577	0.662852	0.692632	0.702559
HLA-A*32:01	YLDAYNMMI	Snyder et al., 2020	2.8	-0.21392	0.8901	0.445314	Non-Toxin	NEGATIVE	CPP	no evidence	0.972097	0.356601	0.814446	0.662838	0.701496	0.714382
HLA-B*57:01	VLAWLYAAV	Snyder et al., 2020	37	0.27719	0.0471	0.478145	Non-Toxin	NEGATIVE	CPP	no evidence	0.630063	0.752323	0.588925	0.662511	0.658455	0.657103
HLA-B*58:01	VLAWLYAAV	Snyder et al., 2020	37	0.27719	0.0471	0.478145	Non-Toxin	NEGATIVE	CPP	no evidence	0.630063	0.752323	0.588925	0.662511	0.658455	0.657103
HLA-B*53:01	VLAWLYAAV	Snyder et al., 2020	37	0.27719	0.0471	0.478145	Non-Toxin	NEGATIVE	CPP	no evidence	0.630063	0.752323	0.588925	0.662511	0.658455	0.657103
HLA-A*31:01	VFITLCFTLK	Snyder et al., 2020	2.8	0.15544	-0.2266	0.748998	Non-Toxin	POSITIVE	Non-CPP	no evidence	0.972097	0.65422	0.515704	0.662389	0.701102	0.714007
HLA-B*08:01	IYSKHTPINL	Snyder et al., 2020	5.1	-0.1033	0.5952	0.671502	Non-Toxin	NEGATIVE	Non-CPP	no evidence	0.949095	0.445735	0.735554	0.662335	0.69818	0.710128
HLA-A*02:06	FVRATATIPI	Snyder et al., 2020	3.9	0.27445	-0.5662	0.468219	Non-Toxin	NEGATIVE	Non-CPP	no evidence	0.961096	0.750115	0.424853	0.662206	0.699568	0.712021
HLA-A*31:01	TTSPISEHDY	Snyder et al., 2020	9.4	0.03815	0.2482	0.443978	Non-Toxin	NEGATIVE	Non-CPP	no evidence	0.906091	0.559712	0.642723	0.662192	0.692679	0.702842
HLA-A*02:03	LVLSVNPYV	Snyder et al., 2020	1.1	-0.14748	0.6511	0.468028	Non-Toxin	NEGATIVE	CPP	no evidence	0.989099	0.410137	0.750508	0.662078	0.702955	0.716581
HLA-B*15:01	RVGARKSAPL	Snyder et al., 2020	9.4	-0.23842	1.0797	0.75816	Non-Toxin	NEGATIVE	Non-CPP	no evidence	0.906091	0.33686	0.865169	0.66203	0.692537	0.702706
HLA-A*31:01	KLPDDFTGCV	Snyder et al., 2020	21	0.18796	0.0122	0.597251	Non-Toxin	NEGATIVE	Non-CPP	no evidence	0.790079	0.680424	0.579588	0.662021	0.678028	0.683364
HLA-A*33:01	VFITLCFTLK	Snyder et al., 2020	3	0.15544	-0.2266	0.748998	Non-Toxin	POSITIVE	Non-CPP	no evidence	0.970097	0.65422	0.515704	0.661989	0.700502	0.71334
HLA-B*51:01	LVLSVNPYV	Snyder et al., 2020	1.2	-0.14748	0.6511	0.468028	Non-Toxin	NEGATIVE	CPP	no evidence	0.988099	0.410137	0.750508	0.661878	0.702655	0.716248
HLA-A*24:02	YLDAYNMMI	Snyder et al., 2020	3.3	-0.21392	0.8901	0.445314	Non-Toxin	NEGATIVE	CPP	no evidence	0.967097	0.356601	0.814446	0.661838	0.699996	0.712715
HLA-A*32:01	IYSKHTPINL	Snyder et al., 2020	5.4	-0.1033	0.5952	0.671502	Non-Toxin	NEGATIVE	Non-CPP	no evidence	0.946095	0.445735	0.735554	0.661735	0.69728	0.709128
HLA-B*40:01	ATVVIGTSK	Snyder et al., 2020	13	0.15254	-0.0379	0.428326	Non-Toxin	NEGATIVE	CPP	no evidence	0.870087	0.651883	0.566185	0.661245	0.68735	0.696052
HLA-A*11:01	VFITLCFTLK	Snyder et al., 2020	3.4	0.15544	-0.2266	0.748998	Non-Toxin	POSITIVE	Non-CPP	no evidence	0.966097	0.65422	0.515704	0.661189	0.699302	0.712007
HLA-A*03:01	VFITLCFTLK	Snyder et al., 2020	3.5	0.15544	-0.2266	0.748998	Non-Toxin	POSITIVE	Non-CPP	no evidence	0.965097	0.65422	0.515704	0.660989	0.699002	0.711673
HLA-B*51:01	YLDAYNMMI	Snyder et al., 2020	3.8	-0.21392	0.8901	0.445314	Non-Toxin	NEGATIVE	CPP	no evidence	0.962096	0.356601	0.814446	0.660838	0.698495	0.711048
HLA-A*32:01	DSFKEELDKY	Snyder et al., 2020	11	-0.10172	0.685	0.537125	Non-Toxin	NEGATIVE	Non-CPP	no evidence	0.890089	0.447009	0.759577	0.660652	0.689332	0.698892
HLA-A*11:01	VLAWLYAAV	Snyder et al., 2020	38	0.27719	0.0471	0.478145	Non-Toxin	NEGATIVE	CPP	no evidence	0.620062	0.752323	0.588925	0.660511	0.655455	0.65377
HLA-A*68:01	RQLLFVVEV	Snyder et al., 2020	20	0.23144	-0.1522	0.452949	Non-Toxin	NEGATIVE	CPP	no evidence	0.80008	0.715459	0.535607	0.660442	0.677897	0.683715
HLA-A*32:01	LVLSVNPYV	Snyder et al., 2020	2	-0.14748	0.6511	0.468028	Non-Toxin	NEGATIVE	CPP	no evidence	0.980098	0.410137	0.750508	0.660278	0.700255	0.713581
HLA-A*23:01	YLDAYNMMI	Snyder et al., 2020	4.1	-0.21392	0.8901	0.445314	Non-Toxin	NEGATIVE	CPP	no evidence	0.959096	0.356601	0.814446	0.660238	0.697595	0.710048
HLA-B*15:01	RISNCVADY	Snyder et al., 2020	1.1	-0.02787	0.1505	0.090857	Non-Toxin	POSITIVE	CPP	no evidence	0.989099	0.506515	0.616586	0.64706	0.689815	0.704067
HLA-B*08:01	KLPDDFTGCV	Snyder et al., 2020	22	0.18796	0.0122	0.597251	Non-Toxin	NEGATIVE	Non-CPP	no evidence	0.780078	0.680424	0.579588	0.66002	0.675028	0.68003
HLA-B*51:01	IGAEHVNNSY	Snyder et al., 2020	13	0.07694	0.1758	0.286696	Non-Toxin	NEGATIVE	Non-CPP	no evidence	0.870087	0.590967	0.623355	0.659746	0.686039	0.694803
HLA-A*30:02	LPAADLDDF	Snyder et al., 2020	35	0.09491	0.5305	0.465929	Non-Toxin	NEGATIVE	CPP	no evidence	0.650065	0.605447	0.718245	0.65949	0.658312	0.657919
HLA-A*68:02	LPAADLDDF	Snyder et al., 2020	35	0.09491	0.5305	0.465929	Non-Toxin	NEGATIVE	CPP	no evidence	0.650065	0.605447	0.718245	0.65949	0.658312	0.657919
HLA-A*01:01	RVDFCGKGY	Snyder et al., 2020	0.18	-0.0578	0.3388	0.45963	Non-Toxin	NEGATIVE	CPP	no evidence	0.9983	0.482398	0.666961	0.659404	0.701766	0.715886
HLA-A*30:02	RVDFCGKGY	Snyder et al., 2020	0.2	-0.0578	0.3388	0.45963	Non-Toxin	NEGATIVE	CPP	no evidence	0.9981	0.482398	0.666961	0.659364	0.701706	0.71582
HLA-A*01:01	YLNTLTLAV	Snyder et al., 2020	2.6	0.0762	-0.1115	0.372972	Non-Toxin	POSITIVE	CPP	no evidence	0.974097	0.590371	0.546495	0.649566	0.690133	0.703655
HLA-A*26:01	KLNVGDYFV	Snyder et al., 2020	24	0.1586	0.1317	0.239168	Non-Toxin	NEGATIVE	CPP	no evidence	0.760076	0.656766	0.611557	0.659345	0.671936	0.676133
HLA-A*68:02	YLDAYNMMI	Snyder et al., 2020	4.6	-0.21392	0.8901	0.445314	Non-Toxin	NEGATIVE	CPP	no evidence	0.954095	0.356601	0.814446	0.659238	0.696095	0.708381
HLA-A*23:01	WICLLQFAY	Snyder et al., 2020	16	-0.02684	0.5382	0.617103	Toxin	NEGATIVE	CPP	no evidence	0.840084	0.507345	0.720305	0.659077	0.681703	0.689245
HLA-A*30:02	IYSKHTPINL	Snyder et al., 2020	6.8	-0.1033	0.5952	0.671502	Non-Toxin	NEGATIVE	Non-CPP	no evidence	0.932093	0.445735	0.735554	0.658934	0.693079	0.704461
HLA-B*07:02	IPRRNVATL	Snyder et al., 2020	0.01	0.15714	-0.3201	0.609086	Non-Toxin	NEGATIVE	CPP	no evidence	1	0.65559	0.49069	0.658512	0.701198	0.715427
HLA-B*08:01	IPRRNVATL	Snyder et al., 2020	0.04	0.15714	-0.3201	0.609086	Non-Toxin	NEGATIVE	CPP	no evidence	0.9997	0.65559	0.49069	0.658452	0.701108	0.715327
HLA-A*01:01	RQLLFVVEV	Snyder et al., 2020	21	0.23144	-0.1522	0.452949	Non-Toxin	NEGATIVE	CPP	no evidence	0.790079	0.715459	0.535607	0.658442	0.674897	0.680382
HLA-B*51:01	IPRRNVATL	Snyder et al., 2020	0.14	0.15714	-0.3201	0.609086	Non-Toxin	NEGATIVE	CPP	no evidence	0.9987	0.65559	0.49069	0.658252	0.700808	0.714993
HLA-A*24:02	RIRGGDGKMK	Snyder et al., 2020	53	-0.1472	1.5837	0.519565	Non-Toxin	NEGATIVE	Non-CPP	no evidence	0.470047	0.410362	1	0.658154	0.634641	0.626803
HLA-B*53:01	YLDAYNMMI	Snyder et al., 2020	5.2	-0.21392	0.8901	0.445314	Non-Toxin	NEGATIVE	CPP	no evidence	0.948095	0.356601	0.814446	0.658038	0.694295	0.706381
HLA-A*02:01	FVRATATIPI	Snyder et al., 2020	6	0.27445	-0.5662	0.468219	Non-Toxin	NEGATIVE	Non-CPP	no evidence	0.940094	0.750115	0.424853	0.658006	0.693267	0.705021
HLA-A*30:01	VFITLCFTLK	Snyder et al., 2020	5.1	0.15544	-0.2266	0.748998	Non-Toxin	POSITIVE	Non-CPP	no evidence	0.949095	0.65422	0.515704	0.657789	0.694202	0.70634
HLA-B*35:01	IPRRNVATL	Snyder et al., 2020	0.39	0.15714	-0.3201	0.609086	Non-Toxin	NEGATIVE	CPP	no evidence	0.9962	0.65559	0.49069	0.657752	0.700058	0.71416
HLA-A*30:01	LVLSVNPYV	Snyder et al., 2020	3.3	-0.14748	0.6511	0.468028	Non-Toxin	NEGATIVE	CPP	no evidence	0.967097	0.410137	0.750508	0.657677	0.696355	0.709247
HLA-B*07:02	FVRATATIPI	Snyder et al., 2020	6.2	0.27445	-0.5662	0.468219	Non-Toxin	NEGATIVE	Non-CPP	no evidence	0.938094	0.750115	0.424853	0.657606	0.692667	0.704354
HLA-B*53:01	QQQQGQTVTK	Snyder et al., 2020	30	-0.1399	1.1259	0.471273	Non-Toxin	POSITIVE	Non-CPP	no evidence	0.70007	0.416244	0.877528	0.657523	0.662841	0.664614
HLA-B*53:01	IPRRNVATL	Snyder et al., 2020	0.54	0.15714	-0.3201	0.609086	Non-Toxin	NEGATIVE	CPP	no evidence	0.994699	0.65559	0.49069	0.657452	0.699608	0.71366
HLA-A*02:03	FLNGSCGSV	Snyder et al., 2020	0.1	-0.24791	0.8916	0.0536362	Non-Toxin	NEGATIVE	CPP	no evidence	0.9991	0.329213	0.814848	0.657444	0.700151	0.714387
HLA-B*51:01	KLNVGDYFV	Snyder et al., 2020	25	0.1586	0.1317	0.239168	Non-Toxin	NEGATIVE	CPP	no evidence	0.750075	0.656766	0.611557	0.657344	0.668936	0.672799
HLA-A*24:02	WIFGTTLDSK	Snyder et al., 2020	34	0.05932	0.5989	0.731819	Non-Toxin	NEGATIVE	Non-CPP	no evidence	0.660066	0.57677	0.736544	0.657339	0.657679	0.657793
HLA-A*31:01	WICLLQFAY	Snyder et al., 2020	17	-0.02684	0.5382	0.617103	Toxin	NEGATIVE	CPP	no evidence	0.830083	0.507345	0.720305	0.657076	0.678702	0.685911
HLA-B*07:02	IYSKHTPINL	Snyder et al., 2020	7.8	-0.1033	0.5952	0.671502	Non-Toxin	NEGATIVE	Non-CPP	no evidence	0.922092	0.445735	0.735554	0.656934	0.690079	0.701127
HLA-A*68:02	FTISVTTEIL	Snyder et al., 2020	0.24	0.15353	-0.3203	0.47051	Non-Toxin	NEGATIVE	Non-CPP	no evidence	0.9977	0.652681	0.490637	0.656867	0.699471	0.713673
HLA-A*30:01	TEKSNIIRGW	Snyder et al., 2020	39	0.07559	0.6383	1	Non-Toxin	POSITIVE	Non-CPP	no evidence	0.610061	0.58988	0.747084	0.656798	0.650956	0.649008
HLA-B*58:01	LVLSVNPYV	Snyder et al., 2020	3.8	-0.14748	0.6511	0.468028	Non-Toxin	NEGATIVE	CPP	no evidence	0.962096	0.410137	0.750508	0.656677	0.694855	0.70758
HLA-A*03:01	DSFKEELDKY	Snyder et al., 2020	13	-0.10172	0.685	0.537125	Non-Toxin	NEGATIVE	Non-CPP	no evidence	0.870087	0.447009	0.759577	0.656652	0.683331	0.692224
HLA-A*23:01	DSFKEELDKY	Snyder et al., 2020	13	-0.10172	0.685	0.537125	Non-Toxin	NEGATIVE	Non-CPP	no evidence	0.870087	0.447009	0.759577	0.656652	0.683331	0.692224
HLA-A*02:01	FLNGSCGSV	Snyder et al., 2020	0.57	-0.24791	0.8916	0.0536362	Non-Toxin	NEGATIVE	CPP	no evidence	0.994399	0.329213	0.814848	0.656504	0.698741	0.71282
HLA-B*15:01	RVDFCGKGY	Snyder et al., 2020	1.7	-0.0578	0.3388	0.45963	Non-Toxin	NEGATIVE	CPP	no evidence	0.983098	0.482398	0.666961	0.656363	0.697205	0.710819
HLA-B*07:02	KFPRGQGVPI	Snyder et al., 2020	0.04	0.02894	0.0453	0.309219	Non-Toxin	NEGATIVE	Non-CPP	no evidence	0.9997	0.55229	0.588443	0.656233	0.699167	0.713478
HLA-B*07:02	YLDAYNMMI	Snyder et al., 2020	6.3	-0.21392	0.8901	0.445314	Non-Toxin	NEGATIVE	CPP	no evidence	0.937094	0.356601	0.814446	0.655838	0.690995	0.702714
HLA-A*68:01	ALSKGVHFV	Snyder et al., 2020	20	-0.10314	0.811	0.200611	Non-Toxin	NEGATIVE	CPP	no evidence	0.80008	0.445864	0.793285	0.655676	0.673726	0.679743
HLA-A*32:01	RVDFCGKGY	Snyder et al., 2020	2.2	-0.0578	0.3388	0.45963	Non-Toxin	NEGATIVE	CPP	no evidence	0.978098	0.482398	0.666961	0.655363	0.695705	0.709152
HLA-B*51:01	WIFGTTLDSK	Snyder et al., 2020	35	0.05932	0.5989	0.731819	Non-Toxin	NEGATIVE	Non-CPP	no evidence	0.650065	0.57677	0.736544	0.655338	0.654679	0.654459
HLA-A*26:01	FTISVTTEIL	Snyder et al., 2020	1.1	0.15353	-0.3203	0.47051	Non-Toxin	NEGATIVE	Non-CPP	no evidence	0.989099	0.652681	0.490637	0.655147	0.696891	0.710806
HLA-A*31:01	IYSKHTPINL	Snyder et al., 2020	8.7	-0.1033	0.5952	0.671502	Non-Toxin	NEGATIVE	Non-CPP	no evidence	0.913091	0.445735	0.735554	0.655134	0.687379	0.698127
HLA-A*30:01	TTSPISEHDY	Snyder et al., 2020	13	0.03815	0.2482	0.443978	Non-Toxin	NEGATIVE	Non-CPP	no evidence	0.870087	0.559712	0.642723	0.654991	0.681878	0.690841
HLA-A*03:01	RVDFCGKGY	Snyder et al., 2020	2.4	-0.0578	0.3388	0.45963	Non-Toxin	NEGATIVE	CPP	no evidence	0.976098	0.482398	0.666961	0.654963	0.695105	0.708486
HLA-A*02:06	FTISVTTEIL	Snyder et al., 2020	1.2	0.15353	-0.3203	0.47051	Non-Toxin	NEGATIVE	Non-CPP	no evidence	0.988099	0.652681	0.490637	0.654947	0.696591	0.710472
HLA-A*02:06	FLNGSCGSV	Snyder et al., 2020	1.4	-0.24791	0.8916	0.0536362	Non-Toxin	NEGATIVE	CPP	no evidence	0.986099	0.329213	0.814848	0.654844	0.696251	0.710053
HLA-A*30:02	RVGARKSAPL	Snyder et al., 2020	13	-0.23842	1.0797	0.75816	Non-Toxin	NEGATIVE	Non-CPP	no evidence	0.870087	0.33686	0.865169	0.654829	0.681736	0.690705
HLA-A*02:06	TEKSNIIRGW	Snyder et al., 2020	40	0.07559	0.6383	1	Non-Toxin	POSITIVE	Non-CPP	no evidence	0.60006	0.58988	0.747084	0.654797	0.647955	0.645675
HLA-A*26:01	RVDFCGKGY	Snyder et al., 2020	2.5	-0.0578	0.3388	0.45963	Non-Toxin	NEGATIVE	CPP	no evidence	0.975098	0.482398	0.666961	0.654763	0.694805	0.708152
HLA-A*01:01	RISNCVADY	Snyder et al., 2020	1.5	-0.02787	0.1505	0.090857	Non-Toxin	POSITIVE	CPP	no evidence	0.985099	0.506515	0.616586	0.64626	0.688615	0.702733
HLA-A*03:01	RISNCVADY	Snyder et al., 2020	2	-0.02787	0.1505	0.090857	Non-Toxin	POSITIVE	CPP	no evidence	0.980098	0.506515	0.616586	0.64526	0.687115	0.701066
HLA-B*15:01	YLNTLTLAV	Snyder et al., 2020	3.6	0.0762	-0.1115	0.372972	Non-Toxin	POSITIVE	CPP	no evidence	0.964096	0.590371	0.546495	0.647566	0.687132	0.700321
HLA-B*57:01	LVLSVNPYV	Snyder et al., 2020	4.9	-0.14748	0.6511	0.468028	Non-Toxin	NEGATIVE	CPP	no evidence	0.951095	0.410137	0.750508	0.654477	0.691554	0.703913
HLA-A*11:01	RVDFCGKGY	Snyder et al., 2020	2.7	-0.0578	0.3388	0.45963	Non-Toxin	NEGATIVE	CPP	no evidence	0.973097	0.482398	0.666961	0.654363	0.694205	0.707485
HLA-A*68:01	VFITLCFTLK	Snyder et al., 2020	6.9	0.15544	-0.2266	0.748998	Non-Toxin	POSITIVE	Non-CPP	no evidence	0.931093	0.65422	0.515704	0.654188	0.688801	0.700339
HLA-A*30:02	LVLSVNPYV	Snyder et al., 2020	5.1	-0.14748	0.6511	0.468028	Non-Toxin	NEGATIVE	CPP	no evidence	0.949095	0.410137	0.750508	0.654077	0.690954	0.703247
HLA-A*30:01	KLPDDFTGCV	Snyder et al., 2020	25	0.18796	0.0122	0.597251	Non-Toxin	NEGATIVE	Non-CPP	no evidence	0.750075	0.680424	0.579588	0.65402	0.666027	0.670029
HLA-B*44:02	KLPDDFTGCV	Snyder et al., 2020	25	0.18796	0.0122	0.597251	Non-Toxin	NEGATIVE	Non-CPP	no evidence	0.750075	0.680424	0.579588	0.65402	0.666027	0.670029
HLA-A*31:01	IGAEHVNNSY	Snyder et al., 2020	16	0.07694	0.1758	0.286696	Non-Toxin	NEGATIVE	Non-CPP	no evidence	0.840084	0.590967	0.623355	0.653746	0.677038	0.684802
HLA-B*53:01	ALSKGVHFV	Snyder et al., 2020	21	-0.10314	0.811	0.200611	Non-Toxin	NEGATIVE	CPP	no evidence	0.790079	0.445864	0.793285	0.653676	0.670726	0.67641
HLA-B*58:01	RVDFCGKGY	Snyder et al., 2020	3.1	-0.0578	0.3388	0.45963	Non-Toxin	NEGATIVE	CPP	no evidence	0.969097	0.482398	0.666961	0.653563	0.693005	0.706152
HLA-A*32:01	RISNCVADY	Snyder et al., 2020	2.3	-0.02787	0.1505	0.090857	Non-Toxin	POSITIVE	CPP	no evidence	0.977098	0.506515	0.616586	0.64466	0.686215	0.700066
HLA-B*35:01	YLNTLTLAV	Snyder et al., 2020	4.1	0.0762	-0.1115	0.372972	Non-Toxin	POSITIVE	CPP	no evidence	0.959096	0.590371	0.546495	0.646566	0.685632	0.698654
HLA-B*44:02	KLNVGDYFV	Snyder et al., 2020	27	0.1586	0.1317	0.239168	Non-Toxin	NEGATIVE	CPP	no evidence	0.730073	0.656766	0.611557	0.653344	0.662935	0.666132
HLA-B*57:01	WIFGTTLDSK	Snyder et al., 2020	36	0.05932	0.5989	0.731819	Non-Toxin	NEGATIVE	Non-CPP	no evidence	0.640064	0.57677	0.736544	0.653338	0.651679	0.651126
HLA-B*07:02	WIFGTTLDSK	Snyder et al., 2020	36	0.05932	0.5989	0.731819	Non-Toxin	NEGATIVE	Non-CPP	no evidence	0.640064	0.57677	0.736544	0.653338	0.651679	0.651126
HLA-A*68:02	RLFRKSNLK	Snyder et al., 2020	24	-0.28759	1.4188	0.502195	Non-Toxin	NEGATIVE	CPP	no evidence	0.760076	0.29724	0.955886	0.653265	0.666617	0.671067
HLA-A*02:06	ATVVIGTSK	Snyder et al., 2020	17	0.15254	-0.0379	0.428326	Non-Toxin	NEGATIVE	CPP	no evidence	0.830083	0.651883	0.566185	0.653244	0.675349	0.682717
HLA-B*07:02	ATVVIGTSK	Snyder et al., 2020	17	0.15254	-0.0379	0.428326	Non-Toxin	NEGATIVE	CPP	no evidence	0.830083	0.651883	0.566185	0.653244	0.675349	0.682717
HLA-A*24:02	TTSPISEHDY	Snyder et al., 2020	14	0.03815	0.2482	0.443978	Non-Toxin	NEGATIVE	Non-CPP	no evidence	0.860086	0.559712	0.642723	0.652991	0.678878	0.687507
HLA-A*68:02	IYSKHTPINL	Snyder et al., 2020	9.8	-0.1033	0.5952	0.671502	Non-Toxin	NEGATIVE	Non-CPP	no evidence	0.90209	0.445735	0.735554	0.652934	0.684078	0.69446
HLA-A*02:06	RVGARKSAPL	Snyder et al., 2020	14	-0.23842	1.0797	0.75816	Non-Toxin	NEGATIVE	Non-CPP	no evidence	0.860086	0.33686	0.865169	0.652829	0.678736	0.687371
HLA-A*68:02	RVGARKSAPL	Snyder et al., 2020	14	-0.23842	1.0797	0.75816	Non-Toxin	NEGATIVE	Non-CPP	no evidence	0.860086	0.33686	0.865169	0.652829	0.678736	0.687371
HLA-A*32:01	FVRATATIPI	Snyder et al., 2020	8.6	0.27445	-0.5662	0.468219	Non-Toxin	NEGATIVE	Non-CPP	no evidence	0.914091	0.750115	0.424853	0.652805	0.685466	0.696353
HLA-B*35:01	RVDFCGKGY	Snyder et al., 2020	3.7	-0.0578	0.3388	0.45963	Non-Toxin	NEGATIVE	CPP	no evidence	0.963096	0.482398	0.666961	0.652363	0.691205	0.704152
HLA-B*53:01	LVLSVNPYV	Snyder et al., 2020	6	-0.14748	0.6511	0.468028	Non-Toxin	NEGATIVE	CPP	no evidence	0.940094	0.410137	0.750508	0.652277	0.688254	0.700246
HLA-B*53:01	RIRGGDGKMK	Snyder et al., 2020	56	-0.1472	1.5837	0.519565	Non-Toxin	NEGATIVE	Non-CPP	no evidence	0.440044	0.410362	1	0.652154	0.62564	0.616802
HLA-A*11:01	RISNCVADY	Snyder et al., 2020	2.8	-0.02787	0.1505	0.090857	Non-Toxin	POSITIVE	CPP	no evidence	0.972097	0.506515	0.616586	0.64366	0.684715	0.698399
HLA-A*11:01	KLPDDFTGCV	Snyder et al., 2020	26	0.18796	0.0122	0.597251	Non-Toxin	NEGATIVE	Non-CPP	no evidence	0.740074	0.680424	0.579588	0.65202	0.663026	0.666695
HLA-A*26:01	LVLSVNPYV	Snyder et al., 2020	6.2	-0.14748	0.6511	0.468028	Non-Toxin	NEGATIVE	CPP	no evidence	0.938094	0.410137	0.750508	0.651877	0.687654	0.69958
HLA-A*02:01	YYRRATRRIR	Snyder et al., 2020	82	0.31494	0.6741	0.521664	Non-Toxin	POSITIVE	Non-CPP	no evidence	0.180018	0.78274	0.756661	0.651764	0.592796	0.57314
HLA-A*02:01	FTISVTTEIL	Snyder et al., 2020	2.8	0.15353	-0.3203	0.47051	Non-Toxin	NEGATIVE	Non-CPP	no evidence	0.972097	0.652681	0.490637	0.651747	0.69179	0.705138
HLA-B*07:02	IGAEHVNNSY	Snyder et al., 2020	17	0.07694	0.1758	0.286696	Non-Toxin	NEGATIVE	Non-CPP	no evidence	0.830083	0.590967	0.623355	0.651745	0.674038	0.681468
HLA-A*30:01	KFPRGQGVPI	Snyder et al., 2020	2.3	0.02894	0.0453	0.309219	Non-Toxin	NEGATIVE	Non-CPP	no evidence	0.977098	0.55229	0.588443	0.651713	0.692386	0.705944
HLA-B*35:01	YLDAYNMMI	Snyder et al., 2020	8.4	-0.21392	0.8901	0.445314	Non-Toxin	NEGATIVE	CPP	no evidence	0.916092	0.356601	0.814446	0.651637	0.684694	0.695713
HLA-A*02:03	FTISVTTEIL	Snyder et al., 2020	2.9	0.15353	-0.3203	0.47051	Non-Toxin	NEGATIVE	Non-CPP	no evidence	0.971097	0.652681	0.490637	0.651547	0.69149	0.704805
HLA-A*24:02	KFPRGQGVPI	Snyder et al., 2020	2.4	0.02894	0.0453	0.309219	Non-Toxin	NEGATIVE	Non-CPP	no evidence	0.976098	0.55229	0.588443	0.651513	0.692086	0.70561
HLA-B*57:01	RILGAGCFV	Snyder et al., 2020	15	0.1234	0.1444	0.400076	Non-Toxin	POSITIVE	CPP	no evidence	0.850085	0.628403	0.614955	0.66736	0.690201	0.697814
HLA-B*51:01	RILGAGCFV	Snyder et al., 2020	15	0.1234	0.1444	0.400076	Non-Toxin	POSITIVE	CPP	no evidence	0.850085	0.628403	0.614955	0.66736	0.690201	0.697814
HLA-A*23:01	WIFGTTLDSK	Snyder et al., 2020	37	0.05932	0.5989	0.731819	Non-Toxin	NEGATIVE	Non-CPP	no evidence	0.630063	0.57677	0.736544	0.651338	0.648679	0.647792
HLA-B*35:01	ATVVIGTSK	Snyder et al., 2020	18	0.15254	-0.0379	0.428326	Non-Toxin	NEGATIVE	CPP	no evidence	0.820082	0.651883	0.566185	0.651244	0.672349	0.679384
HLA-B*57:01	RVDFCGKGY	Snyder et al., 2020	4.3	-0.0578	0.3388	0.45963	Non-Toxin	NEGATIVE	CPP	no evidence	0.957096	0.482398	0.666961	0.651163	0.689404	0.702152
HLA-A*24:02	WICLLQFAY	Snyder et al., 2020	20	-0.02684	0.5382	0.617103	Toxin	NEGATIVE	CPP	no evidence	0.80008	0.507345	0.720305	0.651076	0.669701	0.67591
HLA-A*23:01	TTSPISEHDY	Snyder et al., 2020	15	0.03815	0.2482	0.443978	Non-Toxin	NEGATIVE	Non-CPP	no evidence	0.850085	0.559712	0.642723	0.650991	0.675878	0.684173
HLA-A*26:01	RISNCVADY	Snyder et al., 2020	3	-0.02787	0.1505	0.090857	Non-Toxin	POSITIVE	CPP	no evidence	0.970097	0.506515	0.616586	0.64326	0.684114	0.697733
HLA-B*15:01	IYSKHTPINL	Snyder et al., 2020	11	-0.1033	0.5952	0.671502	Non-Toxin	NEGATIVE	Non-CPP	no evidence	0.890089	0.445735	0.735554	0.650533	0.680478	0.690459
HLA-B*40:01	YLDAYNMMI	Snyder et al., 2020	9	-0.21392	0.8901	0.445314	Non-Toxin	NEGATIVE	CPP	no evidence	0.910091	0.356601	0.814446	0.650437	0.682894	0.693713
HLA-B*58:01	FTISVTTEIL	Snyder et al., 2020	3.5	0.15353	-0.3203	0.47051	Non-Toxin	NEGATIVE	Non-CPP	no evidence	0.965097	0.652681	0.490637	0.650346	0.68969	0.702805
HLA-B*51:01	KFPRGQGVPI	Snyder et al., 2020	3.1	0.02894	0.0453	0.309219	Non-Toxin	NEGATIVE	Non-CPP	no evidence	0.969097	0.55229	0.588443	0.650113	0.689986	0.703277
HLA-B*07:02	YLNTLTLAV	Snyder et al., 2020	4.7	0.0762	-0.1115	0.372972	Non-Toxin	POSITIVE	CPP	no evidence	0.953095	0.590371	0.546495	0.645366	0.683832	0.696654
HLA-B*57:01	FTISVTTEIL	Snyder et al., 2020	3.7	0.15353	-0.3203	0.47051	Non-Toxin	NEGATIVE	Non-CPP	no evidence	0.963096	0.652681	0.490637	0.649946	0.68909	0.702138
HLA-B*58:01	YLDAYNMMI	Snyder et al., 2020	9.3	-0.21392	0.8901	0.445314	Non-Toxin	NEGATIVE	CPP	no evidence	0.907091	0.356601	0.814446	0.649837	0.681994	0.692713
HLA-A*24:02	IGAEHVNNSY	Snyder et al., 2020	18	0.07694	0.1758	0.286696	Non-Toxin	NEGATIVE	Non-CPP	no evidence	0.820082	0.590967	0.623355	0.649745	0.671037	0.678135
HLA-A*23:01	VFITLCFTLK	Snyder et al., 2020	9.2	0.15544	-0.2266	0.748998	Non-Toxin	POSITIVE	Non-CPP	no evidence	0.908091	0.65422	0.515704	0.649588	0.681901	0.692672
HLA-A*26:01	YLNTLTLAV	Snyder et al., 2020	5.1	0.0762	-0.1115	0.372972	Non-Toxin	POSITIVE	CPP	no evidence	0.949095	0.590371	0.546495	0.644566	0.682632	0.69532
HLA-A*68:02	QQQQGQTVTK	Snyder et al., 2020	34	-0.1399	1.1259	0.471273	Non-Toxin	POSITIVE	Non-CPP	no evidence	0.660066	0.416244	0.877528	0.649522	0.65084	0.651279
HLA-A*23:01	KFPRGQGVPI	Snyder et al., 2020	3.4	0.02894	0.0453	0.309219	Non-Toxin	NEGATIVE	Non-CPP	no evidence	0.966097	0.55229	0.588443	0.649513	0.689086	0.702277
HLA-A*31:01	LVLSVNPYV	Snyder et al., 2020	7.4	-0.14748	0.6511	0.468028	Non-Toxin	NEGATIVE	CPP	no evidence	0.926093	0.410137	0.750508	0.649476	0.684053	0.695579
HLA-B*58:01	WIFGTTLDSK	Snyder et al., 2020	38	0.05932	0.5989	0.731819	Non-Toxin	NEGATIVE	Non-CPP	no evidence	0.620062	0.57677	0.736544	0.649338	0.645678	0.644458
HLA-A*03:01	MPASWVMRI	Snyder et al., 2020	16	-0.01717	0.5742	0.567093	Non-Toxin	POSITIVE	CPP	no evidence	0.840084	0.515136	0.729936	0.666046	0.6878	0.695052
HLA-A*31:01	RVGARKSAPL	Snyder et al., 2020	16	-0.23842	1.0797	0.75816	Non-Toxin	NEGATIVE	Non-CPP	no evidence	0.840084	0.33686	0.865169	0.648828	0.672735	0.680704
HLA-A*03:01	RVGARKSAPL	Snyder et al., 2020	16	-0.23842	1.0797	0.75816	Non-Toxin	NEGATIVE	Non-CPP	no evidence	0.840084	0.33686	0.865169	0.648828	0.672735	0.680704
HLA-A*02:03	IYSKHTPINL	Snyder et al., 2020	12	-0.1033	0.5952	0.671502	Non-Toxin	NEGATIVE	Non-CPP	no evidence	0.880088	0.445735	0.735554	0.648533	0.677478	0.687126
HLA-B*44:03	VLAWLYAAV	Snyder et al., 2020	44	0.27719	0.0471	0.478145	Non-Toxin	NEGATIVE	CPP	no evidence	0.560056	0.752323	0.588925	0.64851	0.637453	0.633768
HLA-B*40:01	KLPDDFTGCV	Snyder et al., 2020	28	0.18796	0.0122	0.597251	Non-Toxin	NEGATIVE	Non-CPP	no evidence	0.720072	0.680424	0.579588	0.648019	0.657026	0.660028
HLA-A*32:01	IPRRNVATL	Snyder et al., 2020	5.3	0.15714	-0.3201	0.609086	Non-Toxin	NEGATIVE	CPP	no evidence	0.947095	0.65559	0.49069	0.647931	0.685326	0.697792
HLA-A*30:01	IGAEHVNNSY	Snyder et al., 2020	19	0.07694	0.1758	0.286696	Non-Toxin	NEGATIVE	Non-CPP	no evidence	0.810081	0.590967	0.623355	0.647745	0.668037	0.674801
HLA-A*33:01	IGAEHVNNSY	Snyder et al., 2020	19	0.07694	0.1758	0.286696	Non-Toxin	NEGATIVE	Non-CPP	no evidence	0.810081	0.590967	0.623355	0.647745	0.668037	0.674801
HLA-A*02:01	LLQYGSFCT	Snyder et al., 2020	5.6	-0.09675	0.4062	0.144875	Non-Toxin	POSITIVE	CPP	no evidence	0.944094	0.451013	0.684992	0.643221	0.68083	0.693367
HLA-A*02:06	SSNVANYQK	Snyder et al., 2020	36	0.00065	0.7216	0.333461	Non-Toxin	NEGATIVE	CPP	no evidence	0.640064	0.529495	0.769369	0.647558	0.646622	0.646309
HLA-B*07:02	KLNVGDYFV	Snyder et al., 2020	30	0.1586	0.1317	0.239168	Non-Toxin	NEGATIVE	CPP	no evidence	0.70007	0.656766	0.611557	0.647343	0.653934	0.656131
HLA-B*07:02	FPPTSFGPL	Snyder et al., 2020	0.21	0.00668	0.0319	0.438252	Non-Toxin	NEGATIVE	CPP	no evidence	0.998	0.534354	0.584858	0.647285	0.691124	0.705737
HLA-A*26:01	IPRRNVATL	Snyder et al., 2020	5.7	0.15714	-0.3201	0.609086	Non-Toxin	NEGATIVE	CPP	no evidence	0.943094	0.65559	0.49069	0.647131	0.684126	0.696458
HLA-B*40:01	IPRRNVATL	Snyder et al., 2020	5.7	0.15714	-0.3201	0.609086	Non-Toxin	NEGATIVE	CPP	no evidence	0.943094	0.65559	0.49069	0.647131	0.684126	0.696458
HLA-B*53:01	YLNTLTLAV	Snyder et al., 2020	5.7	0.0762	-0.1115	0.372972	Non-Toxin	POSITIVE	CPP	no evidence	0.943094	0.590371	0.546495	0.643365	0.680832	0.69332
HLA-B*51:01	FPPTSFGPL	Snyder et al., 2020	0.43	0.00668	0.0319	0.438252	Non-Toxin	NEGATIVE	CPP	no evidence	0.9958	0.534354	0.584858	0.646845	0.690464	0.705004
HLA-A*02:01	RVGARKSAPL	Snyder et al., 2020	17	-0.23842	1.0797	0.75816	Non-Toxin	NEGATIVE	Non-CPP	no evidence	0.830083	0.33686	0.865169	0.646828	0.669735	0.67737
HLA-A*02:03	TEKSNIIRGW	Snyder et al., 2020	44	0.07559	0.6383	1	Non-Toxin	POSITIVE	Non-CPP	no evidence	0.560056	0.58988	0.747084	0.646797	0.635954	0.63234
HLA-A*02:01	TEKSNIIRGW	Snyder et al., 2020	44	0.07559	0.6383	1	Non-Toxin	POSITIVE	Non-CPP	no evidence	0.560056	0.58988	0.747084	0.646797	0.635954	0.63234
HLA-B*44:02	RVDFCGKGY	Snyder et al., 2020	6.5	-0.0578	0.3388	0.45963	Non-Toxin	NEGATIVE	CPP	no evidence	0.935094	0.482398	0.666961	0.646762	0.682804	0.694817
HLA-A*33:01	LVLSVNPYV	Snyder et al., 2020	8.8	-0.14748	0.6511	0.468028	Non-Toxin	NEGATIVE	CPP	no evidence	0.912091	0.410137	0.750508	0.646676	0.679853	0.690912
HLA-A*30:02	YLNTLTLAV	Snyder et al., 2020	5.9	0.0762	-0.1115	0.372972	Non-Toxin	POSITIVE	CPP	no evidence	0.941094	0.590371	0.546495	0.642965	0.680232	0.692654
HLA-A*33:01	IYSKHTPINL	Snyder et al., 2020	13	-0.1033	0.5952	0.671502	Non-Toxin	NEGATIVE	Non-CPP	no evidence	0.870087	0.445735	0.735554	0.646533	0.674477	0.683792
HLA-A*68:02	FLNGSCGSV	Snyder et al., 2020	5.6	-0.24791	0.8916	0.0536362	Non-Toxin	NEGATIVE	CPP	no evidence	0.944094	0.329213	0.814848	0.646443	0.68365	0.696052
HLA-A*30:02	YLDAYNMMI	Snyder et al., 2020	11	-0.21392	0.8901	0.445314	Non-Toxin	NEGATIVE	CPP	no evidence	0.890089	0.356601	0.814446	0.646437	0.676893	0.687046
HLA-A*26:01	YLDAYNMMI	Snyder et al., 2020	11	-0.21392	0.8901	0.445314	Non-Toxin	NEGATIVE	CPP	no evidence	0.890089	0.356601	0.814446	0.646437	0.676893	0.687046
HLA-A*68:02	IPRRNVATL	Snyder et al., 2020	6.1	0.15714	-0.3201	0.609086	Non-Toxin	NEGATIVE	CPP	no evidence	0.939094	0.65559	0.49069	0.646331	0.682926	0.695125
HLA-A*23:01	LVLSVNPYV	Snyder et al., 2020	9	-0.14748	0.6511	0.468028	Non-Toxin	NEGATIVE	CPP	no evidence	0.910091	0.410137	0.750508	0.646276	0.679253	0.690245
HLA-A*11:01	MPASWVMRI	Snyder et al., 2020	17	-0.01717	0.5742	0.567093	Non-Toxin	POSITIVE	CPP	no evidence	0.830083	0.515136	0.729936	0.664045	0.6848	0.691718
HLA-A*23:01	RIRGGDGKMK	Snyder et al., 2020	59	-0.1472	1.5837	0.519565	Non-Toxin	NEGATIVE	Non-CPP	no evidence	0.410041	0.410362	1	0.646153	0.616639	0.606801
HLA-A*26:01	RILGAGCFV	Snyder et al., 2020	17	0.1234	0.1444	0.400076	Non-Toxin	POSITIVE	CPP	no evidence	0.830083	0.628403	0.614955	0.66336	0.6842	0.691147
HLA-A*23:01	RILGAGCFV	Snyder et al., 2020	17	0.1234	0.1444	0.400076	Non-Toxin	POSITIVE	CPP	no evidence	0.830083	0.628403	0.614955	0.66336	0.6842	0.691147
HLA-A*30:01	FVRATATIPI	Snyder et al., 2020	12	0.27445	-0.5662	0.468219	Non-Toxin	NEGATIVE	Non-CPP	no evidence	0.880088	0.750115	0.424853	0.646005	0.675265	0.685019
HLA-B*35:01	FPPTSFGPL	Snyder et al., 2020	0.87	0.00668	0.0319	0.438252	Non-Toxin	NEGATIVE	CPP	no evidence	0.991399	0.534354	0.584858	0.645965	0.689144	0.703537
HLA-B*53:01	FTISVTTEIL	Snyder et al., 2020	5.8	0.15353	-0.3203	0.47051	Non-Toxin	NEGATIVE	Non-CPP	no evidence	0.942094	0.652681	0.490637	0.645746	0.68279	0.695137
HLA-A*23:01	IGAEHVNNSY	Snyder et al., 2020	20	0.07694	0.1758	0.286696	Non-Toxin	NEGATIVE	Non-CPP	no evidence	0.80008	0.590967	0.623355	0.645745	0.665037	0.671467
HLA-B*35:01	LVLSVNPYV	Snyder et al., 2020	9.3	-0.14748	0.6511	0.468028	Non-Toxin	NEGATIVE	CPP	no evidence	0.907091	0.410137	0.750508	0.645676	0.678353	0.689245
HLA-B*35:01	ALSKGVHFV	Snyder et al., 2020	25	-0.10314	0.811	0.200611	Non-Toxin	NEGATIVE	CPP	no evidence	0.750075	0.445864	0.793285	0.645675	0.658725	0.663075
HLA-B*08:01	CALDPLSETK	Snyder et al., 2020	50	-0.05143	1.1213	0.230387	Non-Toxin	NEGATIVE	Non-CPP	no evidence	0.50005	0.487531	0.876297	0.645541	0.627355	0.621293
HLA-A*11:01	LVLSVNPYV	Snyder et al., 2020	9.4	-0.14748	0.6511	0.468028	Non-Toxin	NEGATIVE	CPP	no evidence	0.906091	0.410137	0.750508	0.645476	0.678053	0.688912
HLA-B*58:01	RISNCVADY	Snyder et al., 2020	5.1	-0.02787	0.1505	0.090857	Non-Toxin	POSITIVE	CPP	no evidence	0.949095	0.506515	0.616586	0.639059	0.677814	0.690732
HLA-B*53:01	KLNVGDYFV	Snyder et al., 2020	31	0.1586	0.1317	0.239168	Non-Toxin	NEGATIVE	CPP	no evidence	0.690069	0.656766	0.611557	0.645343	0.650934	0.652797
HLA-B*08:01	FPPTSFGPL	Snyder et al., 2020	1.2	0.00668	0.0319	0.438252	Non-Toxin	NEGATIVE	CPP	no evidence	0.988099	0.534354	0.584858	0.645305	0.688154	0.702437
HLA-B*35:01	RISNCVADY	Snyder et al., 2020	5.3	-0.02787	0.1505	0.090857	Non-Toxin	POSITIVE	CPP	no evidence	0.947095	0.506515	0.616586	0.638659	0.677214	0.690065
HLA-B*40:01	TTSPISEHDY	Snyder et al., 2020	18	0.03815	0.2482	0.443978	Non-Toxin	NEGATIVE	Non-CPP	no evidence	0.820082	0.559712	0.642723	0.64499	0.666877	0.674172
HLA-B*57:01	RVGARKSAPL	Snyder et al., 2020	18	-0.23842	1.0797	0.75816	Non-Toxin	NEGATIVE	Non-CPP	no evidence	0.820082	0.33686	0.865169	0.644828	0.666735	0.674037
HLA-A*03:01	YLNTLTLAV	Snyder et al., 2020	8	0.0762	-0.1115	0.372972	Non-Toxin	POSITIVE	CPP	no evidence	0.920092	0.590371	0.546495	0.638765	0.673931	0.685653
HLA-A*02:01	NGVEGFNCY	Snyder et al., 2020	41	0.22039	0.6847	0.397595	Non-Toxin	POSITIVE	CPP	no evidence	0.590059	0.706555	0.759497	0.704433	0.690136	0.68537
HLA-B*08:01	FLNGSCGSV	Snyder et al., 2020	6.6	-0.24791	0.8916	0.0536362	Non-Toxin	NEGATIVE	CPP	no evidence	0.934093	0.329213	0.814848	0.644443	0.680649	0.692718
HLA-B*35:01	FTISVTTEIL	Snyder et al., 2020	6.5	0.15353	-0.3203	0.47051	Non-Toxin	NEGATIVE	Non-CPP	no evidence	0.935094	0.652681	0.490637	0.644346	0.680689	0.692804
HLA-A*23:01	IPRRNVATL	Snyder et al., 2020	7.1	0.15714	-0.3201	0.609086	Non-Toxin	NEGATIVE	CPP	no evidence	0.929093	0.65559	0.49069	0.644331	0.679926	0.691791
HLA-B*08:01	KFPRGQGVPI	Snyder et al., 2020	6	0.02894	0.0453	0.309219	Non-Toxin	NEGATIVE	Non-CPP	no evidence	0.940094	0.55229	0.588443	0.644312	0.681285	0.693609
HLA-A*32:01	FTISVTTEIL	Snyder et al., 2020	6.6	0.15353	-0.3203	0.47051	Non-Toxin	NEGATIVE	Non-CPP	no evidence	0.934093	0.652681	0.490637	0.644146	0.680389	0.69247
HLA-A*24:02	IPRRNVATL	Snyder et al., 2020	7.2	0.15714	-0.3201	0.609086	Non-Toxin	NEGATIVE	CPP	no evidence	0.928093	0.65559	0.49069	0.644131	0.679626	0.691458
HLA-B*53:01	FPPTSFGPL	Snyder et al., 2020	1.8	0.00668	0.0319	0.438252	Non-Toxin	NEGATIVE	CPP	no evidence	0.982098	0.534354	0.584858	0.644105	0.686354	0.700437
HLA-B*44:03	KLPDDFTGCV	Snyder et al., 2020	30	0.18796	0.0122	0.597251	Non-Toxin	NEGATIVE	Non-CPP	no evidence	0.70007	0.680424	0.579588	0.644019	0.651025	0.653361
HLA-B*51:01	FVRATATIPI	Snyder et al., 2020	13	0.27445	-0.5662	0.468219	Non-Toxin	NEGATIVE	Non-CPP	no evidence	0.870087	0.750115	0.424853	0.644004	0.672265	0.681685
HLA-A*24:02	VFITLCFTLK	Snyder et al., 2020	12	0.15544	-0.2266	0.748998	Non-Toxin	POSITIVE	Non-CPP	no evidence	0.880088	0.65422	0.515704	0.643987	0.6735	0.683337
HLA-B*57:01	IPRRNVATL	Snyder et al., 2020	7.4	0.15714	-0.3201	0.609086	Non-Toxin	NEGATIVE	CPP	no evidence	0.926093	0.65559	0.49069	0.643731	0.679026	0.690791
HLA-B*57:01	RISNCVADY	Snyder et al., 2020	6.8	-0.02787	0.1505	0.090857	Non-Toxin	POSITIVE	CPP	no evidence	0.932093	0.506515	0.616586	0.635659	0.672713	0.685065
HLA-A*30:02	MPASWVMRI	Snyder et al., 2020	19	-0.01717	0.5742	0.567093	Non-Toxin	POSITIVE	CPP	no evidence	0.810081	0.515136	0.729936	0.660045	0.6788	0.685051
HLA-B*44:03	RVDFCGKGY	Snyder et al., 2020	8.2	-0.0578	0.3388	0.45963	Non-Toxin	NEGATIVE	CPP	no evidence	0.918092	0.482398	0.666961	0.643362	0.677703	0.68915
HLA-A*23:01	YLNTLTLAV	Snyder et al., 2020	8.2	0.0762	-0.1115	0.372972	Non-Toxin	POSITIVE	CPP	no evidence	0.918092	0.590371	0.546495	0.638365	0.673331	0.684986
HLA-A*01:01	RILGAGCFV	Snyder et al., 2020	19	0.1234	0.1444	0.400076	Non-Toxin	POSITIVE	CPP	no evidence	0.810081	0.628403	0.614955	0.659359	0.6782	0.68448
HLA-A*30:01	RVDFCGKGY	Snyder et al., 2020	8.3	-0.0578	0.3388	0.45963	Non-Toxin	NEGATIVE	CPP	no evidence	0.917092	0.482398	0.666961	0.643162	0.677403	0.688817
HLA-B*07:02	RVDFCGKGY	Snyder et al., 2020	8.3	-0.0578	0.3388	0.45963	Non-Toxin	NEGATIVE	CPP	no evidence	0.917092	0.482398	0.666961	0.643162	0.677403	0.688817
HLA-B*15:01	FTISVTTEIL	Snyder et al., 2020	7.1	0.15353	-0.3203	0.47051	Non-Toxin	NEGATIVE	Non-CPP	no evidence	0.929093	0.652681	0.490637	0.643146	0.678889	0.690804
HLA-A*02:06	TTSPISEHDY	Snyder et al., 2020	19	0.03815	0.2482	0.443978	Non-Toxin	NEGATIVE	Non-CPP	no evidence	0.810081	0.559712	0.642723	0.64299	0.663877	0.670839
HLA-A*30:01	YLNTLTLAV	Snyder et al., 2020	8.8	0.0762	-0.1115	0.372972	Non-Toxin	POSITIVE	CPP	no evidence	0.912091	0.590371	0.546495	0.637165	0.671531	0.682986
HLA-B*15:01	IPRRNVATL	Snyder et al., 2020	7.8	0.15714	-0.3201	0.609086	Non-Toxin	NEGATIVE	CPP	no evidence	0.922092	0.65559	0.49069	0.642931	0.677826	0.689457
HLA-B*44:02	IPRRNVATL	Snyder et al., 2020	7.8	0.15714	-0.3201	0.609086	Non-Toxin	NEGATIVE	CPP	no evidence	0.922092	0.65559	0.49069	0.642931	0.677826	0.689457
HLA-A*31:01	DSFKEELDKY	Snyder et al., 2020	20	-0.10172	0.685	0.537125	Non-Toxin	NEGATIVE	Non-CPP	no evidence	0.80008	0.447009	0.759577	0.64265	0.662329	0.668889
HLA-B*40:01	DSFKEELDKY	Snyder et al., 2020	20	-0.10172	0.685	0.537125	Non-Toxin	NEGATIVE	Non-CPP	no evidence	0.80008	0.447009	0.759577	0.64265	0.662329	0.668889
HLA-B*51:01	IYSKHTPINL	Snyder et al., 2020	15	-0.1033	0.5952	0.671502	Non-Toxin	NEGATIVE	Non-CPP	no evidence	0.850085	0.445735	0.735554	0.642533	0.668477	0.677125
HLA-B*53:01	IYSKHTPINL	Snyder et al., 2020	15	-0.1033	0.5952	0.671502	Non-Toxin	NEGATIVE	Non-CPP	no evidence	0.850085	0.445735	0.735554	0.642533	0.668477	0.677125
HLA-B*15:01	FLNGSCGSV	Snyder et al., 2020	7.6	-0.24791	0.8916	0.0536362	Non-Toxin	NEGATIVE	CPP	no evidence	0.924092	0.329213	0.814848	0.642443	0.677649	0.689384
HLA-B*57:01	YLDAYNMMI	Snyder et al., 2020	13	-0.21392	0.8901	0.445314	Non-Toxin	NEGATIVE	CPP	no evidence	0.870087	0.356601	0.814446	0.642436	0.670893	0.680378
HLA-A*01:01	LVLSVNPYV	Snyder et al., 2020	11	-0.14748	0.6511	0.468028	Non-Toxin	NEGATIVE	CPP	no evidence	0.890089	0.410137	0.750508	0.642276	0.673252	0.683578
HLA-A*03:01	LVLSVNPYV	Snyder et al., 2020	11	-0.14748	0.6511	0.468028	Non-Toxin	NEGATIVE	CPP	no evidence	0.890089	0.410137	0.750508	0.642276	0.673252	0.683578
HLA-B*35:01	RIRGGDGKMK	Snyder et al., 2020	61	-0.1472	1.5837	0.519565	Non-Toxin	NEGATIVE	Non-CPP	no evidence	0.390039	0.410362	1	0.642153	0.610638	0.600134
HLA-B*57:01	KLPDDFTGCV	Snyder et al., 2020	31	0.18796	0.0122	0.597251	Non-Toxin	NEGATIVE	Non-CPP	no evidence	0.690069	0.680424	0.579588	0.642019	0.648025	0.650027
HLA-A*30:02	VFITLCFTLK	Snyder et al., 2020	13	0.15544	-0.2266	0.748998	Non-Toxin	POSITIVE	Non-CPP	no evidence	0.870087	0.65422	0.515704	0.641987	0.670499	0.680004
HLA-A*02:06	YYRRATRRIR	Snyder et al., 2020	87	0.31494	0.6741	0.521664	Non-Toxin	POSITIVE	Non-CPP	no evidence	0.130013	0.78274	0.756661	0.641763	0.577795	0.556472
HLA-B*08:01	IGAEHVNNSY	Snyder et al., 2020	22	0.07694	0.1758	0.286696	Non-Toxin	NEGATIVE	Non-CPP	no evidence	0.780078	0.590967	0.623355	0.641744	0.659036	0.6648
HLA-B*40:01	IGAEHVNNSY	Snyder et al., 2020	22	0.07694	0.1758	0.286696	Non-Toxin	NEGATIVE	Non-CPP	no evidence	0.780078	0.590967	0.623355	0.641744	0.659036	0.6648
HLA-A*02:03	SSNVANYQK	Snyder et al., 2020	39	0.00065	0.7216	0.333461	Non-Toxin	NEGATIVE	CPP	no evidence	0.610061	0.529495	0.769369	0.641558	0.637621	0.636308
HLA-B*08:01	QQQQGQTVTK	Snyder et al., 2020	38	-0.1399	1.1259	0.471273	Non-Toxin	POSITIVE	Non-CPP	no evidence	0.620062	0.416244	0.877528	0.641521	0.638839	0.637945
HLA-A*24:02	YLNTLTLAV	Snyder et al., 2020	8.8	0.0762	-0.1115	0.372972	Non-Toxin	POSITIVE	CPP	no evidence	0.912091	0.590371	0.546495	0.637165	0.671531	0.682986
HLA-B*44:03	KLNVGDYFV	Snyder et al., 2020	33	0.1586	0.1317	0.239168	Non-Toxin	NEGATIVE	CPP	no evidence	0.670067	0.656766	0.611557	0.641343	0.644933	0.64613
HLA-B*58:01	IPRRNVATL	Snyder et al., 2020	8.6	0.15714	-0.3201	0.609086	Non-Toxin	NEGATIVE	CPP	no evidence	0.914091	0.65559	0.49069	0.64133	0.675426	0.686791
HLA-A*02:03	ATVVIGTSK	Snyder et al., 2020	23	0.15254	-0.0379	0.428326	Non-Toxin	NEGATIVE	CPP	no evidence	0.770077	0.651883	0.566185	0.641243	0.657347	0.662715
HLA-A*02:01	ATVVIGTSK	Snyder et al., 2020	23	0.15254	-0.0379	0.428326	Non-Toxin	NEGATIVE	CPP	no evidence	0.770077	0.651883	0.566185	0.641243	0.657347	0.662715
HLA-A*01:01	FTISVTTEIL	Snyder et al., 2020	8.1	0.15353	-0.3203	0.47051	Non-Toxin	NEGATIVE	Non-CPP	no evidence	0.919092	0.652681	0.490637	0.641146	0.675889	0.68747
HLA-B*51:01	TTSPISEHDY	Snyder et al., 2020	20	0.03815	0.2482	0.443978	Non-Toxin	NEGATIVE	Non-CPP	no evidence	0.80008	0.559712	0.642723	0.64099	0.660876	0.667505
HLA-B*51:01	GTHWFVTQR	Snyder et al., 2020	34	0.35133	-0.4344	0.416683	Non-Toxin	NEGATIVE	CPP	no evidence	0.660066	0.812062	0.460112	0.640883	0.643281	0.64408
HLA-A*24:02	RVGARKSAPL	Snyder et al., 2020	20	-0.23842	1.0797	0.75816	Non-Toxin	NEGATIVE	Non-CPP	no evidence	0.80008	0.33686	0.865169	0.640827	0.660734	0.667369
HLA-A*03:01	YLDAYNMMI	Snyder et al., 2020	14	-0.21392	0.8901	0.445314	Non-Toxin	NEGATIVE	CPP	no evidence	0.860086	0.356601	0.814446	0.640436	0.667892	0.677045
HLA-B*53:01	RVDFCGKGY	Snyder et al., 2020	9.7	-0.0578	0.3388	0.45963	Non-Toxin	NEGATIVE	CPP	no evidence	0.90309	0.482398	0.666961	0.640362	0.673203	0.68415
HLA-B*51:01	FTISVTTEIL	Snyder et al., 2020	8.5	0.15353	-0.3203	0.47051	Non-Toxin	NEGATIVE	Non-CPP	no evidence	0.915092	0.652681	0.490637	0.640345	0.674689	0.686136
HLA-B*07:02	FTISVTTEIL	Snyder et al., 2020	8.5	0.15353	-0.3203	0.47051	Non-Toxin	NEGATIVE	Non-CPP	no evidence	0.915092	0.652681	0.490637	0.640345	0.674689	0.686136
HLA-A*68:01	LVLSVNPYV	Snyder et al., 2020	12	-0.14748	0.6511	0.468028	Non-Toxin	NEGATIVE	CPP	no evidence	0.880088	0.410137	0.750508	0.640276	0.670252	0.680244
HLA-A*24:02	LVLSVNPYV	Snyder et al., 2020	12	-0.14748	0.6511	0.468028	Non-Toxin	NEGATIVE	CPP	no evidence	0.880088	0.410137	0.750508	0.640276	0.670252	0.680244
HLA-A*68:02	RIRGGDGKMK	Snyder et al., 2020	62	-0.1472	1.5837	0.519565	Non-Toxin	NEGATIVE	Non-CPP	no evidence	0.380038	0.410362	1	0.640152	0.607638	0.5968
HLA-B*15:01	FVRATATIPI	Snyder et al., 2020	15	0.27445	-0.5662	0.468219	Non-Toxin	NEGATIVE	Non-CPP	no evidence	0.850085	0.750115	0.424853	0.640004	0.666264	0.675018
HLA-A*26:01	FVRATATIPI	Snyder et al., 2020	15	0.27445	-0.5662	0.468219	Non-Toxin	NEGATIVE	Non-CPP	no evidence	0.850085	0.750115	0.424853	0.640004	0.666264	0.675018
HLA-A*68:02	FPPTSFGPL	Snyder et al., 2020	4.1	0.00668	0.0319	0.438252	Non-Toxin	NEGATIVE	CPP	no evidence	0.959096	0.534354	0.584858	0.639504	0.679453	0.692769
HLA-A*30:01	RISNCVADY	Snyder et al., 2020	7.8	-0.02787	0.1505	0.090857	Non-Toxin	POSITIVE	CPP	no evidence	0.922092	0.506515	0.616586	0.633659	0.669713	0.681731
HLA-A*31:01	RISNCVADY	Snyder et al., 2020	8.7	-0.02787	0.1505	0.090857	Non-Toxin	POSITIVE	CPP	no evidence	0.913091	0.506515	0.616586	0.631859	0.667013	0.678731
HLA-A*68:01	KLNVGDYFV	Snyder et al., 2020	34	0.1586	0.1317	0.239168	Non-Toxin	NEGATIVE	CPP	no evidence	0.660066	0.656766	0.611557	0.639343	0.641933	0.642796
HLA-B*51:01	FLNGSCGSV	Snyder et al., 2020	9.2	-0.24791	0.8916	0.0536362	Non-Toxin	NEGATIVE	CPP	no evidence	0.908091	0.329213	0.814848	0.639242	0.672848	0.68405
HLA-A*68:01	FTISVTTEIL	Snyder et al., 2020	9.1	0.15353	-0.3203	0.47051	Non-Toxin	NEGATIVE	Non-CPP	no evidence	0.909091	0.652681	0.490637	0.639145	0.672889	0.684136
HLA-A*23:01	FTISVTTEIL	Snyder et al., 2020	9.1	0.15353	-0.3203	0.47051	Non-Toxin	NEGATIVE	Non-CPP	no evidence	0.909091	0.652681	0.490637	0.639145	0.672889	0.684136
HLA-B*44:03	WICLLQFAY	Snyder et al., 2020	26	-0.02684	0.5382	0.617103	Toxin	NEGATIVE	CPP	no evidence	0.740074	0.507345	0.720305	0.639075	0.6517	0.655908
HLA-A*33:01	YLNTLTLAV	Snyder et al., 2020	11	0.0762	-0.1115	0.372972	Non-Toxin	POSITIVE	CPP	no evidence	0.890089	0.590371	0.546495	0.632764	0.66493	0.675652
HLA-A*23:01	RVGARKSAPL	Snyder et al., 2020	21	-0.23842	1.0797	0.75816	Non-Toxin	NEGATIVE	Non-CPP	no evidence	0.790079	0.33686	0.865169	0.638827	0.657734	0.664036
HLA-A*02:03	LLQYGSFCT	Snyder et al., 2020	11	-0.09675	0.4062	0.144875	Non-Toxin	POSITIVE	CPP	no evidence	0.890089	0.451013	0.684992	0.63242	0.664629	0.675365
HLA-A*24:02	FTISVTTEIL	Snyder et al., 2020	9.3	0.15353	-0.3203	0.47051	Non-Toxin	NEGATIVE	Non-CPP	no evidence	0.907091	0.652681	0.490637	0.638745	0.672288	0.68347
HLA-A*24:02	RILGAGCFV	Snyder et al., 2020	22	0.1234	0.1444	0.400076	Non-Toxin	POSITIVE	CPP	no evidence	0.780078	0.628403	0.614955	0.653359	0.669199	0.674479
HLA-B*40:01	YLNTLTLAV	Snyder et al., 2020	12	0.0762	-0.1115	0.372972	Non-Toxin	POSITIVE	CPP	no evidence	0.880088	0.590371	0.546495	0.630764	0.66193	0.672318
HLA-B*08:01	LVLSVNPYV	Snyder et al., 2020	13	-0.14748	0.6511	0.468028	Non-Toxin	NEGATIVE	CPP	no evidence	0.870087	0.410137	0.750508	0.638275	0.667252	0.676911
HLA-B*15:01	LVLSVNPYV	Snyder et al., 2020	13	-0.14748	0.6511	0.468028	Non-Toxin	NEGATIVE	CPP	no evidence	0.870087	0.410137	0.750508	0.638275	0.667252	0.676911
HLA-B*08:01	FVRATATIPI	Snyder et al., 2020	16	0.27445	-0.5662	0.468219	Non-Toxin	NEGATIVE	Non-CPP	no evidence	0.840084	0.750115	0.424853	0.638004	0.663264	0.671684
HLA-A*31:01	RVDFCGKGY	Snyder et al., 2020	11	-0.0578	0.3388	0.45963	Non-Toxin	NEGATIVE	CPP	no evidence	0.890089	0.482398	0.666961	0.637761	0.669302	0.679816
HLA-A*02:06	LPAADLDDF	Snyder et al., 2020	46	0.09491	0.5305	0.465929	Non-Toxin	NEGATIVE	CPP	no evidence	0.540054	0.605447	0.718245	0.637488	0.625308	0.621249
HLA-A*03:01	LPAADLDDF	Snyder et al., 2020	46	0.09491	0.5305	0.465929	Non-Toxin	NEGATIVE	CPP	no evidence	0.540054	0.605447	0.718245	0.637488	0.625308	0.621249
HLA-A*02:03	FIAGLIAIV	Snyder et al., 2020	0.07	0.27206	-1.1534	0.475091	Non-Toxin	POSITIVE	CPP	no evidence	0.9994	0.748189	0.267764	0.606261	0.655403	0.671784
HLA-A*31:01	MPASWVMRI	Snyder et al., 2020	23	-0.01717	0.5742	0.567093	Non-Toxin	POSITIVE	CPP	no evidence	0.770077	0.515136	0.729936	0.652044	0.666798	0.671716
HLA-A*02:06	FIAGLIAIV	Snyder et al., 2020	0.11	0.27206	-1.1534	0.475091	Non-Toxin	POSITIVE	CPP	no evidence	0.999	0.748189	0.267764	0.606181	0.655283	0.671651
HLA-B*51:01	WICLLQFAY	Snyder et al., 2020	27	-0.02684	0.5382	0.617103	Toxin	NEGATIVE	CPP	no evidence	0.730073	0.507345	0.720305	0.637074	0.648699	0.652574
HLA-B*44:02	WICLLQFAY	Snyder et al., 2020	27	-0.02684	0.5382	0.617103	Toxin	NEGATIVE	CPP	no evidence	0.730073	0.507345	0.720305	0.637074	0.648699	0.652574
HLA-B*53:01	KFPRGQGVPI	Snyder et al., 2020	9.7	0.02894	0.0453	0.309219	Non-Toxin	NEGATIVE	Non-CPP	no evidence	0.90309	0.55229	0.588443	0.636911	0.670184	0.681275
HLA-A*26:01	FPPTSFGPL	Snyder et al., 2020	5.5	0.00668	0.0319	0.438252	Non-Toxin	NEGATIVE	CPP	no evidence	0.945095	0.534354	0.584858	0.636704	0.675253	0.688102
HLA-A*02:01	KLWAQCVQL	Snyder et al., 2020	0.04	-0.08512	0.2057	0.562703	Non-Toxin	NEGATIVE	CPP	no evidence	0.9997	0.460384	0.631354	0.636635	0.682018	0.697146
HLA-A*03:01	IYSKHTPINL	Snyder et al., 2020	18	-0.1033	0.5952	0.671502	Non-Toxin	NEGATIVE	Non-CPP	no evidence	0.820082	0.445735	0.735554	0.636532	0.659476	0.667124
HLA-B*15:01	YLDAYNMMI	Snyder et al., 2020	16	-0.21392	0.8901	0.445314	Non-Toxin	NEGATIVE	CPP	no evidence	0.840084	0.356601	0.814446	0.636436	0.661892	0.670377
HLA-A*02:06	KLWAQCVQL	Snyder et al., 2020	0.14	-0.08512	0.2057	0.562703	Non-Toxin	NEGATIVE	CPP	no evidence	0.9987	0.460384	0.631354	0.636435	0.681718	0.696813
HLA-A*32:01	KLWAQCVQL	Snyder et al., 2020	0.16	-0.08512	0.2057	0.562703	Non-Toxin	NEGATIVE	CPP	no evidence	0.9985	0.460384	0.631354	0.636395	0.681658	0.696746
HLA-B*07:02	LVLSVNPYV	Snyder et al., 2020	14	-0.14748	0.6511	0.468028	Non-Toxin	NEGATIVE	CPP	no evidence	0.860086	0.410137	0.750508	0.636275	0.664252	0.673577
HLA-A*02:03	KLWAQCVQL	Snyder et al., 2020	0.33	-0.08512	0.2057	0.562703	Non-Toxin	NEGATIVE	CPP	no evidence	0.9968	0.460384	0.631354	0.636055	0.681148	0.696179
HLA-B*58:01	KLPDDFTGCV	Snyder et al., 2020	34	0.18796	0.0122	0.597251	Non-Toxin	NEGATIVE	Non-CPP	no evidence	0.660066	0.680424	0.579588	0.636018	0.639024	0.640026
HLA-A*02:01	QLMCQPILLL	Snyder et al., 2020	0.66	-0.12541	0.331	0.529872	Non-Toxin	POSITIVE	Non-CPP	no evidence	0.993499	0.42792	0.664874	0.635818	0.680528	0.695431
HLA-A*02:01	FIAGLIAIV	Snyder et al., 2020	0.17	0.27206	-1.1534	0.475091	Non-Toxin	POSITIVE	CPP	no evidence	0.9984	0.748189	0.267764	0.606061	0.655103	0.671451
HLA-B*08:01	SSNVANYQK	Snyder et al., 2020	42	0.00065	0.7216	0.333461	Non-Toxin	NEGATIVE	CPP	no evidence	0.580058	0.529495	0.769369	0.635557	0.62862	0.626307
HLA-A*02:01	SSNVANYQK	Snyder et al., 2020	42	0.00065	0.7216	0.333461	Non-Toxin	NEGATIVE	CPP	no evidence	0.580058	0.529495	0.769369	0.635557	0.62862	0.626307
HLA-A*68:02	FIAGLIAIV	Snyder et al., 2020	0.19	0.27206	-1.1534	0.475091	Non-Toxin	POSITIVE	CPP	no evidence	0.9982	0.748189	0.267764	0.606021	0.655043	0.671384
HLA-B*53:01	ATVVIGTSK	Snyder et al., 2020	26	0.15254	-0.0379	0.428326	Non-Toxin	NEGATIVE	CPP	no evidence	0.740074	0.651883	0.566185	0.635242	0.648346	0.652714
HLA-A*23:01	ATVVIGTSK	Snyder et al., 2020	26	0.15254	-0.0379	0.428326	Non-Toxin	NEGATIVE	CPP	no evidence	0.740074	0.651883	0.566185	0.635242	0.648346	0.652714
HLA-A*24:02	ATVVIGTSK	Snyder et al., 2020	26	0.15254	-0.0379	0.428326	Non-Toxin	NEGATIVE	CPP	no evidence	0.740074	0.651883	0.566185	0.635242	0.648346	0.652714
HLA-A*02:01	TTSPISEHDY	Snyder et al., 2020	23	0.03815	0.2482	0.443978	Non-Toxin	NEGATIVE	Non-CPP	no evidence	0.770077	0.559712	0.642723	0.634989	0.651875	0.657504
HLA-A*26:01	IYSKHTPINL	Snyder et al., 2020	19	-0.1033	0.5952	0.671502	Non-Toxin	NEGATIVE	Non-CPP	no evidence	0.810081	0.445735	0.735554	0.634532	0.656476	0.66379
HLA-B*44:03	IPRRNVATL	Snyder et al., 2020	12	0.15714	-0.3201	0.609086	Non-Toxin	NEGATIVE	CPP	no evidence	0.880088	0.65559	0.49069	0.63453	0.665224	0.675456
HLA-A*02:03	QLMCQPILLL	Snyder et al., 2020	1.4	-0.12541	0.331	0.529872	Non-Toxin	POSITIVE	Non-CPP	no evidence	0.986099	0.42792	0.664874	0.634337	0.678308	0.692964
HLA-A*32:01	KFPRGQGVPI	Snyder et al., 2020	11	0.02894	0.0453	0.309219	Non-Toxin	NEGATIVE	Non-CPP	no evidence	0.890089	0.55229	0.588443	0.634311	0.666283	0.676941
HLA-B*35:01	KFPRGQGVPI	Snyder et al., 2020	11	0.02894	0.0453	0.309219	Non-Toxin	NEGATIVE	Non-CPP	no evidence	0.890089	0.55229	0.588443	0.634311	0.666283	0.676941
HLA-B*40:01	LVLSVNPYV	Snyder et al., 2020	15	-0.14748	0.6511	0.468028	Non-Toxin	NEGATIVE	CPP	no evidence	0.850085	0.410137	0.750508	0.634275	0.661251	0.670243
HLA-A*68:01	RVDFCGKGY	Snyder et al., 2020	13	-0.0578	0.3388	0.45963	Non-Toxin	NEGATIVE	CPP	no evidence	0.870087	0.482398	0.666961	0.633761	0.663302	0.673149
HLA-A*02:06	IGAEHVNNSY	Snyder et al., 2020	26	0.07694	0.1758	0.286696	Non-Toxin	NEGATIVE	Non-CPP	no evidence	0.740074	0.590967	0.623355	0.633744	0.647035	0.651465
HLA-A*32:01	QLMCQPILLL	Snyder et al., 2020	1.7	-0.12541	0.331	0.529872	Non-Toxin	POSITIVE	Non-CPP	no evidence	0.983098	0.42792	0.664874	0.633737	0.677407	0.691964
HLA-B*40:01	RILGAGCFV	Snyder et al., 2020	23	0.1234	0.1444	0.400076	Non-Toxin	POSITIVE	CPP	no evidence	0.770077	0.628403	0.614955	0.651359	0.666198	0.671145
HLA-B*07:02	FLNGSCGSV	Snyder et al., 2020	12	-0.24791	0.8916	0.0536362	Non-Toxin	NEGATIVE	CPP	no evidence	0.880088	0.329213	0.814848	0.633642	0.664448	0.674716
HLA-A*02:06	QLMCQPILLL	Snyder et al., 2020	1.8	-0.12541	0.331	0.529872	Non-Toxin	POSITIVE	Non-CPP	no evidence	0.982098	0.42792	0.664874	0.633537	0.677107	0.691631
HLA-B*35:01	KLNVGDYFV	Snyder et al., 2020	37	0.1586	0.1317	0.239168	Non-Toxin	NEGATIVE	CPP	no evidence	0.630063	0.656766	0.611557	0.633342	0.632932	0.632795
HLA-A*11:01	RVGARKSAPL	Snyder et al., 2020	24	-0.23842	1.0797	0.75816	Non-Toxin	NEGATIVE	Non-CPP	no evidence	0.760076	0.33686	0.865169	0.632827	0.648733	0.654035
HLA-B*58:01	YLNTLTLAV	Snyder et al., 2020	13	0.0762	-0.1115	0.372972	Non-Toxin	POSITIVE	CPP	no evidence	0.870087	0.590371	0.546495	0.628764	0.658929	0.668985
HLA-A*02:06	IYSKHTPINL	Snyder et al., 2020	20	-0.1033	0.5952	0.671502	Non-Toxin	NEGATIVE	Non-CPP	no evidence	0.80008	0.445735	0.735554	0.632532	0.653475	0.660456
HLA-B*40:01	IYSKHTPINL	Snyder et al., 2020	20	-0.1033	0.5952	0.671502	Non-Toxin	NEGATIVE	Non-CPP	no evidence	0.80008	0.445735	0.735554	0.632532	0.653475	0.660456
HLA-A*01:01	IPRRNVATL	Snyder et al., 2020	13	0.15714	-0.3201	0.609086	Non-Toxin	NEGATIVE	CPP	no evidence	0.870087	0.65559	0.49069	0.632529	0.662224	0.672122
HLA-A*31:01	YLDAYNMMI	Snyder et al., 2020	18	-0.21392	0.8901	0.445314	Non-Toxin	NEGATIVE	CPP	no evidence	0.820082	0.356601	0.814446	0.632435	0.655891	0.66371
HLA-B*44:02	YLDAYNMMI	Snyder et al., 2020	18	-0.21392	0.8901	0.445314	Non-Toxin	NEGATIVE	CPP	no evidence	0.820082	0.356601	0.814446	0.632435	0.655891	0.66371
HLA-A*02:06	LLQYGSFCT	Snyder et al., 2020	13	-0.09675	0.4062	0.144875	Non-Toxin	POSITIVE	CPP	no evidence	0.870087	0.451013	0.684992	0.628419	0.658628	0.668697
HLA-A*68:01	RISNCVADY	Snyder et al., 2020	12	-0.02787	0.1505	0.090857	Non-Toxin	POSITIVE	CPP	no evidence	0.880088	0.506515	0.616586	0.625258	0.657112	0.66773
HLA-A*02:03	IGAEHVNNSY	Snyder et al., 2020	27	0.07694	0.1758	0.286696	Non-Toxin	NEGATIVE	Non-CPP	no evidence	0.730073	0.590967	0.623355	0.631743	0.644035	0.648132
HLA-A*01:01	FLNGSCGSV	Snyder et al., 2020	13	-0.24791	0.8916	0.0536362	Non-Toxin	NEGATIVE	CPP	no evidence	0.870087	0.329213	0.814848	0.631642	0.661447	0.671383
HLA-A*26:01	FLNGSCGSV	Snyder et al., 2020	13	-0.24791	0.8916	0.0536362	Non-Toxin	NEGATIVE	CPP	no evidence	0.870087	0.329213	0.814848	0.631642	0.661447	0.671383
HLA-B*40:01	FTISVTTEIL	Snyder et al., 2020	13	0.15353	-0.3203	0.47051	Non-Toxin	NEGATIVE	Non-CPP	no evidence	0.870087	0.652681	0.490637	0.631345	0.661187	0.671135
HLA-B*35:01	RLFRKSNLK	Snyder et al., 2020	35	-0.28759	1.4188	0.502195	Non-Toxin	NEGATIVE	CPP	no evidence	0.650065	0.29724	0.955886	0.631263	0.633614	0.634397
HLA-B*53:01	RLFRKSNLK	Snyder et al., 2020	35	-0.28759	1.4188	0.502195	Non-Toxin	NEGATIVE	CPP	no evidence	0.650065	0.29724	0.955886	0.631263	0.633614	0.634397
HLA-B*07:02	TTSPISEHDY	Snyder et al., 2020	25	0.03815	0.2482	0.443978	Non-Toxin	NEGATIVE	Non-CPP	no evidence	0.750075	0.559712	0.642723	0.630989	0.645875	0.650837
HLA-A*30:02	KLWAQCVQL	Snyder et al., 2020	2.9	-0.08512	0.2057	0.562703	Non-Toxin	NEGATIVE	CPP	no evidence	0.971097	0.460384	0.631354	0.630915	0.673437	0.687612
HLA-B*40:01	RVGARKSAPL	Snyder et al., 2020	25	-0.23842	1.0797	0.75816	Non-Toxin	NEGATIVE	Non-CPP	no evidence	0.750075	0.33686	0.865169	0.630826	0.645732	0.650701
HLA-A*26:01	FIAGLIAIV	Snyder et al., 2020	1.5	0.27206	-1.1534	0.475091	Non-Toxin	POSITIVE	CPP	no evidence	0.985099	0.748189	0.267764	0.603401	0.651113	0.667017
HLA-A*32:01	RLFARTRSMW	Snyder et al., 2020	0.02	-0.02793	-0.0219	0.680855	Non-Toxin	NEGATIVE	Non-CPP	no evidence	0.9999	0.506466	0.570465	0.630753	0.676896	0.692277
HLA-B*15:01	KLWAQCVQL	Snyder et al., 2020	3	-0.08512	0.2057	0.562703	Non-Toxin	NEGATIVE	CPP	no evidence	0.970097	0.460384	0.631354	0.630715	0.673137	0.687278
HLA-B*08:01	AIMTRCLAV	Snyder et al., 2020	0.35	-0.00479	-0.0865	0.604886	Non-Toxin	NEGATIVE	CPP	no evidence	0.9966	0.525112	0.553184	0.630638	0.676383	0.691632
HLA-A*01:01	IYSKHTPINL	Snyder et al., 2020	21	-0.1033	0.5952	0.671502	Non-Toxin	NEGATIVE	Non-CPP	no evidence	0.790079	0.445735	0.735554	0.630531	0.650475	0.657123
HLA-A*02:01	IYSKHTPINL	Snyder et al., 2020	21	-0.1033	0.5952	0.671502	Non-Toxin	NEGATIVE	Non-CPP	no evidence	0.790079	0.445735	0.735554	0.630531	0.650475	0.657123
HLA-B*44:02	IYSKHTPINL	Snyder et al., 2020	21	-0.1033	0.5952	0.671502	Non-Toxin	NEGATIVE	Non-CPP	no evidence	0.790079	0.445735	0.735554	0.630531	0.650475	0.657123
HLA-A*02:03	IPRRNVATL	Snyder et al., 2020	14	0.15714	-0.3201	0.609086	Non-Toxin	NEGATIVE	CPP	no evidence	0.860086	0.65559	0.49069	0.630529	0.659224	0.668789
HLA-A*31:01	KLWAQCVQL	Snyder et al., 2020	3.1	-0.08512	0.2057	0.562703	Non-Toxin	NEGATIVE	CPP	no evidence	0.969097	0.460384	0.631354	0.630515	0.672837	0.686945
HLA-B*08:01	KLWAQCVQL	Snyder et al., 2020	3.2	-0.08512	0.2057	0.562703	Non-Toxin	NEGATIVE	CPP	no evidence	0.968097	0.460384	0.631354	0.630315	0.672537	0.686612
HLA-B*57:01	RLFARTRSMW	Snyder et al., 2020	0.3	-0.02793	-0.0219	0.680855	Non-Toxin	NEGATIVE	Non-CPP	no evidence	0.9971	0.506466	0.570465	0.630193	0.676056	0.691344
HLA-A*02:03	AIMTRCLAV	Snyder et al., 2020	0.58	-0.00479	-0.0865	0.604886	Non-Toxin	NEGATIVE	CPP	no evidence	0.994299	0.525112	0.553184	0.630178	0.675693	0.690865
HLA-B*35:01	FVRATATIPI	Snyder et al., 2020	20	0.27445	-0.5662	0.468219	Non-Toxin	NEGATIVE	Non-CPP	no evidence	0.80008	0.750115	0.424853	0.630003	0.651263	0.658349
HLA-A*23:01	KLWAQCVQL	Snyder et al., 2020	3.4	-0.08512	0.2057	0.562703	Non-Toxin	NEGATIVE	CPP	no evidence	0.966097	0.460384	0.631354	0.629915	0.671937	0.685945
HLA-A*26:01	FVFKNIDGY	Snyder et al., 2020	0.03	-0.0215	-0.0494	0.564802	Non-Toxin	NEGATIVE	CPP	no evidence	0.9998	0.511647	0.563109	0.629862	0.676105	0.691519
HLA-A*32:01	GTITSGWTF	Snyder et al., 2020	0.08	0.16268	-0.6038	0.445505	Non-Toxin	NEGATIVE	CPP	no evidence	0.9993	0.660054	0.414794	0.629799	0.675987	0.691383
HLA-B*40:01	RVDFCGKGY	Snyder et al., 2020	15	-0.0578	0.3388	0.45963	Non-Toxin	NEGATIVE	CPP	no evidence	0.850085	0.482398	0.666961	0.629761	0.657301	0.666481
HLA-A*68:02	IGAEHVNNSY	Snyder et al., 2020	28	0.07694	0.1758	0.286696	Non-Toxin	NEGATIVE	Non-CPP	no evidence	0.720072	0.590967	0.623355	0.629743	0.641034	0.644798
HLA-B*58:01	RLFARTRSMW	Snyder et al., 2020	0.53	-0.02793	-0.0219	0.680855	Non-Toxin	NEGATIVE	Non-CPP	no evidence	0.994799	0.506466	0.570465	0.629733	0.675366	0.690577
HLA-A*02:06	AIMTRCLAV	Snyder et al., 2020	0.81	-0.00479	-0.0865	0.604886	Non-Toxin	NEGATIVE	CPP	no evidence	0.991999	0.525112	0.553184	0.629718	0.675003	0.690098
HLA-B*35:01	FVFKNIDGY	Snyder et al., 2020	0.12	-0.0215	-0.0494	0.564802	Non-Toxin	NEGATIVE	CPP	no evidence	0.9989	0.511647	0.563109	0.629682	0.675835	0.691219
HLA-B*58:01	GTITSGWTF	Snyder et al., 2020	0.15	0.16268	-0.6038	0.445505	Non-Toxin	NEGATIVE	CPP	no evidence	0.9986	0.660054	0.414794	0.629659	0.675777	0.691149
HLA-B*57:01	GTITSGWTF	Snyder et al., 2020	0.2	0.16268	-0.6038	0.445505	Non-Toxin	NEGATIVE	CPP	no evidence	0.9981	0.660054	0.414794	0.629559	0.675627	0.690983
HLA-B*15:01	FVFKNIDGY	Snyder et al., 2020	0.21	-0.0215	-0.0494	0.564802	Non-Toxin	NEGATIVE	CPP	no evidence	0.998	0.511647	0.563109	0.629502	0.675565	0.690919
HLA-A*30:02	FVFKNIDGY	Snyder et al., 2020	0.23	-0.0215	-0.0494	0.564802	Non-Toxin	NEGATIVE	CPP	no evidence	0.9978	0.511647	0.563109	0.629462	0.675505	0.690852
HLA-A*02:01	AIMTRCLAV	Snyder et al., 2020	0.99	-0.00479	-0.0865	0.604886	Non-Toxin	NEGATIVE	CPP	no evidence	0.990199	0.525112	0.553184	0.629358	0.674463	0.689498
HLA-A*33:01	FTISVTTEIL	Snyder et al., 2020	14	0.15353	-0.3203	0.47051	Non-Toxin	NEGATIVE	Non-CPP	no evidence	0.860086	0.652681	0.490637	0.629344	0.658187	0.667801
HLA-B*15:01	GTITSGWTF	Snyder et al., 2020	0.4	0.16268	-0.6038	0.445505	Non-Toxin	NEGATIVE	CPP	no evidence	0.9961	0.660054	0.414794	0.629159	0.675027	0.690316
HLA-A*23:01	GTITSGWTF	Snyder et al., 2020	0.41	0.16268	-0.6038	0.445505	Non-Toxin	NEGATIVE	CPP	no evidence	0.996	0.660054	0.414794	0.629139	0.674997	0.690283
HLA-A*03:01	KLWAQCVQL	Snyder et al., 2020	3.8	-0.08512	0.2057	0.562703	Non-Toxin	NEGATIVE	CPP	no evidence	0.962096	0.460384	0.631354	0.629114	0.670737	0.684611
HLA-B*07:02	WICLLQFAY	Snyder et al., 2020	31	-0.02684	0.5382	0.617103	Toxin	NEGATIVE	CPP	no evidence	0.690069	0.507345	0.720305	0.629074	0.636698	0.63924
HLA-A*02:03	TTSPISEHDY	Snyder et al., 2020	26	0.03815	0.2482	0.443978	Non-Toxin	NEGATIVE	Non-CPP	no evidence	0.740074	0.559712	0.642723	0.628989	0.642874	0.647503
HLA-A*01:01	FVFKNIDGY	Snyder et al., 2020	0.49	-0.0215	-0.0494	0.564802	Non-Toxin	NEGATIVE	CPP	no evidence	0.9952	0.511647	0.563109	0.628942	0.674724	0.689985
HLA-A*26:01	GTITSGWTF	Snyder et al., 2020	0.51	0.16268	-0.6038	0.445505	Non-Toxin	NEGATIVE	CPP	no evidence	0.994999	0.660054	0.414794	0.628939	0.674697	0.689949
HLA-B*53:01	FVFKNIDGY	Snyder et al., 2020	0.53	-0.0215	-0.0494	0.564802	Non-Toxin	NEGATIVE	CPP	no evidence	0.994799	0.511647	0.563109	0.628862	0.674604	0.689852
HLA-A*11:01	YLNTLTLAV	Snyder et al., 2020	14	0.0762	-0.1115	0.372972	Non-Toxin	POSITIVE	CPP	no evidence	0.860086	0.590371	0.546495	0.626764	0.655929	0.665651
HLA-A*24:02	GTITSGWTF	Snyder et al., 2020	0.6	0.16268	-0.6038	0.445505	Non-Toxin	NEGATIVE	CPP	no evidence	0.994099	0.660054	0.414794	0.628759	0.674427	0.689649
HLA-B*08:01	DSFKEELDKY	Snyder et al., 2020	27	-0.10172	0.685	0.537125	Non-Toxin	NEGATIVE	Non-CPP	no evidence	0.730073	0.447009	0.759577	0.628649	0.641327	0.645553
HLA-B*15:01	NQKLIANQF	Snyder et al., 2020	0.07	0.01213	-0.1615	0.695171	Non-Toxin	NEGATIVE	CPP	no evidence	0.9994	0.538745	0.533119	0.628626	0.674973	0.690422
HLA-A*11:01	IYSKHTPINL	Snyder et al., 2020	22	-0.1033	0.5952	0.671502	Non-Toxin	NEGATIVE	Non-CPP	no evidence	0.780078	0.445735	0.735554	0.628531	0.647475	0.653789
HLA-A*02:06	IPRRNVATL	Snyder et al., 2020	15	0.15714	-0.3201	0.609086	Non-Toxin	NEGATIVE	CPP	no evidence	0.850085	0.65559	0.49069	0.628529	0.656224	0.665455
HLA-A*33:01	IPRRNVATL	Snyder et al., 2020	15	0.15714	-0.3201	0.609086	Non-Toxin	NEGATIVE	CPP	no evidence	0.850085	0.65559	0.49069	0.628529	0.656224	0.665455
HLA-A*24:02	KLWAQCVQL	Snyder et al., 2020	4.1	-0.08512	0.2057	0.562703	Non-Toxin	NEGATIVE	CPP	no evidence	0.959096	0.460384	0.631354	0.628514	0.669837	0.683611
HLA-B*44:02	YLNTLTLAV	Snyder et al., 2020	14	0.0762	-0.1115	0.372972	Non-Toxin	POSITIVE	CPP	no evidence	0.860086	0.590371	0.546495	0.626764	0.655929	0.665651
HLA-A*30:02	KFPRGQGVPI	Snyder et al., 2020	14	0.02894	0.0453	0.309219	Non-Toxin	NEGATIVE	Non-CPP	no evidence	0.860086	0.55229	0.588443	0.628311	0.657282	0.66694
HLA-A*23:01	QLMCQPILLL	Snyder et al., 2020	4.5	-0.12541	0.331	0.529872	Non-Toxin	POSITIVE	Non-CPP	no evidence	0.955096	0.42792	0.664874	0.628137	0.669007	0.68263
HLA-B*07:02	KLWAQCVQL	Snyder et al., 2020	4.3	-0.08512	0.2057	0.562703	Non-Toxin	NEGATIVE	CPP	no evidence	0.957096	0.460384	0.631354	0.628114	0.669237	0.682945
HLA-A*68:01	FVFKNIDGY	Snyder et al., 2020	0.91	-0.0215	-0.0494	0.564802	Non-Toxin	NEGATIVE	CPP	no evidence	0.990999	0.511647	0.563109	0.628102	0.673464	0.688585
HLA-A*33:01	KLPDDFTGCV	Snyder et al., 2020	38	0.18796	0.0122	0.597251	Non-Toxin	NEGATIVE	Non-CPP	no evidence	0.620062	0.680424	0.579588	0.628017	0.627023	0.626691
HLA-A*24:02	RLFARTRSMW	Snyder et al., 2020	1.4	-0.02793	-0.0219	0.680855	Non-Toxin	NEGATIVE	Non-CPP	no evidence	0.986099	0.506466	0.570465	0.627992	0.672756	0.687677
HLA-A*23:01	RLFARTRSMW	Snyder et al., 2020	1.4	-0.02793	-0.0219	0.680855	Non-Toxin	NEGATIVE	Non-CPP	no evidence	0.986099	0.506466	0.570465	0.627992	0.672756	0.687677
HLA-A*02:03	KLSYGIATV	Snyder et al., 2020	0.02	0.15656	-0.6036	0.556404	Non-Toxin	NEGATIVE	CPP	no evidence	0.9999	0.655123	0.414848	0.627968	0.67446	0.689957
HLA-A*02:01	KLSYGIATV	Snyder et al., 2020	0.03	0.15656	-0.6036	0.556404	Non-Toxin	NEGATIVE	CPP	no evidence	0.9998	0.655123	0.414848	0.627948	0.67443	0.689923
HLA-A*02:06	KLSYGIATV	Snyder et al., 2020	0.1	0.15656	-0.6036	0.556404	Non-Toxin	NEGATIVE	CPP	no evidence	0.9991	0.655123	0.414848	0.627808	0.67422	0.68969
HLA-B*35:01	GTITSGWTF	Snyder et al., 2020	1.1	0.16268	-0.6038	0.445505	Non-Toxin	NEGATIVE	CPP	no evidence	0.989099	0.660054	0.414794	0.627759	0.672926	0.687982
HLA-B*53:01	GTITSGWTF	Snyder et al., 2020	1.1	0.16268	-0.6038	0.445505	Non-Toxin	NEGATIVE	CPP	no evidence	0.989099	0.660054	0.414794	0.627759	0.672926	0.687982
HLA-A*02:01	IGAEHVNNSY	Snyder et al., 2020	29	0.07694	0.1758	0.286696	Non-Toxin	NEGATIVE	Non-CPP	no evidence	0.710071	0.590967	0.623355	0.627743	0.638034	0.641464
HLA-A*30:02	GTITSGWTF	Snyder et al., 2020	1.2	0.16268	-0.6038	0.445505	Non-Toxin	NEGATIVE	CPP	no evidence	0.988099	0.660054	0.414794	0.627559	0.672626	0.687649
HLA-A*32:01	FVFKNIDGY	Snyder et al., 2020	1.2	-0.0215	-0.0494	0.564802	Non-Toxin	NEGATIVE	CPP	no evidence	0.988099	0.511647	0.563109	0.627522	0.672594	0.687618
HLA-B*44:02	NQKLIANQF	Snyder et al., 2020	0.66	0.01213	-0.1615	0.695171	Non-Toxin	NEGATIVE	CPP	no evidence	0.993499	0.538745	0.533119	0.627446	0.673202	0.688455
HLA-A*68:02	QLMCQPILLL	Snyder et al., 2020	4.9	-0.12541	0.331	0.529872	Non-Toxin	POSITIVE	Non-CPP	no evidence	0.951095	0.42792	0.664874	0.627337	0.667806	0.681296
HLA-A*24:02	QLMCQPILLL	Snyder et al., 2020	4.9	-0.12541	0.331	0.529872	Non-Toxin	POSITIVE	Non-CPP	no evidence	0.951095	0.42792	0.664874	0.627337	0.667806	0.681296
HLA-B*44:03	NQKLIANQF	Snyder et al., 2020	0.72	0.01213	-0.1615	0.695171	Non-Toxin	NEGATIVE	CPP	no evidence	0.992899	0.538745	0.533119	0.627326	0.673022	0.688255
HLA-B*51:01	RLFRKSNLK	Snyder et al., 2020	37	-0.28759	1.4188	0.502195	Non-Toxin	NEGATIVE	CPP	no evidence	0.630063	0.29724	0.955886	0.627263	0.627613	0.62773
HLA-B*08:01	NQKLIANQF	Snyder et al., 2020	0.76	0.01213	-0.1615	0.695171	Non-Toxin	NEGATIVE	CPP	no evidence	0.992499	0.538745	0.533119	0.627246	0.672902	0.688121
HLA-A*32:01	KLSYGIATV	Snyder et al., 2020	0.44	0.15656	-0.6036	0.556404	Non-Toxin	NEGATIVE	CPP	no evidence	0.9957	0.655123	0.414848	0.627128	0.673199	0.688557
HLA-B*40:01	KLWAQCVQL	Snyder et al., 2020	4.8	-0.08512	0.2057	0.562703	Non-Toxin	NEGATIVE	CPP	no evidence	0.952095	0.460384	0.631354	0.627114	0.667737	0.681278
HLA-A*23:01	NQKLIANQF	Snyder et al., 2020	0.88	0.01213	-0.1615	0.695171	Non-Toxin	NEGATIVE	CPP	no evidence	0.991299	0.538745	0.533119	0.627006	0.672542	0.687721
HLA-A*32:01	AIMTRCLAV	Snyder et al., 2020	2.2	-0.00479	-0.0865	0.604886	Non-Toxin	NEGATIVE	CPP	no evidence	0.978098	0.525112	0.553184	0.626938	0.670833	0.685464
HLA-A*24:02	NQKLIANQF	Snyder et al., 2020	0.92	0.01213	-0.1615	0.695171	Non-Toxin	NEGATIVE	CPP	no evidence	0.990899	0.538745	0.533119	0.626926	0.672422	0.687588
HLA-B*58:01	FVFKNIDGY	Snyder et al., 2020	1.5	-0.0215	-0.0494	0.564802	Non-Toxin	NEGATIVE	CPP	no evidence	0.985099	0.511647	0.563109	0.626922	0.671694	0.686618
HLA-B*58:01	RVGARKSAPL	Snyder et al., 2020	27	-0.23842	1.0797	0.75816	Non-Toxin	NEGATIVE	Non-CPP	no evidence	0.730073	0.33686	0.865169	0.626826	0.639732	0.644034
HLA-B*53:01	RISNCVADY	Snyder et al., 2020	13	-0.02787	0.1505	0.090857	Non-Toxin	POSITIVE	CPP	no evidence	0.870087	0.506515	0.616586	0.623258	0.654111	0.664396
HLA-B*51:01	FIAGLIAIV	Snyder et al., 2020	2.6	0.27206	-1.1534	0.475091	Non-Toxin	POSITIVE	CPP	no evidence	0.974097	0.748189	0.267764	0.6012	0.647813	0.66335
HLA-A*30:01	KLWAQCVQL	Snyder et al., 2020	5	-0.08512	0.2057	0.562703	Non-Toxin	NEGATIVE	CPP	no evidence	0.950095	0.460384	0.631354	0.626714	0.667137	0.680611
HLA-B*44:03	IYSKHTPINL	Snyder et al., 2020	23	-0.1033	0.5952	0.671502	Non-Toxin	NEGATIVE	Non-CPP	no evidence	0.770077	0.445735	0.735554	0.626531	0.644474	0.650455
HLA-A*30:01	IPRRNVATL	Snyder et al., 2020	16	0.15714	-0.3201	0.609086	Non-Toxin	NEGATIVE	CPP	no evidence	0.840084	0.65559	0.49069	0.626529	0.653223	0.662121
HLA-A*11:01	YLDAYNMMI	Snyder et al., 2020	21	-0.21392	0.8901	0.445314	Non-Toxin	NEGATIVE	CPP	no evidence	0.790079	0.356601	0.814446	0.626435	0.64689	0.653709
HLA-A*32:01	NQKLIANQF	Snyder et al., 2020	1.3	0.01213	-0.1615	0.695171	Non-Toxin	NEGATIVE	CPP	no evidence	0.987099	0.538745	0.533119	0.626166	0.671282	0.686321
HLA-A*26:01	NQKLIANQF	Snyder et al., 2020	1.3	0.01213	-0.1615	0.695171	Non-Toxin	NEGATIVE	CPP	no evidence	0.987099	0.538745	0.533119	0.626166	0.671282	0.686321
HLA-A*11:01	FVFKNIDGY	Snyder et al., 2020	1.9	-0.0215	-0.0494	0.564802	Non-Toxin	NEGATIVE	CPP	no evidence	0.981098	0.511647	0.563109	0.626122	0.670494	0.685285
HLA-A*68:01	KLPDDFTGCV	Snyder et al., 2020	39	0.18796	0.0122	0.597251	Non-Toxin	NEGATIVE	Non-CPP	no evidence	0.610061	0.680424	0.579588	0.626017	0.624022	0.623358
HLA-B*15:01	RLFARTRSMW	Snyder et al., 2020	2.4	-0.02793	-0.0219	0.680855	Non-Toxin	NEGATIVE	Non-CPP	no evidence	0.976098	0.506466	0.570465	0.625992	0.669755	0.684343
HLA-B*40:01	NQKLIANQF	Snyder et al., 2020	1.4	0.01213	-0.1615	0.695171	Non-Toxin	NEGATIVE	CPP	no evidence	0.986099	0.538745	0.533119	0.625966	0.670982	0.685988
HLA-A*01:01	GTITSGWTF	Snyder et al., 2020	2	0.16268	-0.6038	0.445505	Non-Toxin	NEGATIVE	CPP	no evidence	0.980098	0.660054	0.414794	0.625959	0.670226	0.684982
HLA-A*30:02	RLFARTRSMW	Snyder et al., 2020	2.5	-0.02793	-0.0219	0.680855	Non-Toxin	NEGATIVE	Non-CPP	no evidence	0.975098	0.506466	0.570465	0.625792	0.669455	0.68401
HLA-A*02:06	RVDFCGKGY	Snyder et al., 2020	17	-0.0578	0.3388	0.45963	Non-Toxin	NEGATIVE	CPP	no evidence	0.830083	0.482398	0.666961	0.62576	0.651301	0.659814
HLA-A*24:02	FPPTSFGPL	Snyder et al., 2020	11	0.00668	0.0319	0.438252	Non-Toxin	NEGATIVE	CPP	no evidence	0.890089	0.534354	0.584858	0.625703	0.658751	0.669767
HLA-A*32:01	FLNGSCGSV	Snyder et al., 2020	16	-0.24791	0.8916	0.0536362	Non-Toxin	NEGATIVE	CPP	no evidence	0.840084	0.329213	0.814848	0.625641	0.652446	0.661382
HLA-A*02:06	GTITSGWTF	Snyder et al., 2020	2.3	0.16268	-0.6038	0.445505	Non-Toxin	NEGATIVE	CPP	no evidence	0.977098	0.660054	0.414794	0.625359	0.669326	0.683982
HLA-B*08:01	FTISVTTEIL	Snyder et al., 2020	16	0.15353	-0.3203	0.47051	Non-Toxin	NEGATIVE	Non-CPP	no evidence	0.840084	0.652681	0.490637	0.625344	0.652186	0.661134
HLA-A*30:01	MPASWVMRI	Snyder et al., 2020	26	-0.01717	0.5742	0.567093	Non-Toxin	POSITIVE	CPP	no evidence	0.740074	0.515136	0.729936	0.646044	0.657797	0.661715
HLA-B*51:01	ATVVIGTSK	Snyder et al., 2020	31	0.15254	-0.0379	0.428326	Non-Toxin	NEGATIVE	CPP	no evidence	0.690069	0.651883	0.566185	0.625241	0.633345	0.636046
HLA-B*08:01	QLMCQPILLL	Snyder et al., 2020	6	-0.12541	0.331	0.529872	Non-Toxin	POSITIVE	Non-CPP	no evidence	0.940094	0.42792	0.664874	0.625136	0.664506	0.677629
HLA-B*57:01	FVFKNIDGY	Snyder et al., 2020	2.4	-0.0215	-0.0494	0.564802	Non-Toxin	NEGATIVE	CPP	no evidence	0.976098	0.511647	0.563109	0.625122	0.668994	0.683618
HLA-B*08:01	WICLLQFAY	Snyder et al., 2020	33	-0.02684	0.5382	0.617103	Toxin	NEGATIVE	CPP	no evidence	0.670067	0.507345	0.720305	0.625073	0.630697	0.632572
HLA-B*44:02	RLFARTRSMW	Snyder et al., 2020	2.9	-0.02793	-0.0219	0.680855	Non-Toxin	NEGATIVE	Non-CPP	no evidence	0.971097	0.506466	0.570465	0.624992	0.668255	0.682676
HLA-B*35:01	NQKLIANQF	Snyder et al., 2020	1.9	0.01213	-0.1615	0.695171	Non-Toxin	NEGATIVE	CPP	no evidence	0.981098	0.538745	0.533119	0.624966	0.669482	0.684321
HLA-B*15:01	QLMCQPILLL	Snyder et al., 2020	6.1	-0.12541	0.331	0.529872	Non-Toxin	POSITIVE	Non-CPP	no evidence	0.939094	0.42792	0.664874	0.624936	0.664206	0.677296
HLA-A*03:01	QLMCQPILLL	Snyder et al., 2020	6.1	-0.12541	0.331	0.529872	Non-Toxin	POSITIVE	Non-CPP	no evidence	0.939094	0.42792	0.664874	0.624936	0.664206	0.677296
HLA-B*57:01	KLWAQCVQL	Snyder et al., 2020	5.9	-0.08512	0.2057	0.562703	Non-Toxin	NEGATIVE	CPP	no evidence	0.941094	0.460384	0.631354	0.624914	0.664437	0.677611
HLA-B*08:01	GTHWFVTQR	Snyder et al., 2020	42	0.35133	-0.4344	0.416683	Non-Toxin	NEGATIVE	CPP	no evidence	0.580058	0.812062	0.460112	0.624881	0.619279	0.617411
HLA-A*68:02	FVFKNIDGY	Snyder et al., 2020	2.6	-0.0215	-0.0494	0.564802	Non-Toxin	NEGATIVE	CPP	no evidence	0.974097	0.511647	0.563109	0.624722	0.668394	0.682951
HLA-A*30:02	NQKLIANQF	Snyder et al., 2020	2.1	0.01213	-0.1615	0.695171	Non-Toxin	NEGATIVE	CPP	no evidence	0.979098	0.538745	0.533119	0.624565	0.668882	0.683654
HLA-B*57:01	QLMCQPILLL	Snyder et al., 2020	6.3	-0.12541	0.331	0.529872	Non-Toxin	POSITIVE	Non-CPP	no evidence	0.937094	0.42792	0.664874	0.624536	0.663606	0.676629
HLA-A*02:01	IPRRNVATL	Snyder et al., 2020	17	0.15714	-0.3201	0.609086	Non-Toxin	NEGATIVE	CPP	no evidence	0.830083	0.65559	0.49069	0.624529	0.650223	0.658788
HLA-A*33:01	YLDAYNMMI	Snyder et al., 2020	22	-0.21392	0.8901	0.445314	Non-Toxin	NEGATIVE	CPP	no evidence	0.780078	0.356601	0.814446	0.624435	0.64389	0.650375
HLA-B*44:03	YLDAYNMMI	Snyder et al., 2020	22	-0.21392	0.8901	0.445314	Non-Toxin	NEGATIVE	CPP	no evidence	0.780078	0.356601	0.814446	0.624435	0.64389	0.650375
HLA-B*58:01	KLWAQCVQL	Snyder et al., 2020	6.2	-0.08512	0.2057	0.562703	Non-Toxin	NEGATIVE	CPP	no evidence	0.938094	0.460384	0.631354	0.624314	0.663536	0.676611
HLA-B*53:01	FVRATATIPI	Snyder et al., 2020	23	0.27445	-0.5662	0.468219	Non-Toxin	NEGATIVE	Non-CPP	no evidence	0.770077	0.750115	0.424853	0.624002	0.642262	0.648348
HLA-A*24:02	FVRATATIPI	Snyder et al., 2020	23	0.27445	-0.5662	0.468219	Non-Toxin	NEGATIVE	Non-CPP	no evidence	0.770077	0.750115	0.424853	0.624002	0.642262	0.648348
HLA-A*02:01	RVDFCGKGY	Snyder et al., 2020	18	-0.0578	0.3388	0.45963	Non-Toxin	NEGATIVE	CPP	no evidence	0.820082	0.482398	0.666961	0.62376	0.6483	0.65648
HLA-A*26:01	QLMCQPILLL	Snyder et al., 2020	6.8	-0.12541	0.331	0.529872	Non-Toxin	POSITIVE	Non-CPP	no evidence	0.932093	0.42792	0.664874	0.623536	0.662106	0.674962
HLA-B*51:01	QQQQGQTVTK	Snyder et al., 2020	47	-0.1399	1.1259	0.471273	Non-Toxin	POSITIVE	Non-CPP	no evidence	0.530053	0.416244	0.877528	0.62352	0.611836	0.607942
HLA-A*02:01	LPAADLDDF	Snyder et al., 2020	53	0.09491	0.5305	0.465929	Non-Toxin	NEGATIVE	CPP	no evidence	0.470047	0.605447	0.718245	0.623486	0.604306	0.597913
HLA-A*03:01	FVFKNIDGY	Snyder et al., 2020	3.3	-0.0215	-0.0494	0.564802	Non-Toxin	NEGATIVE	CPP	no evidence	0.967097	0.511647	0.563109	0.623322	0.666294	0.680618
HLA-B*15:01	MPASWVMRI	Snyder et al., 2020	26	-0.01717	0.5742	0.567093	Non-Toxin	POSITIVE	CPP	no evidence	0.740074	0.515136	0.729936	0.646044	0.657797	0.661715
HLA-B*53:01	RLFARTRSMW	Snyder et al., 2020	3.8	-0.02793	-0.0219	0.680855	Non-Toxin	NEGATIVE	Non-CPP	no evidence	0.962096	0.506466	0.570465	0.623192	0.665555	0.679676
HLA-B*53:01	NQKLIANQF	Snyder et al., 2020	2.8	0.01213	-0.1615	0.695171	Non-Toxin	NEGATIVE	CPP	no evidence	0.972097	0.538745	0.533119	0.623165	0.666782	0.681321
HLA-B*40:01	GTITSGWTF	Snyder et al., 2020	3.4	0.16268	-0.6038	0.445505	Non-Toxin	NEGATIVE	CPP	no evidence	0.966097	0.660054	0.414794	0.623159	0.666026	0.680315
HLA-B*44:02	GTITSGWTF	Snyder et al., 2020	3.4	0.16268	-0.6038	0.445505	Non-Toxin	NEGATIVE	CPP	no evidence	0.966097	0.660054	0.414794	0.623159	0.666026	0.680315
HLA-A*02:06	FVFKNIDGY	Snyder et al., 2020	3.5	-0.0215	-0.0494	0.564802	Non-Toxin	NEGATIVE	CPP	no evidence	0.965097	0.511647	0.563109	0.622922	0.665694	0.679951
HLA-A*31:01	YLNTLTLAV	Snyder et al., 2020	16	0.0762	-0.1115	0.372972	Non-Toxin	POSITIVE	CPP	no evidence	0.840084	0.590371	0.546495	0.622763	0.649928	0.658984
HLA-A*11:01	GTITSGWTF	Snyder et al., 2020	3.6	0.16268	-0.6038	0.445505	Non-Toxin	NEGATIVE	CPP	no evidence	0.964096	0.660054	0.414794	0.622758	0.665426	0.679648
HLA-B*44:03	GTITSGWTF	Snyder et al., 2020	3.6	0.16268	-0.6038	0.445505	Non-Toxin	NEGATIVE	CPP	no evidence	0.964096	0.660054	0.414794	0.622758	0.665426	0.679648
HLA-B*44:03	RLFARTRSMW	Snyder et al., 2020	4.1	-0.02793	-0.0219	0.680855	Non-Toxin	NEGATIVE	Non-CPP	no evidence	0.959096	0.506466	0.570465	0.622592	0.664655	0.678676
HLA-A*30:01	AIMTRCLAV	Snyder et al., 2020	4.4	-0.00479	-0.0865	0.604886	Non-Toxin	NEGATIVE	CPP	no evidence	0.956096	0.525112	0.553184	0.622537	0.664232	0.67813
HLA-B*35:01	IYSKHTPINL	Snyder et al., 2020	25	-0.1033	0.5952	0.671502	Non-Toxin	NEGATIVE	Non-CPP	no evidence	0.750075	0.445735	0.735554	0.622531	0.638474	0.643788
HLA-A*30:01	KLSYGIATV	Snyder et al., 2020	2.8	0.15656	-0.6036	0.556404	Non-Toxin	NEGATIVE	CPP	no evidence	0.972097	0.655123	0.414848	0.622408	0.666119	0.680689
HLA-B*58:01	QLMCQPILLL	Snyder et al., 2020	7.4	-0.12541	0.331	0.529872	Non-Toxin	POSITIVE	Non-CPP	no evidence	0.926093	0.42792	0.664874	0.622336	0.660306	0.672962
HLA-A*31:01	KFPRGQGVPI	Snyder et al., 2020	17	0.02894	0.0453	0.309219	Non-Toxin	NEGATIVE	Non-CPP	no evidence	0.830083	0.55229	0.588443	0.62231	0.648282	0.656939
HLA-B*44:02	LVLSVNPYV	Snyder et al., 2020	21	-0.14748	0.6511	0.468028	Non-Toxin	NEGATIVE	CPP	no evidence	0.790079	0.410137	0.750508	0.622274	0.643249	0.650241
HLA-A*30:01	RLFARTRSMW	Snyder et al., 2020	4.3	-0.02793	-0.0219	0.680855	Non-Toxin	NEGATIVE	Non-CPP	no evidence	0.957096	0.506466	0.570465	0.622192	0.664055	0.678009
HLA-B*07:02	AIMTRCLAV	Snyder et al., 2020	4.6	-0.00479	-0.0865	0.604886	Non-Toxin	NEGATIVE	CPP	no evidence	0.954095	0.525112	0.553184	0.622137	0.663632	0.677464
HLA-A*23:01	FVRATATIPI	Snyder et al., 2020	24	0.27445	-0.5662	0.468219	Non-Toxin	NEGATIVE	Non-CPP	no evidence	0.760076	0.750115	0.424853	0.622002	0.639261	0.645015
HLA-A*68:02	KLSYGIATV	Snyder et al., 2020	3.2	0.15656	-0.6036	0.556404	Non-Toxin	NEGATIVE	CPP	no evidence	0.968097	0.655123	0.414848	0.621607	0.664919	0.679356
HLA-B*08:01	RLFARTRSMW	Snyder et al., 2020	4.7	-0.02793	-0.0219	0.680855	Non-Toxin	NEGATIVE	Non-CPP	no evidence	0.953095	0.506466	0.570465	0.621392	0.662855	0.676676
HLA-A*31:01	FTISVTTEIL	Snyder et al., 2020	18	0.15353	-0.3203	0.47051	Non-Toxin	NEGATIVE	Non-CPP	no evidence	0.820082	0.652681	0.490637	0.621344	0.646186	0.654467
HLA-B*08:01	WIFGTTLDSK	Snyder et al., 2020	52	0.05932	0.5989	0.731819	Non-Toxin	NEGATIVE	Non-CPP	no evidence	0.480048	0.57677	0.736544	0.621335	0.603674	0.597787
HLA-B*15:01	KLSYGIATV	Snyder et al., 2020	3.4	0.15656	-0.6036	0.556404	Non-Toxin	NEGATIVE	CPP	no evidence	0.966097	0.655123	0.414848	0.621207	0.664319	0.678689
HLA-A*68:02	AIMTRCLAV	Snyder et al., 2020	5.2	-0.00479	-0.0865	0.604886	Non-Toxin	NEGATIVE	CPP	no evidence	0.948095	0.525112	0.553184	0.620937	0.661832	0.675463
HLA-A*30:02	KLSYGIATV	Snyder et al., 2020	3.7	0.15656	-0.6036	0.556404	Non-Toxin	NEGATIVE	CPP	no evidence	0.963096	0.655123	0.414848	0.620607	0.663418	0.677689
HLA-A*30:02	IPRRNVATL	Snyder et al., 2020	19	0.15714	-0.3201	0.609086	Non-Toxin	NEGATIVE	CPP	no evidence	0.810081	0.65559	0.49069	0.620528	0.644222	0.65212
HLA-A*31:01	RLFARTRSMW	Snyder et al., 2020	5.5	-0.02793	-0.0219	0.680855	Non-Toxin	NEGATIVE	Non-CPP	no evidence	0.945095	0.506466	0.570465	0.619792	0.660454	0.674009
HLA-A*23:01	FPPTSFGPL	Snyder et al., 2020	14	0.00668	0.0319	0.438252	Non-Toxin	NEGATIVE	CPP	no evidence	0.860086	0.534354	0.584858	0.619702	0.64975	0.659766
HLA-B*35:01	FLNGSCGSV	Snyder et al., 2020	19	-0.24791	0.8916	0.0536362	Non-Toxin	NEGATIVE	CPP	no evidence	0.810081	0.329213	0.814848	0.61964	0.643446	0.651381
HLA-A*03:01	RLFARTRSMW	Snyder et al., 2020	5.6	-0.02793	-0.0219	0.680855	Non-Toxin	NEGATIVE	Non-CPP	no evidence	0.944094	0.506466	0.570465	0.619592	0.660154	0.673675
HLA-B*44:03	FVFKNIDGY	Snyder et al., 2020	5.2	-0.0215	-0.0494	0.564802	Non-Toxin	NEGATIVE	CPP	no evidence	0.948095	0.511647	0.563109	0.619521	0.660593	0.674284
HLA-B*57:01	NQKLIANQF	Snyder et al., 2020	4.7	0.01213	-0.1615	0.695171	Non-Toxin	NEGATIVE	CPP	no evidence	0.953095	0.538745	0.533119	0.619365	0.661081	0.674987
HLA-A*30:02	FTISVTTEIL	Snyder et al., 2020	19	0.15353	-0.3203	0.47051	Non-Toxin	NEGATIVE	Non-CPP	no evidence	0.810081	0.652681	0.490637	0.619343	0.643186	0.651133
HLA-B*07:02	QLMCQPILLL	Snyder et al., 2020	8.9	-0.12541	0.331	0.529872	Non-Toxin	POSITIVE	Non-CPP	no evidence	0.911091	0.42792	0.664874	0.619336	0.655805	0.667962
HLA-B*44:02	FVFKNIDGY	Snyder et al., 2020	5.3	-0.0215	-0.0494	0.564802	Non-Toxin	NEGATIVE	CPP	no evidence	0.947095	0.511647	0.563109	0.619321	0.660293	0.67395
HLA-B*51:01	NQKLIANQF	Snyder et al., 2020	4.9	0.01213	-0.1615	0.695171	Non-Toxin	NEGATIVE	CPP	no evidence	0.951095	0.538745	0.533119	0.618965	0.660481	0.67432
HLA-A*26:01	RVGARKSAPL	Snyder et al., 2020	31	-0.23842	1.0797	0.75816	Non-Toxin	NEGATIVE	Non-CPP	no evidence	0.690069	0.33686	0.865169	0.618825	0.627731	0.630699
HLA-A*02:03	NGVEGFNCY	Snyder et al., 2020	50	0.22039	0.6847	0.397595	Non-Toxin	POSITIVE	CPP	no evidence	0.50005	0.706555	0.759497	0.686431	0.663133	0.655367
HLA-A*33:01	RILGAGCFV	Snyder et al., 2020	28	0.1234	0.1444	0.400076	Non-Toxin	POSITIVE	CPP	no evidence	0.720072	0.628403	0.614955	0.641358	0.651197	0.654477
HLA-A*23:01	FVFKNIDGY	Snyder et al., 2020	5.6	-0.0215	-0.0494	0.564802	Non-Toxin	NEGATIVE	CPP	no evidence	0.944094	0.511647	0.563109	0.618721	0.659393	0.67295
HLA-B*58:01	NQKLIANQF	Snyder et al., 2020	5.1	0.01213	-0.1615	0.695171	Non-Toxin	NEGATIVE	CPP	no evidence	0.949095	0.538745	0.533119	0.618565	0.659881	0.673653
HLA-A*68:01	IPRRNVATL	Snyder et al., 2020	20	0.15714	-0.3201	0.609086	Non-Toxin	NEGATIVE	CPP	no evidence	0.80008	0.65559	0.49069	0.618528	0.641222	0.648787
HLA-B*08:01	LLALHRSYL	Snyder et al., 2020	0.15	-0.06002	-0.039	0.472037	Non-Toxin	NEGATIVE	CPP	no evidence	0.9986	0.480609	0.565891	0.61832	0.665855	0.6817
HLA-B*44:03	LVLSVNPYV	Snyder et al., 2020	23	-0.14748	0.6511	0.468028	Non-Toxin	NEGATIVE	CPP	no evidence	0.770077	0.410137	0.750508	0.618273	0.637249	0.643574
HLA-A*30:01	GTITSGWTF	Snyder et al., 2020	5.9	0.16268	-0.6038	0.445505	Non-Toxin	NEGATIVE	CPP	no evidence	0.941094	0.660054	0.414794	0.618158	0.658525	0.671981
HLA-A*68:02	GTITSGWTF	Snyder et al., 2020	5.9	0.16268	-0.6038	0.445505	Non-Toxin	NEGATIVE	CPP	no evidence	0.941094	0.660054	0.414794	0.618158	0.658525	0.671981
HLA-B*51:01	RIRGGDGKMK	Snyder et al., 2020	73	-0.1472	1.5837	0.519565	Non-Toxin	NEGATIVE	Non-CPP	no evidence	0.270027	0.410362	1	0.61815	0.574635	0.56013
HLA-A*02:03	LLALHRSYL	Snyder et al., 2020	0.33	-0.06002	-0.039	0.472037	Non-Toxin	NEGATIVE	CPP	no evidence	0.9968	0.480609	0.565891	0.61796	0.665315	0.6811
HLA-A*03:01	KLSYGIATV	Snyder et al., 2020	5.1	0.15656	-0.6036	0.556404	Non-Toxin	NEGATIVE	CPP	no evidence	0.949095	0.655123	0.414848	0.617807	0.659218	0.673022
HLA-A*01:01	NQKLIANQF	Snyder et al., 2020	5.5	0.01213	-0.1615	0.695171	Non-Toxin	NEGATIVE	CPP	no evidence	0.945095	0.538745	0.533119	0.617765	0.658681	0.67232
HLA-A*33:01	FVFKNIDGY	Snyder et al., 2020	6.1	-0.0215	-0.0494	0.564802	Non-Toxin	NEGATIVE	CPP	no evidence	0.939094	0.511647	0.563109	0.617721	0.657893	0.671283
HLA-A*02:06	NQKLIANQF	Snyder et al., 2020	5.6	0.01213	-0.1615	0.695171	Non-Toxin	NEGATIVE	CPP	no evidence	0.944094	0.538745	0.533119	0.617565	0.658381	0.671986
HLA-B*51:01	GTITSGWTF	Snyder et al., 2020	6.2	0.16268	-0.6038	0.445505	Non-Toxin	NEGATIVE	CPP	no evidence	0.938094	0.660054	0.414794	0.617558	0.657625	0.670981
HLA-B*44:02	RISNCVADY	Snyder et al., 2020	16	-0.02787	0.1505	0.090857	Non-Toxin	POSITIVE	CPP	no evidence	0.840084	0.506515	0.616586	0.617257	0.645111	0.654395
HLA-B*57:01	YLNTLTLAV	Snyder et al., 2020	18	0.0762	-0.1115	0.372972	Non-Toxin	POSITIVE	CPP	no evidence	0.820082	0.590371	0.546495	0.618763	0.643928	0.652316
HLA-A*02:01	WICLLQFAY	Snyder et al., 2020	37	-0.02684	0.5382	0.617103	Toxin	NEGATIVE	CPP	no evidence	0.630063	0.507345	0.720305	0.617072	0.618696	0.619238
HLA-B*08:01	TTSPISEHDY	Snyder et al., 2020	32	0.03815	0.2482	0.443978	Non-Toxin	NEGATIVE	Non-CPP	no evidence	0.680068	0.559712	0.642723	0.616988	0.624873	0.627501
HLA-A*68:01	GTITSGWTF	Snyder et al., 2020	6.5	0.16268	-0.6038	0.445505	Non-Toxin	NEGATIVE	CPP	no evidence	0.935094	0.660054	0.414794	0.616958	0.656725	0.669981
HLA-A*33:01	NQKLIANQF	Snyder et al., 2020	6	0.01213	-0.1615	0.695171	Non-Toxin	NEGATIVE	CPP	no evidence	0.940094	0.538745	0.533119	0.616765	0.657181	0.670653
HLA-B*51:01	AIMTRCLAV	Snyder et al., 2020	7.3	-0.00479	-0.0865	0.604886	Non-Toxin	NEGATIVE	CPP	no evidence	0.927093	0.525112	0.553184	0.616737	0.655531	0.668463
HLA-A*68:02	KLWAQCVQL	Snyder et al., 2020	10	-0.08512	0.2057	0.562703	Non-Toxin	NEGATIVE	CPP	no evidence	0.90009	0.460384	0.631354	0.616713	0.652135	0.663943
HLA-A*30:01	DSFKEELDKY	Snyder et al., 2020	33	-0.10172	0.685	0.537125	Non-Toxin	NEGATIVE	Non-CPP	no evidence	0.670067	0.447009	0.759577	0.616648	0.623325	0.625551
HLA-A*11:01	GVAMPNLYK	Snyder et al., 2020	0.01	-0.19241	0.3414	0	Non-Toxin	NEGATIVE	CPP	no evidence	1	0.373933	0.667657	0.616636	0.664556	0.68053
HLA-A*03:01	GVAMPNLYK	Snyder et al., 2020	0.02	-0.19241	0.3414	0	Non-Toxin	NEGATIVE	CPP	no evidence	0.9999	0.373933	0.667657	0.616616	0.664526	0.680497
HLA-B*07:02	GTITSGWTF	Snyder et al., 2020	6.7	0.16268	-0.6038	0.445505	Non-Toxin	NEGATIVE	CPP	no evidence	0.933093	0.660054	0.414794	0.616558	0.656125	0.669314
HLA-A*68:01	IYSKHTPINL	Snyder et al., 2020	28	-0.1033	0.5952	0.671502	Non-Toxin	NEGATIVE	Non-CPP	no evidence	0.720072	0.445735	0.735554	0.61653	0.629473	0.633787
HLA-A*03:01	IPRRNVATL	Snyder et al., 2020	21	0.15714	-0.3201	0.609086	Non-Toxin	NEGATIVE	CPP	no evidence	0.790079	0.65559	0.49069	0.616528	0.638222	0.645453
HLA-B*07:02	LLALHRSYL	Snyder et al., 2020	1.1	-0.06002	-0.039	0.472037	Non-Toxin	NEGATIVE	CPP	no evidence	0.989099	0.480609	0.565891	0.61642	0.663005	0.678533
HLA-A*30:01	GVAMPNLYK	Snyder et al., 2020	0.15	-0.19241	0.3414	0	Non-Toxin	NEGATIVE	CPP	no evidence	0.9986	0.373933	0.667657	0.616356	0.664136	0.680063
HLA-B*07:02	NQKLIANQF	Snyder et al., 2020	6.3	0.01213	-0.1615	0.695171	Non-Toxin	NEGATIVE	CPP	no evidence	0.937094	0.538745	0.533119	0.616165	0.656281	0.669653
HLA-A*02:01	FVFKNIDGY	Snyder et al., 2020	6.9	-0.0215	-0.0494	0.564802	Non-Toxin	NEGATIVE	CPP	no evidence	0.931093	0.511647	0.563109	0.616121	0.655493	0.668616
HLA-A*31:01	GTITSGWTF	Snyder et al., 2020	7	0.16268	-0.6038	0.445505	Non-Toxin	NEGATIVE	CPP	no evidence	0.930093	0.660054	0.414794	0.615958	0.655225	0.668314
HLA-A*02:01	LLALHRSYL	Snyder et al., 2020	1.4	-0.06002	-0.039	0.472037	Non-Toxin	NEGATIVE	CPP	no evidence	0.986099	0.480609	0.565891	0.61582	0.662105	0.677533
HLA-A*31:01	KLSYGIATV	Snyder et al., 2020	6.1	0.15656	-0.6036	0.556404	Non-Toxin	NEGATIVE	CPP	no evidence	0.939094	0.655123	0.414848	0.615807	0.656218	0.669688
HLA-A*33:01	RVDFCGKGY	Snyder et al., 2020	22	-0.0578	0.3388	0.45963	Non-Toxin	NEGATIVE	CPP	no evidence	0.780078	0.482398	0.666961	0.615759	0.636299	0.643146
HLA-B*40:01	FPPTSFGPL	Snyder et al., 2020	16	0.00668	0.0319	0.438252	Non-Toxin	NEGATIVE	CPP	no evidence	0.840084	0.534354	0.584858	0.615702	0.643749	0.653099
HLA-A*02:03	FVFKNIDGY	Snyder et al., 2020	7.2	-0.0215	-0.0494	0.564802	Non-Toxin	NEGATIVE	CPP	no evidence	0.928093	0.511647	0.563109	0.615521	0.654592	0.667616
HLA-A*68:01	GVAMPNLYK	Snyder et al., 2020	0.6	-0.19241	0.3414	0	Non-Toxin	NEGATIVE	CPP	no evidence	0.994099	0.373933	0.667657	0.615456	0.662786	0.678563
HLA-B*44:03	YLNTLTLAV	Snyder et al., 2020	18	0.0762	-0.1115	0.372972	Non-Toxin	POSITIVE	CPP	no evidence	0.820082	0.590371	0.546495	0.618763	0.643928	0.652316
HLA-A*11:01	FTISVTTEIL	Snyder et al., 2020	21	0.15353	-0.3203	0.47051	Non-Toxin	NEGATIVE	Non-CPP	no evidence	0.790079	0.652681	0.490637	0.615343	0.637185	0.644466
HLA-B*08:01	RILGAGCFV	Snyder et al., 2020	29	0.1234	0.1444	0.400076	Non-Toxin	POSITIVE	CPP	no evidence	0.710071	0.628403	0.614955	0.639357	0.648197	0.651143
HLA-B*35:01	RILGAGCFV	Snyder et al., 2020	29	0.1234	0.1444	0.400076	Non-Toxin	POSITIVE	CPP	no evidence	0.710071	0.628403	0.614955	0.639357	0.648197	0.651143
HLA-A*26:01	RLFARTRSMW	Snyder et al., 2020	7.8	-0.02793	-0.0219	0.680855	Non-Toxin	NEGATIVE	Non-CPP	no evidence	0.922092	0.506466	0.570465	0.615191	0.653554	0.666341
HLA-A*30:01	NQKLIANQF	Snyder et al., 2020	6.8	0.01213	-0.1615	0.695171	Non-Toxin	NEGATIVE	CPP	no evidence	0.932093	0.538745	0.533119	0.615165	0.654781	0.667986
HLA-A*30:02	QLMCQPILLL	Snyder et al., 2020	11	-0.12541	0.331	0.529872	Non-Toxin	POSITIVE	Non-CPP	no evidence	0.890089	0.42792	0.664874	0.615135	0.649505	0.660961
HLA-A*31:01	QLMCQPILLL	Snyder et al., 2020	11	-0.12541	0.331	0.529872	Non-Toxin	POSITIVE	Non-CPP	no evidence	0.890089	0.42792	0.664874	0.615135	0.649505	0.660961
HLA-A*24:02	FVFKNIDGY	Snyder et al., 2020	7.4	-0.0215	-0.0494	0.564802	Non-Toxin	NEGATIVE	CPP	no evidence	0.926093	0.511647	0.563109	0.615121	0.653992	0.66695
HLA-B*07:02	SEPVLKGVKL	Snyder et al., 2020	0.11	-0.24212	0.478	0.75167	Non-Toxin	NEGATIVE	Non-CPP	no evidence	0.999	0.333879	0.7042	0.615031	0.663028	0.679026
HLA-B*40:01	SEPVLKGVKL	Snyder et al., 2020	0.17	-0.24212	0.478	0.75167	Non-Toxin	NEGATIVE	Non-CPP	no evidence	0.9984	0.333879	0.7042	0.614911	0.662847	0.678826
HLA-A*33:01	KLWAQCVQL	Snyder et al., 2020	11	-0.08512	0.2057	0.562703	Non-Toxin	NEGATIVE	CPP	no evidence	0.890089	0.460384	0.631354	0.614713	0.649135	0.660609
HLA-B*44:02	SEPVLKGVKL	Snyder et al., 2020	0.43	-0.24212	0.478	0.75167	Non-Toxin	NEGATIVE	Non-CPP	no evidence	0.9958	0.333879	0.7042	0.614391	0.662067	0.677959
HLA-B*44:03	SEPVLKGVKL	Snyder et al., 2020	0.45	-0.24212	0.478	0.75167	Non-Toxin	NEGATIVE	Non-CPP	no evidence	0.9956	0.333879	0.7042	0.614351	0.662007	0.677893
HLA-B*40:01	KFPRGQGVPI	Snyder et al., 2020	21	0.02894	0.0453	0.309219	Non-Toxin	NEGATIVE	Non-CPP	no evidence	0.790079	0.55229	0.588443	0.614309	0.63628	0.643604
HLA-A*02:01	GTITSGWTF	Snyder et al., 2020	7.9	0.16268	-0.6038	0.445505	Non-Toxin	NEGATIVE	CPP	no evidence	0.921092	0.660054	0.414794	0.614158	0.652524	0.665313
HLA-A*02:03	RLFARTRSMW	Snyder et al., 2020	8.4	-0.02793	-0.0219	0.680855	Non-Toxin	NEGATIVE	Non-CPP	no evidence	0.916092	0.506466	0.570465	0.613991	0.651754	0.664341
HLA-B*08:01	SEPVLKGVKL	Snyder et al., 2020	0.71	-0.24212	0.478	0.75167	Non-Toxin	NEGATIVE	Non-CPP	no evidence	0.992999	0.333879	0.7042	0.613831	0.661227	0.677026
HLA-A*24:02	RVDFCGKGY	Snyder et al., 2020	23	-0.0578	0.3388	0.45963	Non-Toxin	NEGATIVE	CPP	no evidence	0.770077	0.482398	0.666961	0.613759	0.633299	0.639812
HLA-A*03:01	FLNGSCGSV	Snyder et al., 2020	22	-0.24791	0.8916	0.0536362	Non-Toxin	NEGATIVE	CPP	no evidence	0.780078	0.329213	0.814848	0.61364	0.634445	0.64138
HLA-B*15:01	LLALHRSYL	Snyder et al., 2020	2.5	-0.06002	-0.039	0.472037	Non-Toxin	NEGATIVE	CPP	no evidence	0.975098	0.480609	0.565891	0.61362	0.658804	0.673866
HLA-A*32:01	LLALHRSYL	Snyder et al., 2020	2.5	-0.06002	-0.039	0.472037	Non-Toxin	NEGATIVE	CPP	no evidence	0.975098	0.480609	0.565891	0.61362	0.658804	0.673866
HLA-B*51:01	FVFKNIDGY	Snyder et al., 2020	8.2	-0.0215	-0.0494	0.564802	Non-Toxin	NEGATIVE	CPP	no evidence	0.918092	0.511647	0.563109	0.613521	0.651592	0.664283
HLA-B*58:01	KLSYGIATV	Snyder et al., 2020	7.3	0.15656	-0.6036	0.556404	Non-Toxin	NEGATIVE	CPP	no evidence	0.927093	0.655123	0.414848	0.613407	0.652617	0.665688
HLA-A*03:01	FTISVTTEIL	Snyder et al., 2020	22	0.15353	-0.3203	0.47051	Non-Toxin	NEGATIVE	Non-CPP	no evidence	0.780078	0.652681	0.490637	0.613343	0.634185	0.641132
HLA-B*40:01	WIFGTTLDSK	Snyder et al., 2020	56	0.05932	0.5989	0.731819	Non-Toxin	NEGATIVE	Non-CPP	no evidence	0.440044	0.57677	0.736544	0.613334	0.591673	0.584452
HLA-B*40:01	QLMCQPILLL	Snyder et al., 2020	12	-0.12541	0.331	0.529872	Non-Toxin	POSITIVE	Non-CPP	no evidence	0.880088	0.42792	0.664874	0.613135	0.646504	0.657627
HLA-A*03:01	GTITSGWTF	Snyder et al., 2020	8.5	0.16268	-0.6038	0.445505	Non-Toxin	NEGATIVE	CPP	no evidence	0.915092	0.660054	0.414794	0.612957	0.650724	0.663313
HLA-A*31:01	GVAMPNLYK	Snyder et al., 2020	1.9	-0.19241	0.3414	0	Non-Toxin	NEGATIVE	CPP	no evidence	0.981098	0.373933	0.667657	0.612856	0.658886	0.674229
HLA-A*01:01	RVGARKSAPL	Snyder et al., 2020	34	-0.23842	1.0797	0.75816	Non-Toxin	NEGATIVE	Non-CPP	no evidence	0.660066	0.33686	0.865169	0.612825	0.61873	0.620698
HLA-B*53:01	KLWAQCVQL	Snyder et al., 2020	12	-0.08512	0.2057	0.562703	Non-Toxin	NEGATIVE	CPP	no evidence	0.880088	0.460384	0.631354	0.612713	0.646135	0.657275
HLA-A*11:01	KLWAQCVQL	Snyder et al., 2020	12	-0.08512	0.2057	0.562703	Non-Toxin	NEGATIVE	CPP	no evidence	0.880088	0.460384	0.631354	0.612713	0.646135	0.657275
HLA-B*44:03	KLWAQCVQL	Snyder et al., 2020	12	-0.08512	0.2057	0.562703	Non-Toxin	NEGATIVE	CPP	no evidence	0.880088	0.460384	0.631354	0.612713	0.646135	0.657275
HLA-B*07:02	RLFARTRSMW	Snyder et al., 2020	9.1	-0.02793	-0.0219	0.680855	Non-Toxin	NEGATIVE	Non-CPP	no evidence	0.909091	0.506466	0.570465	0.612591	0.649653	0.662008
HLA-A*03:01	AIMTRCLAV	Snyder et al., 2020	9.4	-0.00479	-0.0865	0.604886	Non-Toxin	NEGATIVE	CPP	no evidence	0.906091	0.525112	0.553184	0.612536	0.649231	0.661462
HLA-B*07:02	KLSYGIATV	Snyder et al., 2020	7.9	0.15656	-0.6036	0.556404	Non-Toxin	NEGATIVE	CPP	no evidence	0.921092	0.655123	0.414848	0.612206	0.650817	0.663687
HLA-A*23:01	RVDFCGKGY	Snyder et al., 2020	24	-0.0578	0.3388	0.45963	Non-Toxin	NEGATIVE	CPP	no evidence	0.760076	0.482398	0.666961	0.611759	0.630298	0.636478
HLA-A*02:06	FPPTSFGPL	Snyder et al., 2020	18	0.00668	0.0319	0.438252	Non-Toxin	NEGATIVE	CPP	no evidence	0.820082	0.534354	0.584858	0.611701	0.637749	0.646431
HLA-A*30:02	FLNGSCGSV	Snyder et al., 2020	23	-0.24791	0.8916	0.0536362	Non-Toxin	NEGATIVE	CPP	no evidence	0.770077	0.329213	0.814848	0.61164	0.631444	0.638046
HLA-B*53:01	FLNGSCGSV	Snyder et al., 2020	23	-0.24791	0.8916	0.0536362	Non-Toxin	NEGATIVE	CPP	no evidence	0.770077	0.329213	0.814848	0.61164	0.631444	0.638046
HLA-B*15:01	AIMTRCLAV	Snyder et al., 2020	9.9	-0.00479	-0.0865	0.604886	Non-Toxin	NEGATIVE	CPP	no evidence	0.90109	0.525112	0.553184	0.611536	0.64773	0.659795
HLA-A*33:01	LPAADLDDF	Snyder et al., 2020	59	0.09491	0.5305	0.465929	Non-Toxin	NEGATIVE	CPP	no evidence	0.410041	0.605447	0.718245	0.611485	0.586305	0.577911
HLA-A*02:06	LLALHRSYL	Snyder et al., 2020	3.6	-0.06002	-0.039	0.472037	Non-Toxin	NEGATIVE	CPP	no evidence	0.964096	0.480609	0.565891	0.611419	0.655504	0.670199
HLA-B*44:03	WIFGTTLDSK	Snyder et al., 2020	57	0.05932	0.5989	0.731819	Non-Toxin	NEGATIVE	Non-CPP	no evidence	0.430043	0.57677	0.736544	0.611334	0.588673	0.581119
HLA-A*31:01	FVFKNIDGY	Snyder et al., 2020	9.3	-0.0215	-0.0494	0.564802	Non-Toxin	NEGATIVE	CPP	no evidence	0.907091	0.511647	0.563109	0.611321	0.648292	0.660616
HLA-A*30:01	QLMCQPILLL	Snyder et al., 2020	13	-0.12541	0.331	0.529872	Non-Toxin	POSITIVE	Non-CPP	no evidence	0.870087	0.42792	0.664874	0.611135	0.643504	0.654294
HLA-B*53:01	QLMCQPILLL	Snyder et al., 2020	13	-0.12541	0.331	0.529872	Non-Toxin	POSITIVE	Non-CPP	no evidence	0.870087	0.42792	0.664874	0.611135	0.643504	0.654294
HLA-B*53:01	SEPVLKGVKL	Snyder et al., 2020	2.2	-0.24212	0.478	0.75167	Non-Toxin	NEGATIVE	Non-CPP	no evidence	0.978098	0.333879	0.7042	0.610851	0.656757	0.672059
HLA-B*07:02	RISNCVADY	Snyder et al., 2020	17	-0.02787	0.1505	0.090857	Non-Toxin	POSITIVE	CPP	no evidence	0.830083	0.506515	0.616586	0.615257	0.64211	0.651061
HLA-B*51:01	KLWAQCVQL	Snyder et al., 2020	13	-0.08512	0.2057	0.562703	Non-Toxin	NEGATIVE	CPP	no evidence	0.870087	0.460384	0.631354	0.610713	0.643134	0.653942
HLA-B*07:02	DSFKEELDKY	Snyder et al., 2020	36	-0.10172	0.685	0.537125	Non-Toxin	NEGATIVE	Non-CPP	no evidence	0.640064	0.447009	0.759577	0.610647	0.614324	0.61555
HLA-A*33:01	GTITSGWTF	Snyder et al., 2020	9.7	0.16268	-0.6038	0.445505	Non-Toxin	NEGATIVE	CPP	no evidence	0.90309	0.660054	0.414794	0.610557	0.647124	0.659313
HLA-A*03:01	KFPRGQGVPI	Snyder et al., 2020	23	0.02894	0.0453	0.309219	Non-Toxin	NEGATIVE	Non-CPP	no evidence	0.770077	0.55229	0.588443	0.610309	0.63028	0.636937
HLA-A*68:01	FVRATATIPI	Snyder et al., 2020	30	0.27445	-0.5662	0.468219	Non-Toxin	NEGATIVE	Non-CPP	no evidence	0.70007	0.750115	0.424853	0.610001	0.62126	0.625013
HLA-A*02:03	FPPTSFGPL	Snyder et al., 2020	19	0.00668	0.0319	0.438252	Non-Toxin	NEGATIVE	CPP	no evidence	0.810081	0.534354	0.584858	0.609701	0.634749	0.643098
HLA-A*31:01	LPAADLDDF	Snyder et al., 2020	60	0.09491	0.5305	0.465929	Non-Toxin	NEGATIVE	CPP	no evidence	0.40004	0.605447	0.718245	0.609485	0.583304	0.574577
HLA-A*30:01	FTISVTTEIL	Snyder et al., 2020	24	0.15353	-0.3203	0.47051	Non-Toxin	NEGATIVE	Non-CPP	no evidence	0.760076	0.652681	0.490637	0.609342	0.628184	0.634465
HLA-A*30:02	AIMTRCLAV	Snyder et al., 2020	11	-0.00479	-0.0865	0.604886	Non-Toxin	NEGATIVE	CPP	no evidence	0.890089	0.525112	0.553184	0.609336	0.64443	0.656128
HLA-A*26:01	AIMTRCLAV	Snyder et al., 2020	11	-0.00479	-0.0865	0.604886	Non-Toxin	NEGATIVE	CPP	no evidence	0.890089	0.525112	0.553184	0.609336	0.64443	0.656128
HLA-B*44:03	RISNCVADY	Snyder et al., 2020	17	-0.02787	0.1505	0.090857	Non-Toxin	POSITIVE	CPP	no evidence	0.830083	0.506515	0.616586	0.615257	0.64211	0.651061
HLA-B*51:01	SEPVLKGVKL	Snyder et al., 2020	3.1	-0.24212	0.478	0.75167	Non-Toxin	NEGATIVE	Non-CPP	no evidence	0.969097	0.333879	0.7042	0.609051	0.654057	0.669059
HLA-A*33:01	RVGARKSAPL	Snyder et al., 2020	36	-0.23842	1.0797	0.75816	Non-Toxin	NEGATIVE	Non-CPP	no evidence	0.640064	0.33686	0.865169	0.608824	0.612729	0.614031
HLA-A*26:01	KLSYGIATV	Snyder et al., 2020	9.6	0.15656	-0.6036	0.556404	Non-Toxin	NEGATIVE	CPP	no evidence	0.90409	0.655123	0.414848	0.608806	0.645717	0.65802
HLA-A*26:01	KLWAQCVQL	Snyder et al., 2020	14	-0.08512	0.2057	0.562703	Non-Toxin	NEGATIVE	CPP	no evidence	0.860086	0.460384	0.631354	0.608712	0.640134	0.650608
HLA-B*35:01	KLWAQCVQL	Snyder et al., 2020	14	-0.08512	0.2057	0.562703	Non-Toxin	NEGATIVE	CPP	no evidence	0.860086	0.460384	0.631354	0.608712	0.640134	0.650608
HLA-A*30:01	YLDAYNMMI	Snyder et al., 2020	30	-0.21392	0.8901	0.445314	Non-Toxin	NEGATIVE	CPP	no evidence	0.70007	0.356601	0.814446	0.608433	0.619888	0.623706
HLA-A*68:02	KFPRGQGVPI	Snyder et al., 2020	24	0.02894	0.0453	0.309219	Non-Toxin	NEGATIVE	Non-CPP	no evidence	0.760076	0.55229	0.588443	0.608309	0.627279	0.633603
HLA-B*15:01	KFPRGQGVPI	Snyder et al., 2020	24	0.02894	0.0453	0.309219	Non-Toxin	NEGATIVE	Non-CPP	no evidence	0.760076	0.55229	0.588443	0.608309	0.627279	0.633603
HLA-B*08:01	KLSYGIATV	Snyder et al., 2020	9.9	0.15656	-0.6036	0.556404	Non-Toxin	NEGATIVE	CPP	no evidence	0.90109	0.655123	0.414848	0.608206	0.644817	0.65702
HLA-A*68:02	LLALHRSYL	Snyder et al., 2020	5.3	-0.06002	-0.039	0.472037	Non-Toxin	NEGATIVE	CPP	no evidence	0.947095	0.480609	0.565891	0.608019	0.650403	0.664532
HLA-A*03:01	FVRATATIPI	Snyder et al., 2020	31	0.27445	-0.5662	0.468219	Non-Toxin	NEGATIVE	Non-CPP	no evidence	0.690069	0.750115	0.424853	0.608001	0.618259	0.621679
HLA-A*30:01	FVFKNIDGY	Snyder et al., 2020	11	-0.0215	-0.0494	0.564802	Non-Toxin	NEGATIVE	CPP	no evidence	0.890089	0.511647	0.563109	0.60792	0.643191	0.654948
HLA-B*35:01	SEPVLKGVKL	Snyder et al., 2020	3.7	-0.24212	0.478	0.75167	Non-Toxin	NEGATIVE	Non-CPP	no evidence	0.963096	0.333879	0.7042	0.607851	0.652256	0.667058
HLA-A*01:01	QLMCQPILLL	Snyder et al., 2020	15	-0.12541	0.331	0.529872	Non-Toxin	POSITIVE	Non-CPP	no evidence	0.850085	0.42792	0.664874	0.607135	0.637503	0.647626
HLA-A*11:01	QLMCQPILLL	Snyder et al., 2020	15	-0.12541	0.331	0.529872	Non-Toxin	POSITIVE	Non-CPP	no evidence	0.850085	0.42792	0.664874	0.607135	0.637503	0.647626
HLA-A*02:06	WICLLQFAY	Snyder et al., 2020	42	-0.02684	0.5382	0.617103	Toxin	NEGATIVE	CPP	no evidence	0.580058	0.507345	0.720305	0.607071	0.603695	0.602569
HLA-B*40:01	WICLLQFAY	Snyder et al., 2020	42	-0.02684	0.5382	0.617103	Toxin	NEGATIVE	CPP	no evidence	0.580058	0.507345	0.720305	0.607071	0.603695	0.602569
HLA-A*01:01	RLFARTRSMW	Snyder et al., 2020	12	-0.02793	-0.0219	0.680855	Non-Toxin	NEGATIVE	Non-CPP	no evidence	0.880088	0.506466	0.570465	0.60679	0.640953	0.65234
HLA-A*02:01	RLFARTRSMW	Snyder et al., 2020	12	-0.02793	-0.0219	0.680855	Non-Toxin	NEGATIVE	Non-CPP	no evidence	0.880088	0.506466	0.570465	0.60679	0.640953	0.65234
HLA-A*02:03	NQKLIANQF	Snyder et al., 2020	11	0.01213	-0.1615	0.695171	Non-Toxin	NEGATIVE	CPP	no evidence	0.890089	0.538745	0.533119	0.606764	0.642179	0.653985
HLA-A*11:01	IPRRNVATL	Snyder et al., 2020	26	0.15714	-0.3201	0.609086	Non-Toxin	NEGATIVE	CPP	no evidence	0.740074	0.65559	0.49069	0.606527	0.62322	0.628785
HLA-A*68:01	YLDAYNMMI	Snyder et al., 2020	31	-0.21392	0.8901	0.445314	Non-Toxin	NEGATIVE	CPP	no evidence	0.690069	0.356601	0.814446	0.606433	0.616887	0.620372
HLA-A*02:03	KFPRGQGVPI	Snyder et al., 2020	25	0.02894	0.0453	0.309219	Non-Toxin	NEGATIVE	Non-CPP	no evidence	0.750075	0.55229	0.588443	0.606308	0.624279	0.630269
HLA-B*53:01	RILGAGCFV	Snyder et al., 2020	30	0.1234	0.1444	0.400076	Non-Toxin	POSITIVE	CPP	no evidence	0.70007	0.628403	0.614955	0.637357	0.645196	0.647809
HLA-A*32:01	FIAGLIAIV	Snyder et al., 2020	7.4	0.27206	-1.1534	0.475091	Non-Toxin	POSITIVE	CPP	no evidence	0.926093	0.748189	0.267764	0.5916	0.633411	0.647348
HLA-B*08:01	FIAGLIAIV	Snyder et al., 2020	7.6	0.27206	-1.1534	0.475091	Non-Toxin	POSITIVE	CPP	no evidence	0.924092	0.748189	0.267764	0.591199	0.632811	0.646682
HLA-A*68:01	RILGAGCFV	Snyder et al., 2020	31	0.1234	0.1444	0.400076	Non-Toxin	POSITIVE	CPP	no evidence	0.690069	0.628403	0.614955	0.635357	0.642196	0.644476
HLA-B*57:01	KLSYGIATV	Snyder et al., 2020	11	0.15656	-0.6036	0.556404	Non-Toxin	NEGATIVE	CPP	no evidence	0.890089	0.655123	0.414848	0.606006	0.641516	0.653353
HLA-A*24:02	KLSYGIATV	Snyder et al., 2020	11	0.15656	-0.6036	0.556404	Non-Toxin	NEGATIVE	CPP	no evidence	0.890089	0.655123	0.414848	0.606006	0.641516	0.653353
HLA-A*23:01	KLSYGIATV	Snyder et al., 2020	11	0.15656	-0.6036	0.556404	Non-Toxin	NEGATIVE	CPP	no evidence	0.890089	0.655123	0.414848	0.606006	0.641516	0.653353
HLA-B*40:01	KLSYGIATV	Snyder et al., 2020	11	0.15656	-0.6036	0.556404	Non-Toxin	NEGATIVE	CPP	no evidence	0.890089	0.655123	0.414848	0.606006	0.641516	0.653353
HLA-A*32:01	VFITLCFTLK	Snyder et al., 2020	31	0.15544	-0.2266	0.748998	Non-Toxin	POSITIVE	Non-CPP	no evidence	0.690069	0.65422	0.515704	0.605983	0.616494	0.619998
HLA-B*40:01	FVFKNIDGY	Snyder et al., 2020	12	-0.0215	-0.0494	0.564802	Non-Toxin	NEGATIVE	CPP	no evidence	0.880088	0.511647	0.563109	0.60592	0.640191	0.651615
HLA-A*33:01	GVAMPNLYK	Snyder et al., 2020	5.4	-0.19241	0.3414	0	Non-Toxin	NEGATIVE	CPP	no evidence	0.946095	0.373933	0.667657	0.605855	0.648385	0.662561
HLA-A*30:01	LLALHRSYL	Snyder et al., 2020	6.4	-0.06002	-0.039	0.472037	Non-Toxin	NEGATIVE	CPP	no evidence	0.936094	0.480609	0.565891	0.605819	0.647103	0.660865
HLA-A*30:02	GVAMPNLYK	Snyder et al., 2020	5.5	-0.19241	0.3414	0	Non-Toxin	NEGATIVE	CPP	no evidence	0.945095	0.373933	0.667657	0.605655	0.648085	0.662228
HLA-A*01:01	GVAMPNLYK	Snyder et al., 2020	5.5	-0.19241	0.3414	0	Non-Toxin	NEGATIVE	CPP	no evidence	0.945095	0.373933	0.667657	0.605655	0.648085	0.662228
HLA-A*02:03	LPAADLDDF	Snyder et al., 2020	62	0.09491	0.5305	0.465929	Non-Toxin	NEGATIVE	CPP	no evidence	0.380038	0.605447	0.718245	0.605484	0.577304	0.56791
HLA-A*31:01	AIMTRCLAV	Snyder et al., 2020	13	-0.00479	-0.0865	0.604886	Non-Toxin	NEGATIVE	CPP	no evidence	0.870087	0.525112	0.553184	0.605336	0.638429	0.649461
HLA-A*11:01	AIMTRCLAV	Snyder et al., 2020	13	-0.00479	-0.0865	0.604886	Non-Toxin	NEGATIVE	CPP	no evidence	0.870087	0.525112	0.553184	0.605336	0.638429	0.649461
HLA-A*32:01	GVAMPNLYK	Snyder et al., 2020	5.7	-0.19241	0.3414	0	Non-Toxin	NEGATIVE	CPP	no evidence	0.943094	0.373933	0.667657	0.605255	0.647485	0.661561
HLA-B*08:01	ATVVIGTSK	Snyder et al., 2020	41	0.15254	-0.0379	0.428326	Non-Toxin	NEGATIVE	CPP	no evidence	0.590059	0.651883	0.566185	0.605239	0.603342	0.602709
HLA-B*51:01	QLMCQPILLL	Snyder et al., 2020	16	-0.12541	0.331	0.529872	Non-Toxin	POSITIVE	Non-CPP	no evidence	0.840084	0.42792	0.664874	0.605134	0.634503	0.644293
HLA-B*44:02	QLMCQPILLL	Snyder et al., 2020	16	-0.12541	0.331	0.529872	Non-Toxin	POSITIVE	Non-CPP	no evidence	0.840084	0.42792	0.664874	0.605134	0.634503	0.644293
HLA-A*68:01	RVGARKSAPL	Snyder et al., 2020	38	-0.23842	1.0797	0.75816	Non-Toxin	NEGATIVE	Non-CPP	no evidence	0.620062	0.33686	0.865169	0.604824	0.606729	0.607363
HLA-B*44:02	RVGARKSAPL	Snyder et al., 2020	38	-0.23842	1.0797	0.75816	Non-Toxin	NEGATIVE	Non-CPP	no evidence	0.620062	0.33686	0.865169	0.604824	0.606729	0.607363
HLA-A*11:01	RLFARTRSMW	Snyder et al., 2020	13	-0.02793	-0.0219	0.680855	Non-Toxin	NEGATIVE	Non-CPP	no evidence	0.870087	0.506466	0.570465	0.60479	0.637952	0.649006
HLA-A*31:01	NQKLIANQF	Snyder et al., 2020	12	0.01213	-0.1615	0.695171	Non-Toxin	NEGATIVE	CPP	no evidence	0.880088	0.538745	0.533119	0.604763	0.639179	0.650651
HLA-A*24:02	LLALHRSYL	Snyder et al., 2020	7.1	-0.06002	-0.039	0.472037	Non-Toxin	NEGATIVE	CPP	no evidence	0.929093	0.480609	0.565891	0.604419	0.645003	0.658531
HLA-B*57:01	KFPRGQGVPI	Snyder et al., 2020	26	0.02894	0.0453	0.309219	Non-Toxin	NEGATIVE	Non-CPP	no evidence	0.740074	0.55229	0.588443	0.604308	0.621279	0.626936
HLA-A*26:01	GVAMPNLYK	Snyder et al., 2020	6.4	-0.19241	0.3414	0	Non-Toxin	NEGATIVE	CPP	no evidence	0.936094	0.373933	0.667657	0.603855	0.645385	0.659228
HLA-A*01:01	FPPTSFGPL	Snyder et al., 2020	22	0.00668	0.0319	0.438252	Non-Toxin	NEGATIVE	CPP	no evidence	0.780078	0.534354	0.584858	0.6037	0.625748	0.633097
HLA-A*02:01	FPPTSFGPL	Snyder et al., 2020	22	0.00668	0.0319	0.438252	Non-Toxin	NEGATIVE	CPP	no evidence	0.780078	0.534354	0.584858	0.6037	0.625748	0.633097
HLA-B*40:01	FLNGSCGSV	Snyder et al., 2020	27	-0.24791	0.8916	0.0536362	Non-Toxin	NEGATIVE	CPP	no evidence	0.730073	0.329213	0.814848	0.603639	0.619443	0.624711
HLA-A*01:01	LLALHRSYL	Snyder et al., 2020	7.5	-0.06002	-0.039	0.472037	Non-Toxin	NEGATIVE	CPP	no evidence	0.925093	0.480609	0.565891	0.603619	0.643803	0.657198
HLA-B*15:01	YQKVGMQKY	Snyder et al., 2020	0.01	-0.38452	0.515	0.484634	Non-Toxin	POSITIVE	CPP	no evidence	1	0.219137	0.714098	0.573294	0.626632	0.644412
HLA-B*44:03	QLMCQPILLL	Snyder et al., 2020	17	-0.12541	0.331	0.529872	Non-Toxin	POSITIVE	Non-CPP	no evidence	0.830083	0.42792	0.664874	0.603134	0.631503	0.640959
HLA-A*68:01	NQKLIANQF	Snyder et al., 2020	13	0.01213	-0.1615	0.695171	Non-Toxin	NEGATIVE	CPP	no evidence	0.870087	0.538745	0.533119	0.602763	0.636179	0.647317
HLA-A*01:01	KLWAQCVQL	Snyder et al., 2020	17	-0.08512	0.2057	0.562703	Non-Toxin	NEGATIVE	CPP	no evidence	0.830083	0.460384	0.631354	0.602712	0.631133	0.640607
HLA-B*44:02	KLWAQCVQL	Snyder et al., 2020	17	-0.08512	0.2057	0.562703	Non-Toxin	NEGATIVE	CPP	no evidence	0.830083	0.460384	0.631354	0.602712	0.631133	0.640607
HLA-A*02:06	DSFKEELDKY	Snyder et al., 2020	40	-0.10172	0.685	0.537125	Non-Toxin	NEGATIVE	Non-CPP	no evidence	0.60006	0.447009	0.759577	0.602646	0.602323	0.602215
HLA-A*02:01	DSFKEELDKY	Snyder et al., 2020	40	-0.10172	0.685	0.537125	Non-Toxin	NEGATIVE	Non-CPP	no evidence	0.60006	0.447009	0.759577	0.602646	0.602323	0.602215
HLA-A*31:01	IPRRNVATL	Snyder et al., 2020	28	0.15714	-0.3201	0.609086	Non-Toxin	NEGATIVE	CPP	no evidence	0.720072	0.65559	0.49069	0.602526	0.61722	0.622117
HLA-A*02:01	KFPRGQGVPI	Snyder et al., 2020	27	0.02894	0.0453	0.309219	Non-Toxin	NEGATIVE	Non-CPP	no evidence	0.730073	0.55229	0.588443	0.602308	0.618279	0.623602
HLA-B*51:01	KLSYGIATV	Snyder et al., 2020	13	0.15656	-0.6036	0.556404	Non-Toxin	NEGATIVE	CPP	no evidence	0.870087	0.655123	0.414848	0.602005	0.635516	0.646686
HLA-A*01:01	KLSYGIATV	Snyder et al., 2020	13	0.15656	-0.6036	0.556404	Non-Toxin	NEGATIVE	CPP	no evidence	0.870087	0.655123	0.414848	0.602005	0.635516	0.646686
HLA-A*11:01	KLSYGIATV	Snyder et al., 2020	13	0.15656	-0.6036	0.556404	Non-Toxin	NEGATIVE	CPP	no evidence	0.870087	0.655123	0.414848	0.602005	0.635516	0.646686
HLA-B*57:01	FVRATATIPI	Snyder et al., 2020	34	0.27445	-0.5662	0.468219	Non-Toxin	NEGATIVE	Non-CPP	no evidence	0.660066	0.750115	0.424853	0.602	0.609258	0.611678
HLA-A*02:03	GTITSGWTF	Snyder et al., 2020	14	0.16268	-0.6038	0.445505	Non-Toxin	NEGATIVE	CPP	no evidence	0.860086	0.660054	0.414794	0.601956	0.634223	0.644978
HLA-A*02:03	RVDFCGKGY	Snyder et al., 2020	29	-0.0578	0.3388	0.45963	Non-Toxin	NEGATIVE	CPP	no evidence	0.710071	0.482398	0.666961	0.601758	0.615297	0.61981
HLA-A*68:01	FPPTSFGPL	Snyder et al., 2020	23	0.00668	0.0319	0.438252	Non-Toxin	NEGATIVE	CPP	no evidence	0.770077	0.534354	0.584858	0.6017	0.622747	0.629763
HLA-A*30:01	FLNGSCGSV	Snyder et al., 2020	28	-0.24791	0.8916	0.0536362	Non-Toxin	NEGATIVE	CPP	no evidence	0.720072	0.329213	0.814848	0.601639	0.616443	0.621378
HLA-A*24:02	FLNGSCGSV	Snyder et al., 2020	28	-0.24791	0.8916	0.0536362	Non-Toxin	NEGATIVE	CPP	no evidence	0.720072	0.329213	0.814848	0.601639	0.616443	0.621378
HLA-A*26:01	LLALHRSYL	Snyder et al., 2020	8.5	-0.06002	-0.039	0.472037	Non-Toxin	NEGATIVE	CPP	no evidence	0.915092	0.480609	0.565891	0.601618	0.640802	0.653864
HLA-A*33:01	AIMTRCLAV	Snyder et al., 2020	15	-0.00479	-0.0865	0.604886	Non-Toxin	NEGATIVE	CPP	no evidence	0.850085	0.525112	0.553184	0.601335	0.632429	0.642793
HLA-B*44:02	WIFGTTLDSK	Snyder et al., 2020	62	0.05932	0.5989	0.731819	Non-Toxin	NEGATIVE	Non-CPP	no evidence	0.380038	0.57677	0.736544	0.601333	0.573671	0.56445
HLA-A*30:02	YQKVGMQKY	Snyder et al., 2020	0.06	-0.38452	0.515	0.484634	Non-Toxin	POSITIVE	CPP	no evidence	0.9995	0.219137	0.714098	0.573194	0.626482	0.644245
HLA-A*33:01	QLMCQPILLL	Snyder et al., 2020	18	-0.12541	0.331	0.529872	Non-Toxin	POSITIVE	Non-CPP	no evidence	0.820082	0.42792	0.664874	0.601134	0.628503	0.637625
HLA-B*35:01	RVGARKSAPL	Snyder et al., 2020	40	-0.23842	1.0797	0.75816	Non-Toxin	NEGATIVE	Non-CPP	no evidence	0.60006	0.33686	0.865169	0.600823	0.600728	0.600696
HLA-A*23:01	LLALHRSYL	Snyder et al., 2020	8.9	-0.06002	-0.039	0.472037	Non-Toxin	NEGATIVE	CPP	no evidence	0.911091	0.480609	0.565891	0.600818	0.639602	0.65253
HLA-A*33:01	RLFARTRSMW	Snyder et al., 2020	15	-0.02793	-0.0219	0.680855	Non-Toxin	NEGATIVE	Non-CPP	no evidence	0.850085	0.506466	0.570465	0.60079	0.631952	0.642339
HLA-A*68:02	NQKLIANQF	Snyder et al., 2020	14	0.01213	-0.1615	0.695171	Non-Toxin	NEGATIVE	CPP	no evidence	0.860086	0.538745	0.533119	0.600763	0.633178	0.643984
HLA-A*02:01	NQKLIANQF	Snyder et al., 2020	14	0.01213	-0.1615	0.695171	Non-Toxin	NEGATIVE	CPP	no evidence	0.860086	0.538745	0.533119	0.600763	0.633178	0.643984
HLA-B*40:01	FVRATATIPI	Snyder et al., 2020	35	0.27445	-0.5662	0.468219	Non-Toxin	NEGATIVE	Non-CPP	no evidence	0.650065	0.750115	0.424853	0.6	0.606258	0.608344
HLA-B*08:01	GTITSGWTF	Snyder et al., 2020	15	0.16268	-0.6038	0.445505	Non-Toxin	NEGATIVE	CPP	no evidence	0.850085	0.660054	0.414794	0.599956	0.631222	0.641644
HLA-B*08:01	FVFKNIDGY	Snyder et al., 2020	15	-0.0215	-0.0494	0.564802	Non-Toxin	NEGATIVE	CPP	no evidence	0.850085	0.511647	0.563109	0.599919	0.63119	0.641614
HLA-B*07:02	FVFKNIDGY	Snyder et al., 2020	15	-0.0215	-0.0494	0.564802	Non-Toxin	NEGATIVE	CPP	no evidence	0.850085	0.511647	0.563109	0.599919	0.63119	0.641614
HLA-A*30:02	LLALHRSYL	Snyder et al., 2020	9.4	-0.06002	-0.039	0.472037	Non-Toxin	NEGATIVE	CPP	no evidence	0.906091	0.480609	0.565891	0.599818	0.638102	0.650864
HLA-B*15:01	FPPTSFGPL	Snyder et al., 2020	24	0.00668	0.0319	0.438252	Non-Toxin	NEGATIVE	CPP	no evidence	0.760076	0.534354	0.584858	0.5997	0.619747	0.626429
HLA-B*35:01	FIAGLIAIV	Snyder et al., 2020	8.6	0.27206	-1.1534	0.475091	Non-Toxin	POSITIVE	CPP	no evidence	0.914091	0.748189	0.267764	0.589199	0.629811	0.643348
HLA-B*51:01	LLALHRSYL	Snyder et al., 2020	9.7	-0.06002	-0.039	0.472037	Non-Toxin	NEGATIVE	CPP	no evidence	0.90309	0.480609	0.565891	0.599218	0.637202	0.649863
HLA-A*30:01	WICLLQFAY	Snyder et al., 2020	46	-0.02684	0.5382	0.617103	Toxin	NEGATIVE	CPP	no evidence	0.540054	0.507345	0.720305	0.599071	0.591694	0.589235
HLA-A*23:01	SEPVLKGVKL	Snyder et al., 2020	8.3	-0.24212	0.478	0.75167	Non-Toxin	NEGATIVE	Non-CPP	no evidence	0.917092	0.333879	0.7042	0.59865	0.638455	0.651723
HLA-B*44:02	KFPRGQGVPI	Snyder et al., 2020	29	0.02894	0.0453	0.309219	Non-Toxin	NEGATIVE	Non-CPP	no evidence	0.710071	0.55229	0.588443	0.598308	0.612278	0.616935
HLA-A*11:01	KFPRGQGVPI	Snyder et al., 2020	29	0.02894	0.0453	0.309219	Non-Toxin	NEGATIVE	Non-CPP	no evidence	0.710071	0.55229	0.588443	0.598308	0.612278	0.616935
HLA-A*24:02	SEPVLKGVKL	Snyder et al., 2020	8.7	-0.24212	0.478	0.75167	Non-Toxin	NEGATIVE	Non-CPP	no evidence	0.913091	0.333879	0.7042	0.59785	0.637255	0.65039
HLA-A*23:01	FLNGSCGSV	Snyder et al., 2020	30	-0.24791	0.8916	0.0536362	Non-Toxin	NEGATIVE	CPP	no evidence	0.70007	0.329213	0.814848	0.597638	0.610442	0.61471
HLA-B*35:01	AIMTRCLAV	Snyder et al., 2020	17	-0.00479	-0.0865	0.604886	Non-Toxin	NEGATIVE	CPP	no evidence	0.830083	0.525112	0.553184	0.597335	0.626428	0.636126
HLA-A*24:02	AIMTRCLAV	Snyder et al., 2020	17	-0.00479	-0.0865	0.604886	Non-Toxin	NEGATIVE	CPP	no evidence	0.830083	0.525112	0.553184	0.597335	0.626428	0.636126
HLA-A*26:01	YQKVGMQKY	Snyder et al., 2020	0.45	-0.38452	0.515	0.484634	Non-Toxin	POSITIVE	CPP	no evidence	0.9956	0.219137	0.714098	0.572414	0.625312	0.642945
HLA-B*44:02	YQKVGMQKY	Snyder et al., 2020	0.73	-0.38452	0.515	0.484634	Non-Toxin	POSITIVE	CPP	no evidence	0.992799	0.219137	0.714098	0.571854	0.624472	0.642012
HLA-A*01:01	YQKVGMQKY	Snyder et al., 2020	0.74	-0.38452	0.515	0.484634	Non-Toxin	POSITIVE	CPP	no evidence	0.992699	0.219137	0.714098	0.571834	0.624442	0.641978
HLA-B*40:01	RLFARTRSMW	Snyder et al., 2020	17	-0.02793	-0.0219	0.680855	Non-Toxin	NEGATIVE	Non-CPP	no evidence	0.830083	0.506466	0.570465	0.596789	0.625951	0.635672
HLA-A*02:03	DSFKEELDKY	Snyder et al., 2020	43	-0.10172	0.685	0.537125	Non-Toxin	NEGATIVE	Non-CPP	no evidence	0.570057	0.447009	0.759577	0.596646	0.593322	0.592214
HLA-B*35:01	LLALHRSYL	Snyder et al., 2020	11	-0.06002	-0.039	0.472037	Non-Toxin	NEGATIVE	CPP	no evidence	0.890089	0.480609	0.565891	0.596618	0.633302	0.64553
HLA-B*53:01	LLALHRSYL	Snyder et al., 2020	11	-0.06002	-0.039	0.472037	Non-Toxin	NEGATIVE	CPP	no evidence	0.890089	0.480609	0.565891	0.596618	0.633302	0.64553
HLA-B*40:01	LLALHRSYL	Snyder et al., 2020	11	-0.06002	-0.039	0.472037	Non-Toxin	NEGATIVE	CPP	no evidence	0.890089	0.480609	0.565891	0.596618	0.633302	0.64553
HLA-B*35:01	YQKVGMQKY	Snyder et al., 2020	0.77	-0.38452	0.515	0.484634	Non-Toxin	POSITIVE	CPP	no evidence	0.992399	0.219137	0.714098	0.571774	0.624352	0.641878
HLA-A*26:01	SEPVLKGVKL	Snyder et al., 2020	9.6	-0.24212	0.478	0.75167	Non-Toxin	NEGATIVE	Non-CPP	no evidence	0.90409	0.333879	0.7042	0.59605	0.634555	0.64739
HLA-A*33:01	FPPTSFGPL	Snyder et al., 2020	26	0.00668	0.0319	0.438252	Non-Toxin	NEGATIVE	CPP	no evidence	0.740074	0.534354	0.584858	0.5957	0.613746	0.619762
HLA-A*01:01	AIMTRCLAV	Snyder et al., 2020	18	-0.00479	-0.0865	0.604886	Non-Toxin	NEGATIVE	CPP	no evidence	0.820082	0.525112	0.553184	0.595335	0.623428	0.632792
HLA-B*35:01	QLMCQPILLL	Snyder et al., 2020	21	-0.12541	0.331	0.529872	Non-Toxin	POSITIVE	Non-CPP	no evidence	0.790079	0.42792	0.664874	0.595133	0.619502	0.627624
HLA-B*51:01	RVGARKSAPL	Snyder et al., 2020	43	-0.23842	1.0797	0.75816	Non-Toxin	NEGATIVE	Non-CPP	no evidence	0.570057	0.33686	0.865169	0.594823	0.591727	0.590695
HLA-A*11:01	NQKLIANQF	Snyder et al., 2020	17	0.01213	-0.1615	0.695171	Non-Toxin	NEGATIVE	CPP	no evidence	0.830083	0.538745	0.533119	0.594762	0.624178	0.633983
HLA-A*31:01	LLALHRSYL	Snyder et al., 2020	12	-0.06002	-0.039	0.472037	Non-Toxin	NEGATIVE	CPP	no evidence	0.880088	0.480609	0.565891	0.594618	0.630301	0.642196
HLA-A*03:01	LLALHRSYL	Snyder et al., 2020	12	-0.06002	-0.039	0.472037	Non-Toxin	NEGATIVE	CPP	no evidence	0.880088	0.480609	0.565891	0.594618	0.630301	0.642196
HLA-B*58:01	KFPRGQGVPI	Snyder et al., 2020	31	0.02894	0.0453	0.309219	Non-Toxin	NEGATIVE	Non-CPP	no evidence	0.690069	0.55229	0.588443	0.594307	0.606277	0.610267
HLA-B*44:02	KLSYGIATV	Snyder et al., 2020	17	0.15656	-0.6036	0.556404	Non-Toxin	NEGATIVE	CPP	no evidence	0.830083	0.655123	0.414848	0.594005	0.623514	0.633351
HLA-B*44:03	FTISVTTEIL	Snyder et al., 2020	32	0.15353	-0.3203	0.47051	Non-Toxin	NEGATIVE	Non-CPP	no evidence	0.680068	0.652681	0.490637	0.593341	0.604182	0.607795
HLA-A*23:01	AIMTRCLAV	Snyder et al., 2020	19	-0.00479	-0.0865	0.604886	Non-Toxin	NEGATIVE	CPP	no evidence	0.810081	0.525112	0.553184	0.593334	0.620428	0.629459
HLA-A*68:02	SEPVLKGVKL	Snyder et al., 2020	11	-0.24212	0.478	0.75167	Non-Toxin	NEGATIVE	Non-CPP	no evidence	0.890089	0.333879	0.7042	0.593249	0.630354	0.642723
HLA-A*68:02	WICLLQFAY	Snyder et al., 2020	49	-0.02684	0.5382	0.617103	Toxin	NEGATIVE	CPP	no evidence	0.510051	0.507345	0.720305	0.59307	0.582693	0.579234
HLA-A*33:01	LLALHRSYL	Snyder et al., 2020	13	-0.06002	-0.039	0.472037	Non-Toxin	NEGATIVE	CPP	no evidence	0.870087	0.480609	0.565891	0.592617	0.627301	0.638862
HLA-B*58:01	LLALHRSYL	Snyder et al., 2020	13	-0.06002	-0.039	0.472037	Non-Toxin	NEGATIVE	CPP	no evidence	0.870087	0.480609	0.565891	0.592617	0.627301	0.638862
HLA-B*44:03	YQKVGMQKY	Snyder et al., 2020	0.82	-0.38452	0.515	0.484634	Non-Toxin	POSITIVE	CPP	no evidence	0.991899	0.219137	0.714098	0.571674	0.624202	0.641712
HLA-A*30:02	FVRATATIPI	Snyder et al., 2020	39	0.27445	-0.5662	0.468219	Non-Toxin	NEGATIVE	Non-CPP	no evidence	0.610061	0.750115	0.424853	0.591999	0.594257	0.59501
HLA-B*08:01	RVDFCGKGY	Snyder et al., 2020	34	-0.0578	0.3388	0.45963	Non-Toxin	NEGATIVE	CPP	no evidence	0.660066	0.482398	0.666961	0.591757	0.600295	0.603142
HLA-B*51:01	RVDFCGKGY	Snyder et al., 2020	34	-0.0578	0.3388	0.45963	Non-Toxin	NEGATIVE	CPP	no evidence	0.660066	0.482398	0.666961	0.591757	0.600295	0.603142
HLA-B*44:03	FPPTSFGPL	Snyder et al., 2020	28	0.00668	0.0319	0.438252	Non-Toxin	NEGATIVE	CPP	no evidence	0.720072	0.534354	0.584858	0.591699	0.607746	0.613095
HLA-A*31:01	FLNGSCGSV	Snyder et al., 2020	33	-0.24791	0.8916	0.0536362	Non-Toxin	NEGATIVE	CPP	no evidence	0.670067	0.329213	0.814848	0.591638	0.601441	0.604709
HLA-A*02:01	RISNCVADY	Snyder et al., 2020	20	-0.02787	0.1505	0.090857	Non-Toxin	POSITIVE	CPP	no evidence	0.80008	0.506515	0.616586	0.609256	0.633109	0.64106
HLA-B*15:01	SEPVLKGVKL	Snyder et al., 2020	12	-0.24212	0.478	0.75167	Non-Toxin	NEGATIVE	Non-CPP	no evidence	0.880088	0.333879	0.7042	0.591249	0.627354	0.639389
HLA-B*15:01	FIAGLIAIV	Snyder et al., 2020	9.5	0.27206	-1.1534	0.475091	Non-Toxin	POSITIVE	CPP	no evidence	0.905091	0.748189	0.267764	0.587399	0.627111	0.640348
HLA-A*02:03	YHLMSFPQSA	Snyder et al., 2020	0.28	-0.43226	0.8278	0.521283	Non-Toxin	NEGATIVE	Non-CPP	no evidence	0.9973	0.18067	0.79778	0.59084	0.641647	0.658583
HLA-B*35:01	RLFARTRSMW	Snyder et al., 2020	20	-0.02793	-0.0219	0.680855	Non-Toxin	NEGATIVE	Non-CPP	no evidence	0.80008	0.506466	0.570465	0.590789	0.61695	0.625671
HLA-A*02:01	YHLMSFPQSA	Snyder et al., 2020	0.32	-0.43226	0.8278	0.521283	Non-Toxin	NEGATIVE	Non-CPP	no evidence	0.9969	0.18067	0.79778	0.59076	0.641527	0.65845
HLA-A*68:02	GVAMPNLYK	Snyder et al., 2020	13	-0.19241	0.3414	0	Non-Toxin	NEGATIVE	CPP	no evidence	0.870087	0.373933	0.667657	0.590653	0.625583	0.637226
HLA-B*15:01	GVAMPNLYK	Snyder et al., 2020	13	-0.19241	0.3414	0	Non-Toxin	NEGATIVE	CPP	no evidence	0.870087	0.373933	0.667657	0.590653	0.625583	0.637226
HLA-B*58:01	GVAMPNLYK	Snyder et al., 2020	13	-0.19241	0.3414	0	Non-Toxin	NEGATIVE	CPP	no evidence	0.870087	0.373933	0.667657	0.590653	0.625583	0.637226
HLA-B*57:01	LLALHRSYL	Snyder et al., 2020	14	-0.06002	-0.039	0.472037	Non-Toxin	NEGATIVE	CPP	no evidence	0.860086	0.480609	0.565891	0.590617	0.624301	0.635529
HLA-A*02:06	KFPRGQGVPI	Snyder et al., 2020	33	0.02894	0.0453	0.309219	Non-Toxin	NEGATIVE	Non-CPP	no evidence	0.670067	0.55229	0.588443	0.590307	0.600277	0.6036
HLA-A*33:01	KFPRGQGVPI	Snyder et al., 2020	33	0.02894	0.0453	0.309219	Non-Toxin	NEGATIVE	Non-CPP	no evidence	0.670067	0.55229	0.588443	0.590307	0.600277	0.6036
HLA-B*53:01	KLSYGIATV	Snyder et al., 2020	19	0.15656	-0.6036	0.556404	Non-Toxin	NEGATIVE	CPP	no evidence	0.810081	0.655123	0.414848	0.590004	0.617514	0.626684
HLA-B*58:01	FVRATATIPI	Snyder et al., 2020	40	0.27445	-0.5662	0.468219	Non-Toxin	NEGATIVE	Non-CPP	no evidence	0.60006	0.750115	0.424853	0.589999	0.591257	0.591676
HLA-A*33:01	FVRATATIPI	Snyder et al., 2020	40	0.27445	-0.5662	0.468219	Non-Toxin	NEGATIVE	Non-CPP	no evidence	0.60006	0.750115	0.424853	0.589999	0.591257	0.591676
HLA-A*26:01	VFITLCFTLK	Snyder et al., 2020	39	0.15544	-0.2266	0.748998	Non-Toxin	POSITIVE	Non-CPP	no evidence	0.610061	0.65422	0.515704	0.589982	0.592492	0.593328
HLA-B*44:02	FPPTSFGPL	Snyder et al., 2020	29	0.00668	0.0319	0.438252	Non-Toxin	NEGATIVE	CPP	no evidence	0.710071	0.534354	0.584858	0.589699	0.604746	0.609761
HLA-A*02:06	YHLMSFPQSA	Snyder et al., 2020	0.9	-0.43226	0.8278	0.521283	Non-Toxin	NEGATIVE	Non-CPP	no evidence	0.991099	0.18067	0.79778	0.589599	0.639787	0.656516
HLA-B*44:02	FTISVTTEIL	Snyder et al., 2020	34	0.15353	-0.3203	0.47051	Non-Toxin	NEGATIVE	Non-CPP	no evidence	0.660066	0.652681	0.490637	0.58934	0.598181	0.601128
HLA-A*32:01	YQKVGMQKY	Snyder et al., 2020	1.4	-0.38452	0.515	0.484634	Non-Toxin	POSITIVE	CPP	no evidence	0.986099	0.219137	0.714098	0.570514	0.622462	0.639778
HLA-A*01:01	SEPVLKGVKL	Snyder et al., 2020	13	-0.24212	0.478	0.75167	Non-Toxin	NEGATIVE	Non-CPP	no evidence	0.870087	0.333879	0.7042	0.589249	0.624354	0.636055
HLA-B*53:01	FIAGLIAIV	Snyder et al., 2020	9.7	0.27206	-1.1534	0.475091	Non-Toxin	POSITIVE	CPP	no evidence	0.90309	0.748189	0.267764	0.586999	0.62651	0.639681
HLA-A*02:06	RLFARTRSMW	Snyder et al., 2020	21	-0.02793	-0.0219	0.680855	Non-Toxin	NEGATIVE	Non-CPP	no evidence	0.790079	0.506466	0.570465	0.588789	0.61395	0.622337
HLA-B*51:01	RLFARTRSMW	Snyder et al., 2020	21	-0.02793	-0.0219	0.680855	Non-Toxin	NEGATIVE	Non-CPP	no evidence	0.790079	0.506466	0.570465	0.588789	0.61395	0.622337
HLA-A*68:01	YLNTLTLAV	Snyder et al., 2020	22	0.0762	-0.1115	0.372972	Non-Toxin	POSITIVE	CPP	no evidence	0.780078	0.590371	0.546495	0.610762	0.631927	0.638982
HLA-A*33:01	KLSYGIATV	Snyder et al., 2020	20	0.15656	-0.6036	0.556404	Non-Toxin	NEGATIVE	CPP	no evidence	0.80008	0.655123	0.414848	0.588004	0.614514	0.62335
HLA-B*44:03	KLSYGIATV	Snyder et al., 2020	20	0.15656	-0.6036	0.556404	Non-Toxin	NEGATIVE	CPP	no evidence	0.80008	0.655123	0.414848	0.588004	0.614514	0.62335
HLA-A*11:01	FVRATATIPI	Snyder et al., 2020	41	0.27445	-0.5662	0.468219	Non-Toxin	NEGATIVE	Non-CPP	no evidence	0.590059	0.750115	0.424853	0.587999	0.588256	0.588342
HLA-A*32:01	FPPTSFGPL	Snyder et al., 2020	30	0.00668	0.0319	0.438252	Non-Toxin	NEGATIVE	CPP	no evidence	0.70007	0.534354	0.584858	0.587699	0.601745	0.606427
HLA-A*30:01	YQKVGMQKY	Snyder et al., 2020	2.6	-0.38452	0.515	0.484634	Non-Toxin	POSITIVE	CPP	no evidence	0.974097	0.219137	0.714098	0.568114	0.618862	0.635778
HLA-B*58:01	YQKVGMQKY	Snyder et al., 2020	2.7	-0.38452	0.515	0.484634	Non-Toxin	POSITIVE	CPP	no evidence	0.973097	0.219137	0.714098	0.567914	0.618562	0.635444
HLA-A*03:01	NQKLIANQF	Snyder et al., 2020	21	0.01213	-0.1615	0.695171	Non-Toxin	NEGATIVE	CPP	no evidence	0.790079	0.538745	0.533119	0.586762	0.612176	0.620648
HLA-A*68:01	KLWAQCVQL	Snyder et al., 2020	25	-0.08512	0.2057	0.562703	Non-Toxin	NEGATIVE	CPP	no evidence	0.750075	0.460384	0.631354	0.58671	0.607131	0.613938
HLA-B*44:03	KFPRGQGVPI	Snyder et al., 2020	35	0.02894	0.0453	0.309219	Non-Toxin	NEGATIVE	Non-CPP	no evidence	0.650065	0.55229	0.588443	0.586306	0.594276	0.596933
HLA-A*33:01	FLNGSCGSV	Snyder et al., 2020	36	-0.24791	0.8916	0.0536362	Non-Toxin	NEGATIVE	CPP	no evidence	0.640064	0.329213	0.814848	0.585637	0.59244	0.594708
HLA-B*53:01	RVGARKSAPL	Snyder et al., 2020	48	-0.23842	1.0797	0.75816	Non-Toxin	NEGATIVE	Non-CPP	no evidence	0.520052	0.33686	0.865169	0.584822	0.576726	0.574027
HLA-A*26:01	KFPRGQGVPI	Snyder et al., 2020	36	0.02894	0.0453	0.309219	Non-Toxin	NEGATIVE	Non-CPP	no evidence	0.640064	0.55229	0.588443	0.584306	0.591276	0.593599
HLA-A*31:01	FVRATATIPI	Snyder et al., 2020	43	0.27445	-0.5662	0.468219	Non-Toxin	NEGATIVE	Non-CPP	no evidence	0.570057	0.750115	0.424853	0.583998	0.582256	0.581675
HLA-A*02:06	SEPVLKGVKL	Snyder et al., 2020	16	-0.24212	0.478	0.75167	Non-Toxin	NEGATIVE	Non-CPP	no evidence	0.840084	0.333879	0.7042	0.583248	0.615353	0.626054
HLA-A*68:01	QLMCQPILLL	Snyder et al., 2020	27	-0.12541	0.331	0.529872	Non-Toxin	POSITIVE	Non-CPP	no evidence	0.730073	0.42792	0.664874	0.583132	0.6015	0.607622
HLA-A*68:01	RLFARTRSMW	Snyder et al., 2020	24	-0.02793	-0.0219	0.680855	Non-Toxin	NEGATIVE	Non-CPP	no evidence	0.760076	0.506466	0.570465	0.582788	0.604949	0.612336
HLA-B*53:01	YQKVGMQKY	Snyder et al., 2020	3.1	-0.38452	0.515	0.484634	Non-Toxin	POSITIVE	CPP	no evidence	0.969097	0.219137	0.714098	0.567114	0.617361	0.634111
HLA-A*02:06	GVAMPNLYK	Snyder et al., 2020	18	-0.19241	0.3414	0	Non-Toxin	NEGATIVE	CPP	no evidence	0.820082	0.373933	0.667657	0.580652	0.610581	0.620557
HLA-B*57:01	GVAMPNLYK	Snyder et al., 2020	18	-0.19241	0.3414	0	Non-Toxin	NEGATIVE	CPP	no evidence	0.820082	0.373933	0.667657	0.580652	0.610581	0.620557
HLA-A*02:01	GVAMPNLYK	Snyder et al., 2020	18	-0.19241	0.3414	0	Non-Toxin	NEGATIVE	CPP	no evidence	0.820082	0.373933	0.667657	0.580652	0.610581	0.620557
HLA-B*44:02	LLALHRSYL	Snyder et al., 2020	19	-0.06002	-0.039	0.472037	Non-Toxin	NEGATIVE	CPP	no evidence	0.810081	0.480609	0.565891	0.580616	0.609299	0.61886
HLA-B*40:01	YQKVGMQKY	Snyder et al., 2020	3.1	-0.38452	0.515	0.484634	Non-Toxin	POSITIVE	CPP	no evidence	0.969097	0.219137	0.714098	0.567114	0.617361	0.634111
HLA-A*01:01	FVRATATIPI	Snyder et al., 2020	45	0.27445	-0.5662	0.468219	Non-Toxin	NEGATIVE	Non-CPP	no evidence	0.550055	0.750115	0.424853	0.579998	0.576255	0.575008
HLA-B*08:01	VFITLCFTLK	Snyder et al., 2020	44	0.15544	-0.2266	0.748998	Non-Toxin	POSITIVE	Non-CPP	no evidence	0.560056	0.65422	0.515704	0.579981	0.57749	0.57666
HLA-B*44:02	AIMTRCLAV	Snyder et al., 2020	26	-0.00479	-0.0865	0.604886	Non-Toxin	NEGATIVE	CPP	no evidence	0.740074	0.525112	0.553184	0.579333	0.599426	0.606123
HLA-A*32:01	SEPVLKGVKL	Snyder et al., 2020	18	-0.24212	0.478	0.75167	Non-Toxin	NEGATIVE	Non-CPP	no evidence	0.820082	0.333879	0.7042	0.579248	0.609352	0.619387
HLA-B*57:01	YQKVGMQKY	Snyder et al., 2020	3.2	-0.38452	0.515	0.484634	Non-Toxin	POSITIVE	CPP	no evidence	0.968097	0.219137	0.714098	0.566914	0.617061	0.633777
HLA-B*35:01	KLSYGIATV	Snyder et al., 2020	25	0.15656	-0.6036	0.556404	Non-Toxin	NEGATIVE	CPP	no evidence	0.750075	0.655123	0.414848	0.578003	0.599512	0.606682
HLA-B*57:01	FPPTSFGPL	Snyder et al., 2020	35	0.00668	0.0319	0.438252	Non-Toxin	NEGATIVE	CPP	no evidence	0.650065	0.534354	0.584858	0.577698	0.586744	0.589759
HLA-A*11:01	FPPTSFGPL	Snyder et al., 2020	35	0.00668	0.0319	0.438252	Non-Toxin	NEGATIVE	CPP	no evidence	0.650065	0.534354	0.584858	0.577698	0.586744	0.589759
HLA-B*53:01	AIMTRCLAV	Snyder et al., 2020	27	-0.00479	-0.0865	0.604886	Non-Toxin	NEGATIVE	CPP	no evidence	0.730073	0.525112	0.553184	0.577333	0.596425	0.602789
HLA-B*44:03	AIMTRCLAV	Snyder et al., 2020	27	-0.00479	-0.0865	0.604886	Non-Toxin	NEGATIVE	CPP	no evidence	0.730073	0.525112	0.553184	0.577333	0.596425	0.602789
HLA-B*40:01	AIMTRCLAV	Snyder et al., 2020	27	-0.00479	-0.0865	0.604886	Non-Toxin	NEGATIVE	CPP	no evidence	0.730073	0.525112	0.553184	0.577333	0.596425	0.602789
HLA-A*02:03	SEPVLKGVKL	Snyder et al., 2020	19	-0.24212	0.478	0.75167	Non-Toxin	NEGATIVE	Non-CPP	no evidence	0.810081	0.333879	0.7042	0.577248	0.606352	0.616053
HLA-A*02:01	SEPVLKGVKL	Snyder et al., 2020	19	-0.24212	0.478	0.75167	Non-Toxin	NEGATIVE	Non-CPP	no evidence	0.810081	0.333879	0.7042	0.577248	0.606352	0.616053
HLA-B*07:02	GVAMPNLYK	Snyder et al., 2020	20	-0.19241	0.3414	0	Non-Toxin	NEGATIVE	CPP	no evidence	0.80008	0.373933	0.667657	0.576652	0.60458	0.61389
HLA-A*23:01	YQKVGMQKY	Snyder et al., 2020	3.2	-0.38452	0.515	0.484634	Non-Toxin	POSITIVE	CPP	no evidence	0.968097	0.219137	0.714098	0.566914	0.617061	0.633777
HLA-B*07:02	FIAGLIAIV	Snyder et al., 2020	12	0.27206	-1.1534	0.475091	Non-Toxin	POSITIVE	CPP	no evidence	0.880088	0.748189	0.267764	0.582399	0.61961	0.632014
HLA-B*08:01	YHLMSFPQSA	Snyder et al., 2020	7.7	-0.43226	0.8278	0.521283	Non-Toxin	NEGATIVE	Non-CPP	no evidence	0.923092	0.18067	0.79778	0.575998	0.619385	0.633847
HLA-A*68:01	FLNGSCGSV	Snyder et al., 2020	41	-0.24791	0.8916	0.0536362	Non-Toxin	NEGATIVE	CPP	no evidence	0.590059	0.329213	0.814848	0.575636	0.577439	0.57804
HLA-A*68:02	YHLMSFPQSA	Snyder et al., 2020	8	-0.43226	0.8278	0.521283	Non-Toxin	NEGATIVE	Non-CPP	no evidence	0.920092	0.18067	0.79778	0.575398	0.618485	0.632847
HLA-A*02:06	YQKVGMQKY	Snyder et al., 2020	3.8	-0.38452	0.515	0.484634	Non-Toxin	POSITIVE	CPP	no evidence	0.962096	0.219137	0.714098	0.565713	0.615261	0.631777
HLA-B*44:03	RVGARKSAPL	Snyder et al., 2020	53	-0.23842	1.0797	0.75816	Non-Toxin	NEGATIVE	Non-CPP	no evidence	0.470047	0.33686	0.865169	0.574821	0.561724	0.557358
HLA-A*24:02	YQKVGMQKY	Snyder et al., 2020	4	-0.38452	0.515	0.484634	Non-Toxin	POSITIVE	CPP	no evidence	0.960096	0.219137	0.714098	0.565313	0.614661	0.63111
HLA-A*01:01	KFPRGQGVPI	Snyder et al., 2020	41	0.02894	0.0453	0.309219	Non-Toxin	NEGATIVE	Non-CPP	no evidence	0.590059	0.55229	0.588443	0.574305	0.576274	0.576931
HLA-B*44:02	FVRATATIPI	Snyder et al., 2020	48	0.27445	-0.5662	0.468219	Non-Toxin	NEGATIVE	Non-CPP	no evidence	0.520052	0.750115	0.424853	0.573997	0.567254	0.565007
HLA-A*68:01	AIMTRCLAV	Snyder et al., 2020	29	-0.00479	-0.0865	0.604886	Non-Toxin	NEGATIVE	CPP	no evidence	0.710071	0.525112	0.553184	0.573332	0.590425	0.596122
HLA-A*03:01	YQKVGMQKY	Snyder et al., 2020	4.1	-0.38452	0.515	0.484634	Non-Toxin	POSITIVE	CPP	no evidence	0.959096	0.219137	0.714098	0.565113	0.614361	0.630777
HLA-A*11:01	YQKVGMQKY	Snyder et al., 2020	4.3	-0.38452	0.515	0.484634	Non-Toxin	POSITIVE	CPP	no evidence	0.957096	0.219137	0.714098	0.564713	0.613761	0.63011
HLA-B*15:01	YHLMSFPQSA	Snyder et al., 2020	9.2	-0.43226	0.8278	0.521283	Non-Toxin	NEGATIVE	Non-CPP	no evidence	0.908091	0.18067	0.79778	0.572998	0.614884	0.628847
HLA-A*02:03	GVAMPNLYK	Snyder et al., 2020	22	-0.19241	0.3414	0	Non-Toxin	NEGATIVE	CPP	no evidence	0.780078	0.373933	0.667657	0.572652	0.59858	0.607223
HLA-A*24:02	GVAMPNLYK	Snyder et al., 2020	22	-0.19241	0.3414	0	Non-Toxin	NEGATIVE	CPP	no evidence	0.780078	0.373933	0.667657	0.572652	0.59858	0.607223
HLA-B*08:01	YQKVGMQKY	Snyder et al., 2020	4.5	-0.38452	0.515	0.484634	Non-Toxin	POSITIVE	CPP	no evidence	0.955096	0.219137	0.714098	0.564313	0.613161	0.629444
HLA-B*15:01	RLYYDSMSY	Snyder et al., 2020	0.01	-0.38391	0.3428	0.420882	Non-Toxin	POSITIVE	CPP	no evidence	1	0.219629	0.668031	0.555064	0.610681	0.62922
HLA-B*57:01	VFITLCFTLK	Snyder et al., 2020	48	0.15544	-0.2266	0.748998	Non-Toxin	POSITIVE	Non-CPP	no evidence	0.520052	0.65422	0.515704	0.57198	0.565489	0.563325
HLA-A*68:02	VFITLCFTLK	Snyder et al., 2020	48	0.15544	-0.2266	0.748998	Non-Toxin	POSITIVE	Non-CPP	no evidence	0.520052	0.65422	0.515704	0.57198	0.565489	0.563325
HLA-A*02:01	VFITLCFTLK	Snyder et al., 2020	48	0.15544	-0.2266	0.748998	Non-Toxin	POSITIVE	Non-CPP	no evidence	0.520052	0.65422	0.515704	0.57198	0.565489	0.563325
HLA-A*30:02	RLYYDSMSY	Snyder et al., 2020	0.01	-0.38391	0.3428	0.420882	Non-Toxin	POSITIVE	CPP	no evidence	1	0.219629	0.668031	0.555064	0.610681	0.62922
HLA-A*03:01	RLYYDSMSY	Snyder et al., 2020	0.02	-0.38391	0.3428	0.420882	Non-Toxin	POSITIVE	CPP	no evidence	0.9999	0.219629	0.668031	0.555044	0.610651	0.629187
HLA-A*32:01	RLYYDSMSY	Snyder et al., 2020	0.02	-0.38391	0.3428	0.420882	Non-Toxin	POSITIVE	CPP	no evidence	0.9999	0.219629	0.668031	0.555044	0.610651	0.629187
HLA-A*11:01	RLYYDSMSY	Snyder et al., 2020	0.27	-0.38391	0.3428	0.420882	Non-Toxin	POSITIVE	CPP	no evidence	0.9974	0.219629	0.668031	0.554544	0.609901	0.628353
HLA-A*02:03	WICLLQFAY	Snyder et al., 2020	60	-0.02684	0.5382	0.617103	Toxin	NEGATIVE	CPP	no evidence	0.40004	0.507345	0.720305	0.571068	0.549689	0.542563
HLA-B*44:02	GVAMPNLYK	Snyder et al., 2020	23	-0.19241	0.3414	0	Non-Toxin	NEGATIVE	CPP	no evidence	0.770077	0.373933	0.667657	0.570651	0.59558	0.603889
HLA-A*23:01	GVAMPNLYK	Snyder et al., 2020	23	-0.19241	0.3414	0	Non-Toxin	NEGATIVE	CPP	no evidence	0.770077	0.373933	0.667657	0.570651	0.59558	0.603889
HLA-B*35:01	RLYYDSMSY	Snyder et al., 2020	0.41	-0.38391	0.3428	0.420882	Non-Toxin	POSITIVE	CPP	no evidence	0.996	0.219629	0.668031	0.554264	0.609481	0.627886
HLA-A*01:01	RLYYDSMSY	Snyder et al., 2020	0.43	-0.38391	0.3428	0.420882	Non-Toxin	POSITIVE	CPP	no evidence	0.9958	0.219629	0.668031	0.554224	0.609421	0.62782
HLA-A*30:01	RLYYDSMSY	Snyder et al., 2020	0.5	-0.38391	0.3428	0.420882	Non-Toxin	POSITIVE	CPP	no evidence	0.9951	0.219629	0.668031	0.554084	0.609211	0.627586
HLA-A*26:01	RLYYDSMSY	Snyder et al., 2020	0.55	-0.38391	0.3428	0.420882	Non-Toxin	POSITIVE	CPP	no evidence	0.994599	0.219629	0.668031	0.553984	0.609061	0.62742
HLA-A*01:01	VFITLCFTLK	Snyder et al., 2020	49	0.15544	-0.2266	0.748998	Non-Toxin	POSITIVE	Non-CPP	no evidence	0.510051	0.65422	0.515704	0.56998	0.562489	0.559992
HLA-B*58:01	VFITLCFTLK	Snyder et al., 2020	49	0.15544	-0.2266	0.748998	Non-Toxin	POSITIVE	Non-CPP	no evidence	0.510051	0.65422	0.515704	0.56998	0.562489	0.559992
HLA-B*44:02	VFITLCFTLK	Snyder et al., 2020	49	0.15544	-0.2266	0.748998	Non-Toxin	POSITIVE	Non-CPP	no evidence	0.510051	0.65422	0.515704	0.56998	0.562489	0.559992
HLA-A*31:01	SQASSRSSSR	Snyder et al., 2020	0.83	-0.65648	1.3174	0.476427	Non-Toxin	POSITIVE	Non-CPP	no evidence	0.991799	0	0.928759	0.569863	0.622605	0.640186
HLA-A*30:02	FPPTSFGPL	Snyder et al., 2020	39	0.00668	0.0319	0.438252	Non-Toxin	NEGATIVE	CPP	no evidence	0.610061	0.534354	0.584858	0.569697	0.574743	0.576424
HLA-A*68:01	SQASSRSSSR	Snyder et al., 2020	1.2	-0.65648	1.3174	0.476427	Non-Toxin	POSITIVE	Non-CPP	no evidence	0.988099	0	0.928759	0.569123	0.621495	0.638953
HLA-B*44:03	LLALHRSYL	Snyder et al., 2020	25	-0.06002	-0.039	0.472037	Non-Toxin	NEGATIVE	CPP	no evidence	0.750075	0.480609	0.565891	0.568615	0.591298	0.598858
HLA-A*11:01	LLALHRSYL	Snyder et al., 2020	25	-0.06002	-0.039	0.472037	Non-Toxin	NEGATIVE	CPP	no evidence	0.750075	0.480609	0.565891	0.568615	0.591298	0.598858
HLA-A*33:01	SQASSRSSSR	Snyder et al., 2020	1.5	-0.65648	1.3174	0.476427	Non-Toxin	POSITIVE	Non-CPP	no evidence	0.985099	0	0.928759	0.568523	0.620595	0.637952
HLA-B*58:01	RLYYDSMSY	Snyder et al., 2020	0.8	-0.38391	0.3428	0.420882	Non-Toxin	POSITIVE	CPP	no evidence	0.992099	0.219629	0.668031	0.553484	0.608311	0.626586
HLA-A*11:01	SQASSRSSSR	Snyder et al., 2020	1.7	-0.65648	1.3174	0.476427	Non-Toxin	POSITIVE	Non-CPP	no evidence	0.983098	0	0.928759	0.568123	0.619995	0.637286
HLA-A*02:03	YQKVGMQKY	Snyder et al., 2020	5.4	-0.38452	0.515	0.484634	Non-Toxin	POSITIVE	CPP	no evidence	0.946095	0.219137	0.714098	0.562513	0.610461	0.626443
HLA-A*68:01	KLSYGIATV	Snyder et al., 2020	30	0.15656	-0.6036	0.556404	Non-Toxin	NEGATIVE	CPP	no evidence	0.70007	0.655123	0.414848	0.568002	0.584511	0.590013
HLA-B*44:03	FVRATATIPI	Snyder et al., 2020	51	0.27445	-0.5662	0.468219	Non-Toxin	NEGATIVE	Non-CPP	no evidence	0.490049	0.750115	0.424853	0.567997	0.558253	0.555006
HLA-A*68:01	FIAGLIAIV	Snyder et al., 2020	14	0.27206	-1.1534	0.475091	Non-Toxin	POSITIVE	CPP	no evidence	0.860086	0.748189	0.267764	0.578398	0.613609	0.625346
HLA-A*68:02	RVDFCGKGY	Snyder et al., 2020	46	-0.0578	0.3388	0.45963	Non-Toxin	NEGATIVE	CPP	no evidence	0.540054	0.482398	0.666961	0.567754	0.564292	0.563138
HLA-A*11:01	FLNGSCGSV	Snyder et al., 2020	45	-0.24791	0.8916	0.0536362	Non-Toxin	NEGATIVE	CPP	no evidence	0.550055	0.329213	0.814848	0.567635	0.565438	0.564705
HLA-A*23:01	YHLMSFPQSA	Snyder et al., 2020	12	-0.43226	0.8278	0.521283	Non-Toxin	NEGATIVE	Non-CPP	no evidence	0.880088	0.18067	0.79778	0.567397	0.606484	0.619512
HLA-B*57:01	AIMTRCLAV	Snyder et al., 2020	32	-0.00479	-0.0865	0.604886	Non-Toxin	NEGATIVE	CPP	no evidence	0.680068	0.525112	0.553184	0.567332	0.581424	0.586121
HLA-A*03:01	SQASSRSSSR	Snyder et al., 2020	2.1	-0.65648	1.3174	0.476427	Non-Toxin	POSITIVE	Non-CPP	no evidence	0.979098	0	0.928759	0.567323	0.618795	0.635952
HLA-A*33:01	RISNCVADY	Snyder et al., 2020	25	-0.02787	0.1505	0.090857	Non-Toxin	POSITIVE	CPP	no evidence	0.750075	0.506515	0.616586	0.599255	0.618108	0.624392
HLA-B*57:01	RLYYDSMSY	Snyder et al., 2020	1.6	-0.38391	0.3428	0.420882	Non-Toxin	POSITIVE	CPP	no evidence	0.984098	0.219629	0.668031	0.551884	0.60591	0.623919
HLA-A*31:01	YQKVGMQKY	Snyder et al., 2020	6.3	-0.38452	0.515	0.484634	Non-Toxin	POSITIVE	CPP	no evidence	0.937094	0.219137	0.714098	0.560713	0.607761	0.623443
HLA-A*33:01	YQKVGMQKY	Snyder et al., 2020	6.3	-0.38452	0.515	0.484634	Non-Toxin	POSITIVE	CPP	no evidence	0.937094	0.219137	0.714098	0.560713	0.607761	0.623443
HLA-B*44:03	GVAMPNLYK	Snyder et al., 2020	25	-0.19241	0.3414	0	Non-Toxin	NEGATIVE	CPP	no evidence	0.750075	0.373933	0.667657	0.566651	0.589579	0.597222
HLA-B*40:01	GVAMPNLYK	Snyder et al., 2020	25	-0.19241	0.3414	0	Non-Toxin	NEGATIVE	CPP	no evidence	0.750075	0.373933	0.667657	0.566651	0.589579	0.597222
HLA-A*68:01	LLALHRSYL	Snyder et al., 2020	26	-0.06002	-0.039	0.472037	Non-Toxin	NEGATIVE	CPP	no evidence	0.740074	0.480609	0.565891	0.566615	0.588297	0.595525
HLA-A*02:06	RISNCVADY	Snyder et al., 2020	26	-0.02787	0.1505	0.090857	Non-Toxin	POSITIVE	CPP	no evidence	0.740074	0.506515	0.616586	0.597255	0.615108	0.621058
HLA-A*30:01	SQASSRSSSR	Snyder et al., 2020	2.8	-0.65648	1.3174	0.476427	Non-Toxin	POSITIVE	Non-CPP	no evidence	0.972097	0	0.928759	0.565923	0.616695	0.633619
HLA-A*02:03	RISNCVADY	Snyder et al., 2020	26	-0.02787	0.1505	0.090857	Non-Toxin	POSITIVE	CPP	no evidence	0.740074	0.506515	0.616586	0.597255	0.615108	0.621058
HLA-A*24:02	YFPLQSYGF	Snyder et al., 2020	0.06	-0.26661	0.088	0.240695	Non-Toxin	NEGATIVE	CPP	no evidence	0.9995	0.314145	0.599866	0.565505	0.619754	0.637837
HLA-A*23:01	YFPLQSYGF	Snyder et al., 2020	0.08	-0.26661	0.088	0.240695	Non-Toxin	NEGATIVE	CPP	no evidence	0.9993	0.314145	0.599866	0.565465	0.619694	0.63777
HLA-A*02:01	FLLNKEMYL	Snyder et al., 2020	0.01	-0.27622	0.1156	0.481771	Non-Toxin	NEGATIVE	CPP	no evidence	1	0.306402	0.60725	0.565461	0.619778	0.637884
HLA-A*02:06	FLLNKEMYL	Snyder et al., 2020	0.03	-0.27622	0.1156	0.481771	Non-Toxin	NEGATIVE	CPP	no evidence	0.9998	0.306402	0.60725	0.565421	0.619718	0.637817
HLA-A*02:03	FLLNKEMYL	Snyder et al., 2020	0.04	-0.27622	0.1156	0.481771	Non-Toxin	NEGATIVE	CPP	no evidence	0.9997	0.306402	0.60725	0.565401	0.619688	0.637784
HLA-A*32:01	YHLMSFPQSA	Snyder et al., 2020	13	-0.43226	0.8278	0.521283	Non-Toxin	NEGATIVE	Non-CPP	no evidence	0.870087	0.18067	0.79778	0.565397	0.603483	0.616179
HLA-B*08:01	FLLNKEMYL	Snyder et al., 2020	0.08	-0.27622	0.1156	0.481771	Non-Toxin	NEGATIVE	CPP	no evidence	0.9993	0.306402	0.60725	0.565321	0.619568	0.637651
HLA-A*23:01	RISNCVADY	Snyder et al., 2020	26	-0.02787	0.1505	0.090857	Non-Toxin	POSITIVE	CPP	no evidence	0.740074	0.506515	0.616586	0.597255	0.615108	0.621058
HLA-B*57:01	SEPVLKGVKL	Snyder et al., 2020	25	-0.24212	0.478	0.75167	Non-Toxin	NEGATIVE	Non-CPP	no evidence	0.750075	0.333879	0.7042	0.565246	0.58835	0.596051
HLA-B*58:01	SEPVLKGVKL	Snyder et al., 2020	25	-0.24212	0.478	0.75167	Non-Toxin	NEGATIVE	Non-CPP	no evidence	0.750075	0.333879	0.7042	0.565246	0.58835	0.596051
HLA-A*23:01	RLYYDSMSY	Snyder et al., 2020	2.6	-0.38391	0.3428	0.420882	Non-Toxin	POSITIVE	CPP	no evidence	0.974097	0.219629	0.668031	0.549883	0.60291	0.620586
HLA-A*68:01	YQKVGMQKY	Snyder et al., 2020	7.2	-0.38452	0.515	0.484634	Non-Toxin	POSITIVE	CPP	no evidence	0.928093	0.219137	0.714098	0.558913	0.60506	0.620443
HLA-B*35:01	GVAMPNLYK	Snyder et al., 2020	26	-0.19241	0.3414	0	Non-Toxin	NEGATIVE	CPP	no evidence	0.740074	0.373933	0.667657	0.564651	0.586579	0.593888
HLA-B*53:01	RLYYDSMSY	Snyder et al., 2020	2.7	-0.38391	0.3428	0.420882	Non-Toxin	POSITIVE	CPP	no evidence	0.973097	0.219629	0.668031	0.549683	0.60261	0.620252
HLA-B*44:02	RLYYDSMSY	Snyder et al., 2020	2.9	-0.38391	0.3428	0.420882	Non-Toxin	POSITIVE	CPP	no evidence	0.971097	0.219629	0.668031	0.549283	0.60201	0.619586
HLA-B*44:03	RLYYDSMSY	Snyder et al., 2020	3	-0.38391	0.3428	0.420882	Non-Toxin	POSITIVE	CPP	no evidence	0.970097	0.219629	0.668031	0.549083	0.60171	0.619252
HLA-B*53:01	VFITLCFTLK	Snyder et al., 2020	52	0.15544	-0.2266	0.748998	Non-Toxin	POSITIVE	Non-CPP	no evidence	0.480048	0.65422	0.515704	0.563979	0.553488	0.549991
HLA-A*03:01	FPPTSFGPL	Snyder et al., 2020	42	0.00668	0.0319	0.438252	Non-Toxin	NEGATIVE	CPP	no evidence	0.580058	0.534354	0.584858	0.563696	0.565742	0.566423
HLA-B*58:01	AIMTRCLAV	Snyder et al., 2020	34	-0.00479	-0.0865	0.604886	Non-Toxin	NEGATIVE	CPP	no evidence	0.660066	0.525112	0.553184	0.563331	0.575423	0.579454
HLA-A*68:01	SEPVLKGVKL	Snyder et al., 2020	26	-0.24212	0.478	0.75167	Non-Toxin	NEGATIVE	Non-CPP	no evidence	0.740074	0.333879	0.7042	0.563246	0.58535	0.592718
HLA-A*32:01	FLLNKEMYL	Snyder et al., 2020	1.3	-0.27622	0.1156	0.481771	Non-Toxin	NEGATIVE	CPP	no evidence	0.987099	0.306402	0.60725	0.56288	0.615908	0.633583
HLA-B*53:01	GVAMPNLYK	Snyder et al., 2020	27	-0.19241	0.3414	0	Non-Toxin	NEGATIVE	CPP	no evidence	0.730073	0.373933	0.667657	0.562651	0.583578	0.590554
HLA-A*33:01	FIAGLIAIV	Snyder et al., 2020	16	0.27206	-1.1534	0.475091	Non-Toxin	POSITIVE	CPP	no evidence	0.840084	0.748189	0.267764	0.574398	0.607609	0.618679
HLA-A*31:01	RLYYDSMSY	Snyder et al., 2020	3.4	-0.38391	0.3428	0.420882	Non-Toxin	POSITIVE	CPP	no evidence	0.966097	0.219629	0.668031	0.548283	0.60051	0.617919
HLA-A*02:01	RLYYDSMSY	Snyder et al., 2020	3.4	-0.38391	0.3428	0.420882	Non-Toxin	POSITIVE	CPP	no evidence	0.966097	0.219629	0.668031	0.548283	0.60051	0.617919
HLA-A*02:01	YQKVGMQKY	Snyder et al., 2020	8	-0.38452	0.515	0.484634	Non-Toxin	POSITIVE	CPP	no evidence	0.920092	0.219137	0.714098	0.557313	0.60266	0.617776
HLA-A*24:02	RLYYDSMSY	Snyder et al., 2020	3.6	-0.38391	0.3428	0.420882	Non-Toxin	POSITIVE	CPP	no evidence	0.964096	0.219629	0.668031	0.547883	0.59991	0.617252
HLA-B*08:01	YFPLQSYGF	Snyder et al., 2020	1.8	-0.26661	0.088	0.240695	Non-Toxin	NEGATIVE	CPP	no evidence	0.982098	0.314145	0.599866	0.562024	0.614533	0.632037
HLA-B*44:03	VFITLCFTLK	Snyder et al., 2020	53	0.15544	-0.2266	0.748998	Non-Toxin	POSITIVE	Non-CPP	no evidence	0.470047	0.65422	0.515704	0.561979	0.550487	0.546657
HLA-B*58:01	FPPTSFGPL	Snyder et al., 2020	43	0.00668	0.0319	0.438252	Non-Toxin	NEGATIVE	CPP	no evidence	0.570057	0.534354	0.584858	0.561696	0.562741	0.56309
HLA-A*23:01	FLLNKEMYL	Snyder et al., 2020	1.9	-0.27622	0.1156	0.481771	Non-Toxin	NEGATIVE	CPP	no evidence	0.981098	0.306402	0.60725	0.56168	0.614108	0.631583
HLA-B*44:02	FLNGSCGSV	Snyder et al., 2020	48	-0.24791	0.8916	0.0536362	Non-Toxin	NEGATIVE	CPP	no evidence	0.520052	0.329213	0.814848	0.561635	0.556437	0.554704
HLA-B*51:01	YHLMSFPQSA	Snyder et al., 2020	15	-0.43226	0.8278	0.521283	Non-Toxin	NEGATIVE	Non-CPP	no evidence	0.850085	0.18067	0.79778	0.561397	0.597483	0.609511
HLA-B*35:01	YHLMSFPQSA	Snyder et al., 2020	15	-0.43226	0.8278	0.521283	Non-Toxin	NEGATIVE	Non-CPP	no evidence	0.850085	0.18067	0.79778	0.561397	0.597483	0.609511
HLA-A*24:02	YHLMSFPQSA	Snyder et al., 2020	15	-0.43226	0.8278	0.521283	Non-Toxin	NEGATIVE	Non-CPP	no evidence	0.850085	0.18067	0.79778	0.561397	0.597483	0.609511
HLA-B*35:01	YFPLQSYGF	Snyder et al., 2020	2.2	-0.26661	0.088	0.240695	Non-Toxin	NEGATIVE	CPP	no evidence	0.978098	0.314145	0.599866	0.561224	0.613333	0.630703
HLA-A*24:02	FLLNKEMYL	Snyder et al., 2020	2.3	-0.27622	0.1156	0.481771	Non-Toxin	NEGATIVE	CPP	no evidence	0.977098	0.306402	0.60725	0.56088	0.612907	0.63025
HLA-A*26:01	YFPLQSYGF	Snyder et al., 2020	2.4	-0.26661	0.088	0.240695	Non-Toxin	NEGATIVE	CPP	no evidence	0.976098	0.314145	0.599866	0.560824	0.612733	0.630036
HLA-A*68:01	RLYYDSMSY	Snyder et al., 2020	3.9	-0.38391	0.3428	0.420882	Non-Toxin	POSITIVE	CPP	no evidence	0.961096	0.219629	0.668031	0.547283	0.59901	0.616252
HLA-A*02:06	RLYYDSMSY	Snyder et al., 2020	4.1	-0.38391	0.3428	0.420882	Non-Toxin	POSITIVE	CPP	no evidence	0.959096	0.219629	0.668031	0.546883	0.59841	0.615585
HLA-A*32:01	LLQYGSFCT	Snyder et al., 2020	29	-0.09675	0.4062	0.144875	Non-Toxin	POSITIVE	CPP	no evidence	0.710071	0.451013	0.684992	0.596416	0.610623	0.615359
HLA-A*68:01	KFPRGQGVPI	Snyder et al., 2020	48	0.02894	0.0453	0.309219	Non-Toxin	NEGATIVE	Non-CPP	no evidence	0.520052	0.55229	0.588443	0.560304	0.555272	0.553595
HLA-A*30:02	SQASSRSSSR	Snyder et al., 2020	5.7	-0.65648	1.3174	0.476427	Non-Toxin	POSITIVE	Non-CPP	no evidence	0.943094	0	0.928759	0.560122	0.607994	0.623951
HLA-B*53:01	YFPLQSYGF	Snyder et al., 2020	2.9	-0.26661	0.088	0.240695	Non-Toxin	NEGATIVE	CPP	no evidence	0.971097	0.314145	0.599866	0.559824	0.611233	0.62837
HLA-A*31:01	FPPTSFGPL	Snyder et al., 2020	44	0.00668	0.0319	0.438252	Non-Toxin	NEGATIVE	CPP	no evidence	0.560056	0.534354	0.584858	0.559696	0.559741	0.559756
HLA-B*58:01	FLNGSCGSV	Snyder et al., 2020	49	-0.24791	0.8916	0.0536362	Non-Toxin	NEGATIVE	CPP	no evidence	0.510051	0.329213	0.814848	0.559634	0.553437	0.551371
HLA-A*68:02	FLLNKEMYL	Snyder et al., 2020	3	-0.27622	0.1156	0.481771	Non-Toxin	NEGATIVE	CPP	no evidence	0.970097	0.306402	0.60725	0.55948	0.610807	0.627916
HLA-A*01:01	FLLNKEMYL	Snyder et al., 2020	3	-0.27622	0.1156	0.481771	Non-Toxin	NEGATIVE	CPP	no evidence	0.970097	0.306402	0.60725	0.55948	0.610807	0.627916
HLA-A*01:01	YHLMSFPQSA	Snyder et al., 2020	16	-0.43226	0.8278	0.521283	Non-Toxin	NEGATIVE	Non-CPP	no evidence	0.840084	0.18067	0.79778	0.559396	0.594482	0.606178
HLA-A*33:01	YHLMSFPQSA	Snyder et al., 2020	16	-0.43226	0.8278	0.521283	Non-Toxin	NEGATIVE	Non-CPP	no evidence	0.840084	0.18067	0.79778	0.559396	0.594482	0.606178
HLA-B*07:02	YHLMSFPQSA	Snyder et al., 2020	16	-0.43226	0.8278	0.521283	Non-Toxin	NEGATIVE	Non-CPP	no evidence	0.840084	0.18067	0.79778	0.559396	0.594482	0.606178
HLA-B*40:01	YHLMSFPQSA	Snyder et al., 2020	16	-0.43226	0.8278	0.521283	Non-Toxin	NEGATIVE	Non-CPP	no evidence	0.840084	0.18067	0.79778	0.559396	0.594482	0.606178
HLA-B*15:01	SQASSRSSSR	Snyder et al., 2020	6.2	-0.65648	1.3174	0.476427	Non-Toxin	POSITIVE	Non-CPP	no evidence	0.938094	0	0.928759	0.559122	0.606494	0.622284
HLA-A*01:01	FIAGLIAIV	Snyder et al., 2020	17	0.27206	-1.1534	0.475091	Non-Toxin	POSITIVE	CPP	no evidence	0.830083	0.748189	0.267764	0.572398	0.604608	0.615345
HLA-B*15:01	FLLNKEMYL	Snyder et al., 2020	3.4	-0.27622	0.1156	0.481771	Non-Toxin	NEGATIVE	CPP	no evidence	0.966097	0.306402	0.60725	0.55868	0.609607	0.626583
HLA-A*02:03	RLYYDSMSY	Snyder et al., 2020	4.2	-0.38391	0.3428	0.420882	Non-Toxin	POSITIVE	CPP	no evidence	0.958096	0.219629	0.668031	0.546683	0.59811	0.615252
HLA-B*44:03	RILGAGCFV	Snyder et al., 2020	40	0.1234	0.1444	0.400076	Non-Toxin	POSITIVE	CPP	no evidence	0.60006	0.628403	0.614955	0.617355	0.615193	0.614473
HLA-B*40:01	RLYYDSMSY	Snyder et al., 2020	4.5	-0.38391	0.3428	0.420882	Non-Toxin	POSITIVE	CPP	no evidence	0.955096	0.219629	0.668031	0.546083	0.59721	0.614252
HLA-A*30:02	FIAGLIAIV	Snyder et al., 2020	18	0.27206	-1.1534	0.475091	Non-Toxin	POSITIVE	CPP	no evidence	0.820082	0.748189	0.267764	0.570397	0.601608	0.612012
HLA-A*02:03	VFITLCFTLK	Snyder et al., 2020	55	0.15544	-0.2266	0.748998	Non-Toxin	POSITIVE	Non-CPP	no evidence	0.450045	0.65422	0.515704	0.557979	0.544487	0.53999
HLA-B*15:01	VFITLCFTLK	Snyder et al., 2020	55	0.15544	-0.2266	0.748998	Non-Toxin	POSITIVE	Non-CPP	no evidence	0.450045	0.65422	0.515704	0.557979	0.544487	0.53999
HLA-A*32:01	YFPLQSYGF	Snyder et al., 2020	3.9	-0.26661	0.088	0.240695	Non-Toxin	NEGATIVE	CPP	no evidence	0.961096	0.314145	0.599866	0.557824	0.608233	0.625036
HLA-A*01:01	YFPLQSYGF	Snyder et al., 2020	4	-0.26661	0.088	0.240695	Non-Toxin	NEGATIVE	CPP	no evidence	0.960096	0.314145	0.599866	0.557624	0.607933	0.624703
HLA-A*26:01	SQASSRSSSR	Snyder et al., 2020	7	-0.65648	1.3174	0.476427	Non-Toxin	POSITIVE	Non-CPP	no evidence	0.930093	0	0.928759	0.557522	0.604093	0.619617
HLA-A*30:01	YHLMSFPQSA	Snyder et al., 2020	17	-0.43226	0.8278	0.521283	Non-Toxin	NEGATIVE	Non-CPP	no evidence	0.830083	0.18067	0.79778	0.557396	0.591482	0.602844
HLA-A*03:01	FIAGLIAIV	Snyder et al., 2020	18	0.27206	-1.1534	0.475091	Non-Toxin	POSITIVE	CPP	no evidence	0.820082	0.748189	0.267764	0.570397	0.601608	0.612012
HLA-A*03:01	ILPDPSKPSK	Snyder et al., 2020	0.21	-0.4622	0.592	0.471464	Non-Toxin	NEGATIVE	Non-CPP	no evidence	0.998	0.156545	0.734698	0.556097	0.611335	0.629747
HLA-B*53:01	FLLNKEMYL	Snyder et al., 2020	4.7	-0.27622	0.1156	0.481771	Non-Toxin	NEGATIVE	CPP	no evidence	0.953095	0.306402	0.60725	0.55608	0.605707	0.622249
HLA-B*51:01	FLLNKEMYL	Snyder et al., 2020	4.9	-0.27622	0.1156	0.481771	Non-Toxin	NEGATIVE	CPP	no evidence	0.951095	0.306402	0.60725	0.55568	0.605107	0.621582
HLA-A*11:01	ILPDPSKPSK	Snyder et al., 2020	0.45	-0.4622	0.592	0.471464	Non-Toxin	NEGATIVE	Non-CPP	no evidence	0.9956	0.156545	0.734698	0.555617	0.610615	0.628947
HLA-A*30:02	YHLMSFPQSA	Snyder et al., 2020	18	-0.43226	0.8278	0.521283	Non-Toxin	NEGATIVE	Non-CPP	no evidence	0.820082	0.18067	0.79778	0.555396	0.588482	0.59951
HLA-A*03:01	YHLMSFPQSA	Snyder et al., 2020	18	-0.43226	0.8278	0.521283	Non-Toxin	NEGATIVE	Non-CPP	no evidence	0.820082	0.18067	0.79778	0.555396	0.588482	0.59951
HLA-B*44:02	YHLMSFPQSA	Snyder et al., 2020	18	-0.43226	0.8278	0.521283	Non-Toxin	NEGATIVE	Non-CPP	no evidence	0.820082	0.18067	0.79778	0.555396	0.588482	0.59951
HLA-A*30:02	SEPVLKGVKL	Snyder et al., 2020	30	-0.24212	0.478	0.75167	Non-Toxin	NEGATIVE	Non-CPP	no evidence	0.70007	0.333879	0.7042	0.555245	0.573349	0.579383
HLA-A*26:01	FLLNKEMYL	Snyder et al., 2020	5.2	-0.27622	0.1156	0.481771	Non-Toxin	NEGATIVE	CPP	no evidence	0.948095	0.306402	0.60725	0.55508	0.604207	0.620582
HLA-B*07:02	YQKVGMQKY	Snyder et al., 2020	9.8	-0.38452	0.515	0.484634	Non-Toxin	POSITIVE	CPP	no evidence	0.90209	0.219137	0.714098	0.553712	0.597259	0.611775
HLA-B*44:02	RILGAGCFV	Snyder et al., 2020	41	0.1234	0.1444	0.400076	Non-Toxin	POSITIVE	CPP	no evidence	0.590059	0.628403	0.614955	0.615355	0.612193	0.611139
HLA-B*07:02	RLYYDSMSY	Snyder et al., 2020	5.8	-0.38391	0.3428	0.420882	Non-Toxin	POSITIVE	CPP	no evidence	0.942094	0.219629	0.668031	0.543483	0.593309	0.609918
HLA-A*01:01	LLQYGSFCT	Snyder et al., 2020	31	-0.09675	0.4062	0.144875	Non-Toxin	POSITIVE	CPP	no evidence	0.690069	0.451013	0.684992	0.592416	0.604623	0.608691
HLA-A*33:01	YFPLQSYGF	Snyder et al., 2020	5.3	-0.26661	0.088	0.240695	Non-Toxin	NEGATIVE	CPP	no evidence	0.947095	0.314145	0.599866	0.555024	0.604032	0.620369
HLA-B*15:01	YFPLQSYGF	Snyder et al., 2020	5.4	-0.26661	0.088	0.240695	Non-Toxin	NEGATIVE	CPP	no evidence	0.946095	0.314145	0.599866	0.554824	0.603732	0.620035
HLA-B*07:02	FLLNKEMYL	Snyder et al., 2020	5.4	-0.27622	0.1156	0.481771	Non-Toxin	NEGATIVE	CPP	no evidence	0.946095	0.306402	0.60725	0.55468	0.603606	0.619915
HLA-B*51:01	YQKVGMQKY	Snyder et al., 2020	11	-0.38452	0.515	0.484634	Non-Toxin	POSITIVE	CPP	no evidence	0.890089	0.219137	0.714098	0.551312	0.593659	0.607775
HLA-A*30:01	ILPDPSKPSK	Snyder et al., 2020	1.1	-0.4622	0.592	0.471464	Non-Toxin	NEGATIVE	Non-CPP	no evidence	0.989099	0.156545	0.734698	0.554317	0.608665	0.62678
HLA-A*24:02	RISNCVADY	Snyder et al., 2020	30	-0.02787	0.1505	0.090857	Non-Toxin	POSITIVE	CPP	no evidence	0.70007	0.506515	0.616586	0.589254	0.603106	0.607724
HLA-B*08:01	LLQYGSFCT	Snyder et al., 2020	33	-0.09675	0.4062	0.144875	Non-Toxin	POSITIVE	CPP	no evidence	0.670067	0.451013	0.684992	0.588415	0.598622	0.602024
HLA-A*32:01	SQASSRSSSR	Snyder et al., 2020	8.7	-0.65648	1.3174	0.476427	Non-Toxin	POSITIVE	Non-CPP	no evidence	0.913091	0	0.928759	0.554122	0.598993	0.61395
HLA-A*31:01	FIAGLIAIV	Snyder et al., 2020	21	0.27206	-1.1534	0.475091	Non-Toxin	POSITIVE	CPP	no evidence	0.790079	0.748189	0.267764	0.564397	0.592607	0.602011
HLA-A*30:02	YFPLQSYGF	Snyder et al., 2020	5.8	-0.26661	0.088	0.240695	Non-Toxin	NEGATIVE	CPP	no evidence	0.942094	0.314145	0.599866	0.554023	0.602532	0.618702
HLA-B*58:01	FIAGLIAIV	Snyder et al., 2020	21	0.27206	-1.1534	0.475091	Non-Toxin	POSITIVE	CPP	no evidence	0.790079	0.748189	0.267764	0.564397	0.592607	0.602011
HLA-B*08:01	RLYYDSMSY	Snyder et al., 2020	8.3	-0.38391	0.3428	0.420882	Non-Toxin	POSITIVE	CPP	no evidence	0.917092	0.219629	0.668031	0.538482	0.585808	0.601584
HLA-A*30:02	FLLNKEMYL	Snyder et al., 2020	5.9	-0.27622	0.1156	0.481771	Non-Toxin	NEGATIVE	CPP	no evidence	0.941094	0.306402	0.60725	0.55368	0.602106	0.618249
HLA-A*33:01	RLYYDSMSY	Snyder et al., 2020	9	-0.38391	0.3428	0.420882	Non-Toxin	POSITIVE	CPP	no evidence	0.910091	0.219629	0.668031	0.537082	0.583708	0.59925
HLA-A*31:01	FLLNKEMYL	Snyder et al., 2020	6	-0.27622	0.1156	0.481771	Non-Toxin	NEGATIVE	CPP	no evidence	0.940094	0.306402	0.60725	0.553479	0.601806	0.617915
HLA-A*33:01	FLLNKEMYL	Snyder et al., 2020	6	-0.27622	0.1156	0.481771	Non-Toxin	NEGATIVE	CPP	no evidence	0.940094	0.306402	0.60725	0.553479	0.601806	0.617915
HLA-A*30:01	LPAADLDDF	Snyder et al., 2020	88	0.09491	0.5305	0.465929	Non-Toxin	NEGATIVE	CPP	no evidence	0.120012	0.605447	0.718245	0.553479	0.499296	0.481235
HLA-B*40:01	FLLNKEMYL	Snyder et al., 2020	6.1	-0.27622	0.1156	0.481771	Non-Toxin	NEGATIVE	CPP	no evidence	0.939094	0.306402	0.60725	0.553279	0.601506	0.617582
HLA-A*23:01	FIAGLIAIV	Snyder et al., 2020	22	0.27206	-1.1534	0.475091	Non-Toxin	POSITIVE	CPP	no evidence	0.780078	0.748189	0.267764	0.562397	0.589607	0.598677
HLA-A*11:01	SEPVLKGVKL	Snyder et al., 2020	31	-0.24212	0.478	0.75167	Non-Toxin	NEGATIVE	Non-CPP	no evidence	0.690069	0.333879	0.7042	0.553245	0.570348	0.576049
HLA-B*35:01	FLLNKEMYL	Snyder et al., 2020	6.2	-0.27622	0.1156	0.481771	Non-Toxin	NEGATIVE	CPP	no evidence	0.938094	0.306402	0.60725	0.553079	0.601206	0.617249
HLA-A*68:02	RLFARTRSMW	Snyder et al., 2020	39	-0.02793	-0.0219	0.680855	Non-Toxin	NEGATIVE	Non-CPP	no evidence	0.610061	0.506466	0.570465	0.552785	0.559944	0.562331
HLA-B*58:01	YFPLQSYGF	Snyder et al., 2020	6.5	-0.26661	0.088	0.240695	Non-Toxin	NEGATIVE	CPP	no evidence	0.935094	0.314145	0.599866	0.552623	0.600432	0.616368
HLA-A*02:06	VFITLCFTLK	Snyder et al., 2020	58	0.15544	-0.2266	0.748998	Non-Toxin	POSITIVE	Non-CPP	no evidence	0.420042	0.65422	0.515704	0.551978	0.535486	0.529989
HLA-B*40:01	FIAGLIAIV	Snyder et al., 2020	22	0.27206	-1.1534	0.475091	Non-Toxin	POSITIVE	CPP	no evidence	0.780078	0.748189	0.267764	0.562397	0.589607	0.598677
HLA-B*07:02	ILPDPSKPSK	Snyder et al., 2020	2.5	-0.4622	0.592	0.471464	Non-Toxin	NEGATIVE	Non-CPP	no evidence	0.975098	0.156545	0.734698	0.551517	0.604464	0.622113
HLA-B*44:03	YHLMSFPQSA	Snyder et al., 2020	20	-0.43226	0.8278	0.521283	Non-Toxin	NEGATIVE	Non-CPP	no evidence	0.80008	0.18067	0.79778	0.551396	0.582481	0.592843
HLA-B*51:01	RLYYDSMSY	Snyder et al., 2020	11	-0.38391	0.3428	0.420882	Non-Toxin	POSITIVE	CPP	no evidence	0.890089	0.219629	0.668031	0.533082	0.577708	0.592583
HLA-A*33:01	SEPVLKGVKL	Snyder et al., 2020	32	-0.24212	0.478	0.75167	Non-Toxin	NEGATIVE	Non-CPP	no evidence	0.680068	0.333879	0.7042	0.551245	0.567348	0.572716
HLA-A*03:01	SEPVLKGVKL	Snyder et al., 2020	32	-0.24212	0.478	0.75167	Non-Toxin	NEGATIVE	Non-CPP	no evidence	0.680068	0.333879	0.7042	0.551245	0.567348	0.572716
HLA-A*68:01	ILPDPSKPSK	Snyder et al., 2020	2.7	-0.4622	0.592	0.471464	Non-Toxin	NEGATIVE	Non-CPP	no evidence	0.973097	0.156545	0.734698	0.551116	0.603864	0.621447
HLA-A*01:01	ILPDPSKPSK	Snyder et al., 2020	2.7	-0.4622	0.592	0.471464	Non-Toxin	NEGATIVE	Non-CPP	no evidence	0.973097	0.156545	0.734698	0.551116	0.603864	0.621447
HLA-B*58:01	FLLNKEMYL	Snyder et al., 2020	7.2	-0.27622	0.1156	0.481771	Non-Toxin	NEGATIVE	CPP	no evidence	0.928093	0.306402	0.60725	0.551079	0.598206	0.613915
HLA-A*30:01	FIAGLIAIV	Snyder et al., 2020	24	0.27206	-1.1534	0.475091	Non-Toxin	POSITIVE	CPP	no evidence	0.760076	0.748189	0.267764	0.558396	0.583606	0.59201
HLA-B*44:03	YFPLQSYGF	Snyder et al., 2020	7.8	-0.26661	0.088	0.240695	Non-Toxin	NEGATIVE	CPP	no evidence	0.922092	0.314145	0.599866	0.550023	0.596532	0.612035
HLA-B*57:01	FIAGLIAIV	Snyder et al., 2020	24	0.27206	-1.1534	0.475091	Non-Toxin	POSITIVE	CPP	no evidence	0.760076	0.748189	0.267764	0.558396	0.583606	0.59201
HLA-B*44:02	YFPLQSYGF	Snyder et al., 2020	7.9	-0.26661	0.088	0.240695	Non-Toxin	NEGATIVE	CPP	no evidence	0.921092	0.314145	0.599866	0.549823	0.596232	0.611701
HLA-A*31:01	ILPDPSKPSK	Snyder et al., 2020	3.4	-0.4622	0.592	0.471464	Non-Toxin	NEGATIVE	Non-CPP	no evidence	0.966097	0.156545	0.734698	0.549716	0.601764	0.619113
HLA-A*24:02	FIAGLIAIV	Snyder et al., 2020	24	0.27206	-1.1534	0.475091	Non-Toxin	POSITIVE	CPP	no evidence	0.760076	0.748189	0.267764	0.558396	0.583606	0.59201
HLA-B*57:01	FLLNKEMYL	Snyder et al., 2020	7.9	-0.27622	0.1156	0.481771	Non-Toxin	NEGATIVE	CPP	no evidence	0.921092	0.306402	0.60725	0.549679	0.596106	0.611581
HLA-B*57:01	FLNGSCGSV	Snyder et al., 2020	54	-0.24791	0.8916	0.0536362	Non-Toxin	NEGATIVE	CPP	no evidence	0.460046	0.329213	0.814848	0.549633	0.538435	0.534702
HLA-B*15:01	LLQYGSFCT	Snyder et al., 2020	37	-0.09675	0.4062	0.144875	Non-Toxin	POSITIVE	CPP	no evidence	0.630063	0.451013	0.684992	0.580415	0.586621	0.588689
HLA-A*03:01	FLLNKEMYL	Snyder et al., 2020	8.1	-0.27622	0.1156	0.481771	Non-Toxin	NEGATIVE	CPP	no evidence	0.919092	0.306402	0.60725	0.549279	0.595506	0.610915
HLA-B*40:01	RISNCVADY	Snyder et al., 2020	37	-0.02787	0.1505	0.090857	Non-Toxin	POSITIVE	CPP	no evidence	0.630063	0.506515	0.616586	0.575253	0.582104	0.584388
HLA-B*35:01	ILPDPSKPSK	Snyder et al., 2020	3.7	-0.4622	0.592	0.471464	Non-Toxin	NEGATIVE	Non-CPP	no evidence	0.963096	0.156545	0.734698	0.549116	0.600864	0.618113
HLA-A*68:02	LLQYGSFCT	Snyder et al., 2020	39	-0.09675	0.4062	0.144875	Non-Toxin	POSITIVE	CPP	no evidence	0.610061	0.451013	0.684992	0.576414	0.58062	0.582022
HLA-B*57:01	YFPLQSYGF	Snyder et al., 2020	8.3	-0.26661	0.088	0.240695	Non-Toxin	NEGATIVE	CPP	no evidence	0.917092	0.314145	0.599866	0.549023	0.595032	0.610368
HLA-B*07:02	YFPLQSYGF	Snyder et al., 2020	8.4	-0.26661	0.088	0.240695	Non-Toxin	NEGATIVE	CPP	no evidence	0.916092	0.314145	0.599866	0.548823	0.594732	0.610034
HLA-A*68:02	MVMCGGSLYV	Snyder et al., 2020	0.42	-0.2125	-0.2258	0.360947	Non-Toxin	NEGATIVE	Non-CPP	no evidence	0.9959	0.357745	0.515918	0.548645	0.604552	0.623188
HLA-A*30:02	ILPDPSKPSK	Snyder et al., 2020	4	-0.4622	0.592	0.471464	Non-Toxin	NEGATIVE	Non-CPP	no evidence	0.960096	0.156545	0.734698	0.548516	0.599964	0.617113
HLA-B*53:01	ILPDPSKPSK	Snyder et al., 2020	4	-0.4622	0.592	0.471464	Non-Toxin	NEGATIVE	Non-CPP	no evidence	0.960096	0.156545	0.734698	0.548516	0.599964	0.617113
HLA-A*03:01	LLQYGSFCT	Snyder et al., 2020	39	-0.09675	0.4062	0.144875	Non-Toxin	POSITIVE	CPP	no evidence	0.610061	0.451013	0.684992	0.576414	0.58062	0.582022
HLA-A*11:01	FIAGLIAIV	Snyder et al., 2020	28	0.27206	-1.1534	0.475091	Non-Toxin	POSITIVE	CPP	no evidence	0.720072	0.748189	0.267764	0.550395	0.571605	0.578675
HLA-A*31:01	LLQYGSFCT	Snyder et al., 2020	42	-0.09675	0.4062	0.144875	Non-Toxin	POSITIVE	CPP	no evidence	0.580058	0.451013	0.684992	0.570414	0.571619	0.572021
HLA-B*51:01	YFPLQSYGF	Snyder et al., 2020	8.7	-0.26661	0.088	0.240695	Non-Toxin	NEGATIVE	CPP	no evidence	0.913091	0.314145	0.599866	0.548223	0.593831	0.609034
HLA-A*02:06	MVMCGGSLYV	Snyder et al., 2020	0.69	-0.2125	-0.2258	0.360947	Non-Toxin	NEGATIVE	Non-CPP	no evidence	0.993199	0.357745	0.515918	0.548105	0.603742	0.622287
HLA-A*33:01	LLQYGSFCT	Snyder et al., 2020	43	-0.09675	0.4062	0.144875	Non-Toxin	POSITIVE	CPP	no evidence	0.570057	0.451013	0.684992	0.568413	0.568619	0.568687
HLA-A*02:01	MVMCGGSLYV	Snyder et al., 2020	0.91	-0.2125	-0.2258	0.360947	Non-Toxin	NEGATIVE	Non-CPP	no evidence	0.990999	0.357745	0.515918	0.547665	0.603082	0.621554
HLA-B*44:03	FLNGSCGSV	Snyder et al., 2020	55	-0.24791	0.8916	0.0536362	Non-Toxin	NEGATIVE	CPP	no evidence	0.450045	0.329213	0.814848	0.547633	0.535435	0.531369
HLA-A*02:03	MVMCGGSLYV	Snyder et al., 2020	0.99	-0.2125	-0.2258	0.360947	Non-Toxin	NEGATIVE	Non-CPP	no evidence	0.990199	0.357745	0.515918	0.547505	0.602842	0.621287
HLA-A*26:01	YHLMSFPQSA	Snyder et al., 2020	22	-0.43226	0.8278	0.521283	Non-Toxin	NEGATIVE	Non-CPP	no evidence	0.780078	0.18067	0.79778	0.547395	0.576481	0.586176
HLA-B*53:01	YHLMSFPQSA	Snyder et al., 2020	22	-0.43226	0.8278	0.521283	Non-Toxin	NEGATIVE	Non-CPP	no evidence	0.780078	0.18067	0.79778	0.547395	0.576481	0.586176
HLA-B*35:01	LLQYGSFCT	Snyder et al., 2020	44	-0.09675	0.4062	0.144875	Non-Toxin	POSITIVE	CPP	no evidence	0.560056	0.451013	0.684992	0.566413	0.565619	0.565354
HLA-A*68:02	YQKVGMQKY	Snyder et al., 2020	25	-0.38452	0.515	0.484634	Non-Toxin	POSITIVE	CPP	no evidence	0.750075	0.219137	0.714098	0.523309	0.551655	0.561103
[truncated: 188 more rows]

## Sheet: 0.2-0.4-0.4
allele	peptide	Paper	rank	Immunogenicity	Antigenicity	Half-Life (seconds)	Toxicity	IFNg	Permeability	Allergenicity	rank_n	immun_n	antigen_n	0.2/0.4/0.4	0.3/0.35/0.35	0.3/0.3/0.3
HLA-A*02:01	VLWAHGFEL	Snyder et al., 2020	0.03	0.33197	0.3746	0.385761	Non-Toxin	POSITIVE	CPP	no evidence	0.9998	0.796463	0.676538	0.78916	0.81549	0.824267
HLA-A*02:06	VLWAHGFEL	Snyder et al., 2020	0.1	0.33197	0.3746	0.385761	Non-Toxin	POSITIVE	CPP	no evidence	0.9991	0.796463	0.676538	0.78902	0.81528	0.824034
HLA-A*32:01	VLWAHGFEL	Snyder et al., 2020	0.18	0.33197	0.3746	0.385761	Non-Toxin	POSITIVE	CPP	no evidence	0.9983	0.796463	0.676538	0.78886	0.81504	0.823767
HLA-A*02:03	VLWAHGFEL	Snyder et al., 2020	0.27	0.33197	0.3746	0.385761	Non-Toxin	POSITIVE	CPP	no evidence	0.9974	0.796463	0.676538	0.78868	0.81477	0.823467
HLA-B*08:01	VLWAHGFEL	Snyder et al., 2020	0.81	0.33197	0.3746	0.385761	Non-Toxin	POSITIVE	CPP	no evidence	0.991999	0.796463	0.676538	0.7876	0.81315	0.821667
HLA-A*23:01	VLWAHGFEL	Snyder et al., 2020	1.4	0.33197	0.3746	0.385761	Non-Toxin	POSITIVE	CPP	no evidence	0.986099	0.796463	0.676538	0.78642	0.81138	0.8197
HLA-B*35:01	NGVEGFNCY	Snyder et al., 2020	0.35	0.22039	0.6847	0.397595	Non-Toxin	POSITIVE	CPP	no evidence	0.9966	0.706555	0.759497	0.785741	0.812098	0.820884
HLA-B*15:01	VLWAHGFEL	Snyder et al., 2020	1.9	0.33197	0.3746	0.385761	Non-Toxin	POSITIVE	CPP	no evidence	0.981098	0.796463	0.676538	0.78542	0.80988	0.818033
HLA-A*24:02	VLWAHGFEL	Snyder et al., 2020	1.9	0.33197	0.3746	0.385761	Non-Toxin	POSITIVE	CPP	no evidence	0.981098	0.796463	0.676538	0.78542	0.80988	0.818033
HLA-A*26:01	NGVEGFNCY	Snyder et al., 2020	0.95	0.22039	0.6847	0.397595	Non-Toxin	POSITIVE	CPP	no evidence	0.990599	0.706555	0.759497	0.784541	0.810298	0.818884
HLA-B*07:02	VLWAHGFEL	Snyder et al., 2020	2.9	0.33197	0.3746	0.385761	Non-Toxin	POSITIVE	CPP	no evidence	0.971097	0.796463	0.676538	0.78342	0.806879	0.814699
HLA-A*30:02	NGVEGFNCY	Snyder et al., 2020	1.6	0.22039	0.6847	0.397595	Non-Toxin	POSITIVE	CPP	no evidence	0.984098	0.706555	0.759497	0.78324	0.808348	0.816717
HLA-A*01:01	NGVEGFNCY	Snyder et al., 2020	1.6	0.22039	0.6847	0.397595	Non-Toxin	POSITIVE	CPP	no evidence	0.984098	0.706555	0.759497	0.78324	0.808348	0.816717
HLA-A*30:02	VLWAHGFEL	Snyder et al., 2020	3.2	0.33197	0.3746	0.385761	Non-Toxin	POSITIVE	CPP	no evidence	0.968097	0.796463	0.676538	0.78282	0.805979	0.813699
HLA-B*53:01	NGVEGFNCY	Snyder et al., 2020	1.9	0.22039	0.6847	0.397595	Non-Toxin	POSITIVE	CPP	no evidence	0.981098	0.706555	0.759497	0.78264	0.807448	0.815717
HLA-A*31:01	VLWAHGFEL	Snyder et al., 2020	3.8	0.33197	0.3746	0.385761	Non-Toxin	POSITIVE	CPP	no evidence	0.962096	0.796463	0.676538	0.78162	0.804179	0.811699
HLA-B*35:01	VLWAHGFEL	Snyder et al., 2020	3.8	0.33197	0.3746	0.385761	Non-Toxin	POSITIVE	CPP	no evidence	0.962096	0.796463	0.676538	0.78162	0.804179	0.811699
HLA-B*15:01	NGVEGFNCY	Snyder et al., 2020	2.5	0.22039	0.6847	0.397595	Non-Toxin	POSITIVE	CPP	no evidence	0.975098	0.706555	0.759497	0.78144	0.805647	0.813717
HLA-B*53:01	VLWAHGFEL	Snyder et al., 2020	4	0.33197	0.3746	0.385761	Non-Toxin	POSITIVE	CPP	no evidence	0.960096	0.796463	0.676538	0.78122	0.803579	0.811032
HLA-A*68:02	VLWAHGFEL	Snyder et al., 2020	4.3	0.33197	0.3746	0.385761	Non-Toxin	POSITIVE	CPP	no evidence	0.957096	0.796463	0.676538	0.78062	0.802679	0.810032
HLA-A*03:01	VLWAHGFEL	Snyder et al., 2020	4.7	0.33197	0.3746	0.385761	Non-Toxin	POSITIVE	CPP	no evidence	0.953095	0.796463	0.676538	0.779819	0.801479	0.808699
HLA-B*40:01	VLWAHGFEL	Snyder et al., 2020	4.7	0.33197	0.3746	0.385761	Non-Toxin	POSITIVE	CPP	no evidence	0.953095	0.796463	0.676538	0.779819	0.801479	0.808699
HLA-A*68:01	NGVEGFNCY	Snyder et al., 2020	5	0.22039	0.6847	0.397595	Non-Toxin	POSITIVE	CPP	no evidence	0.950095	0.706555	0.759497	0.77644	0.798147	0.805382
HLA-A*26:01	YIFFASFYY	Snyder et al., 2020	0.21	0.13481	0.7808	0.438252	Non-Toxin	POSITIVE	CPP	no evidence	0.998	0.637597	0.785206	0.768721	0.797381	0.806934
HLA-A*30:02	YIFFASFYY	Snyder et al., 2020	0.23	0.13481	0.7808	0.438252	Non-Toxin	POSITIVE	CPP	no evidence	0.9978	0.637597	0.785206	0.768681	0.797321	0.806868
HLA-B*35:01	YIFFASFYY	Snyder et al., 2020	0.3	0.13481	0.7808	0.438252	Non-Toxin	POSITIVE	CPP	no evidence	0.9971	0.637597	0.785206	0.768541	0.797111	0.806634
HLA-A*32:01	YIFFASFYY	Snyder et al., 2020	0.61	0.13481	0.7808	0.438252	Non-Toxin	POSITIVE	CPP	no evidence	0.993999	0.637597	0.785206	0.767921	0.796181	0.805601
HLA-A*01:01	YIFFASFYY	Snyder et al., 2020	0.63	0.13481	0.7808	0.438252	Non-Toxin	POSITIVE	CPP	no evidence	0.993799	0.637597	0.785206	0.767881	0.796121	0.805534
HLA-A*11:01	YIFFASFYY	Snyder et al., 2020	0.75	0.13481	0.7808	0.438252	Non-Toxin	POSITIVE	CPP	no evidence	0.992599	0.637597	0.785206	0.767641	0.795761	0.805134
HLA-B*15:01	YIFFASFYY	Snyder et al., 2020	0.81	0.13481	0.7808	0.438252	Non-Toxin	POSITIVE	CPP	no evidence	0.991999	0.637597	0.785206	0.767521	0.795581	0.804934
HLA-A*68:01	YIFFASFYY	Snyder et al., 2020	1	0.13481	0.7808	0.438252	Non-Toxin	POSITIVE	CPP	no evidence	0.990099	0.637597	0.785206	0.767141	0.795011	0.804301
HLA-A*03:01	YIFFASFYY	Snyder et al., 2020	1.1	0.13481	0.7808	0.438252	Non-Toxin	POSITIVE	CPP	no evidence	0.989099	0.637597	0.785206	0.766941	0.794711	0.803967
HLA-B*53:01	YIFFASFYY	Snyder et al., 2020	1.4	0.13481	0.7808	0.438252	Non-Toxin	POSITIVE	CPP	no evidence	0.986099	0.637597	0.785206	0.766341	0.793811	0.802967
HLA-B*58:01	YIFFASFYY	Snyder et al., 2020	2.3	0.13481	0.7808	0.438252	Non-Toxin	POSITIVE	CPP	no evidence	0.977098	0.637597	0.785206	0.764541	0.79111	0.799967
HLA-A*33:01	YIFFASFYY	Snyder et al., 2020	3	0.13481	0.7808	0.438252	Non-Toxin	POSITIVE	CPP	no evidence	0.970097	0.637597	0.785206	0.763141	0.78901	0.797633
HLA-B*57:01	YIFFASFYY	Snyder et al., 2020	3.4	0.13481	0.7808	0.438252	Non-Toxin	POSITIVE	CPP	no evidence	0.966097	0.637597	0.785206	0.762341	0.78781	0.7963
HLA-A*23:01	YIFFASFYY	Snyder et al., 2020	4.5	0.13481	0.7808	0.438252	Non-Toxin	POSITIVE	CPP	no evidence	0.955096	0.637597	0.785206	0.76014	0.78451	0.792633
HLA-A*30:01	YIFFASFYY	Snyder et al., 2020	4.9	0.13481	0.7808	0.438252	Non-Toxin	POSITIVE	CPP	no evidence	0.951095	0.637597	0.785206	0.75934	0.78331	0.791299
HLA-A*02:06	FVDGVPFVV	Snyder et al., 2020	0.03	0.19398	0.3267	0.471464	Non-Toxin	POSITIVE	CPP	no evidence	0.9998	0.685275	0.663724	0.739559	0.772089	0.782933
HLA-A*02:01	FVDGVPFVV	Snyder et al., 2020	0.03	0.19398	0.3267	0.471464	Non-Toxin	POSITIVE	CPP	no evidence	0.9998	0.685275	0.663724	0.739559	0.772089	0.782933
HLA-A*68:02	FVDGVPFVV	Snyder et al., 2020	0.21	0.19398	0.3267	0.471464	Non-Toxin	POSITIVE	CPP	no evidence	0.998	0.685275	0.663724	0.739199	0.771549	0.782333
HLA-A*02:03	FVDGVPFVV	Snyder et al., 2020	0.25	0.19398	0.3267	0.471464	Non-Toxin	POSITIVE	CPP	no evidence	0.9976	0.685275	0.663724	0.739119	0.771429	0.782199
HLA-A*01:01	FVDGVPFVV	Snyder et al., 2020	0.5	0.19398	0.3267	0.471464	Non-Toxin	POSITIVE	CPP	no evidence	0.9951	0.685275	0.663724	0.738619	0.770679	0.781366
HLA-B*51:01	FVDGVPFVV	Snyder et al., 2020	0.89	0.19398	0.3267	0.471464	Non-Toxin	POSITIVE	CPP	no evidence	0.991199	0.685275	0.663724	0.737839	0.769509	0.780066
HLA-B*35:01	FVDGVPFVV	Snyder et al., 2020	1.5	0.19398	0.3267	0.471464	Non-Toxin	POSITIVE	CPP	no evidence	0.985099	0.685275	0.663724	0.736619	0.767679	0.778032
HLA-B*53:01	FVDGVPFVV	Snyder et al., 2020	1.9	0.19398	0.3267	0.471464	Non-Toxin	POSITIVE	CPP	no evidence	0.981098	0.685275	0.663724	0.735819	0.766479	0.776699
HLA-B*08:01	FVDGVPFVV	Snyder et al., 2020	2.1	0.19398	0.3267	0.471464	Non-Toxin	POSITIVE	CPP	no evidence	0.979098	0.685275	0.663724	0.735419	0.765879	0.776032
HLA-A*26:01	FVDGVPFVV	Snyder et al., 2020	2.5	0.19398	0.3267	0.471464	Non-Toxin	POSITIVE	CPP	no evidence	0.975098	0.685275	0.663724	0.734619	0.764679	0.774699
HLA-B*07:02	FVDGVPFVV	Snyder et al., 2020	3.5	0.19398	0.3267	0.471464	Non-Toxin	POSITIVE	CPP	no evidence	0.965097	0.685275	0.663724	0.732619	0.761678	0.771365
HLA-A*32:01	FVDGVPFVV	Snyder et al., 2020	3.5	0.19398	0.3267	0.471464	Non-Toxin	POSITIVE	CPP	no evidence	0.965097	0.685275	0.663724	0.732619	0.761678	0.771365
HLA-B*40:01	FVDGVPFVV	Snyder et al., 2020	4.4	0.19398	0.3267	0.471464	Non-Toxin	POSITIVE	CPP	no evidence	0.956096	0.685275	0.663724	0.730819	0.758978	0.768365
HLA-B*58:01	FVDGVPFVV	Snyder et al., 2020	4.8	0.19398	0.3267	0.471464	Non-Toxin	POSITIVE	CPP	no evidence	0.952095	0.685275	0.663724	0.730018	0.757778	0.767031
HLA-A*30:02	FVDGVPFVV	Snyder et al., 2020	5	0.19398	0.3267	0.471464	Non-Toxin	POSITIVE	CPP	no evidence	0.950095	0.685275	0.663724	0.729618	0.757178	0.766364
HLA-B*51:01	MPASWVMRI	Snyder et al., 2020	0.01	-0.01717	0.5742	0.567093	Non-Toxin	POSITIVE	CPP	no evidence	1	0.515136	0.729936	0.698029	0.735775	0.748357
HLA-B*53:01	MPASWVMRI	Snyder et al., 2020	0.06	-0.01717	0.5742	0.567093	Non-Toxin	POSITIVE	CPP	no evidence	0.9995	0.515136	0.729936	0.697929	0.735625	0.748191
HLA-B*35:01	MPASWVMRI	Snyder et al., 2020	0.35	-0.01717	0.5742	0.567093	Non-Toxin	POSITIVE	CPP	no evidence	0.9966	0.515136	0.729936	0.697349	0.734755	0.747224
HLA-B*07:02	MPASWVMRI	Snyder et al., 2020	0.38	-0.01717	0.5742	0.567093	Non-Toxin	POSITIVE	CPP	no evidence	0.9963	0.515136	0.729936	0.697289	0.734665	0.747124
HLA-A*68:02	MPASWVMRI	Snyder et al., 2020	0.52	-0.01717	0.5742	0.567093	Non-Toxin	POSITIVE	CPP	no evidence	0.994899	0.515136	0.729936	0.697009	0.734245	0.746657
HLA-A*02:06	RILGAGCFV	Snyder et al., 2020	0.84	0.1234	0.1444	0.400076	Non-Toxin	POSITIVE	CPP	no evidence	0.991699	0.628403	0.614955	0.695683	0.732685	0.745019
HLA-A*02:01	RILGAGCFV	Snyder et al., 2020	1.2	0.1234	0.1444	0.400076	Non-Toxin	POSITIVE	CPP	no evidence	0.988099	0.628403	0.614955	0.694963	0.731605	0.743819
HLA-A*26:01	MPASWVMRI	Snyder et al., 2020	1.9	-0.01717	0.5742	0.567093	Non-Toxin	POSITIVE	CPP	no evidence	0.981098	0.515136	0.729936	0.694248	0.730105	0.742057
HLA-B*08:01	MPASWVMRI	Snyder et al., 2020	2.1	-0.01717	0.5742	0.567093	Non-Toxin	POSITIVE	CPP	no evidence	0.979098	0.515136	0.729936	0.693848	0.729505	0.74139
HLA-A*02:03	RILGAGCFV	Snyder et al., 2020	1.8	0.1234	0.1444	0.400076	Non-Toxin	POSITIVE	CPP	no evidence	0.982098	0.628403	0.614955	0.693763	0.729805	0.741819
HLA-A*32:01	RILGAGCFV	Snyder et al., 2020	2.2	0.1234	0.1444	0.400076	Non-Toxin	POSITIVE	CPP	no evidence	0.978098	0.628403	0.614955	0.692963	0.728605	0.740485
HLA-A*30:01	RILGAGCFV	Snyder et al., 2020	2.4	0.1234	0.1444	0.400076	Non-Toxin	POSITIVE	CPP	no evidence	0.976098	0.628403	0.614955	0.692563	0.728005	0.739818
HLA-A*23:01	MPASWVMRI	Snyder et al., 2020	4.2	-0.01717	0.5742	0.567093	Non-Toxin	POSITIVE	CPP	no evidence	0.958096	0.515136	0.729936	0.689648	0.723204	0.734389
HLA-A*32:01	MPASWVMRI	Snyder et al., 2020	4.4	-0.01717	0.5742	0.567093	Non-Toxin	POSITIVE	CPP	no evidence	0.956096	0.515136	0.729936	0.689248	0.722604	0.733723
HLA-A*24:02	MPASWVMRI	Snyder et al., 2020	4.4	-0.01717	0.5742	0.567093	Non-Toxin	POSITIVE	CPP	no evidence	0.956096	0.515136	0.729936	0.689248	0.722604	0.733723
HLA-B*58:01	MPASWVMRI	Snyder et al., 2020	4.8	-0.01717	0.5742	0.567093	Non-Toxin	POSITIVE	CPP	no evidence	0.952095	0.515136	0.729936	0.688448	0.721404	0.732389
HLA-A*02:01	YLNTLTLAV	Snyder et al., 2020	0.03	0.0762	-0.1115	0.372972	Non-Toxin	POSITIVE	CPP	no evidence	0.9998	0.590371	0.546495	0.654707	0.697843	0.712222
HLA-A*02:03	YLNTLTLAV	Snyder et al., 2020	0.04	0.0762	-0.1115	0.372972	Non-Toxin	POSITIVE	CPP	no evidence	0.9997	0.590371	0.546495	0.654687	0.697813	0.712189
HLA-A*02:06	YLNTLTLAV	Snyder et al., 2020	0.11	0.0762	-0.1115	0.372972	Non-Toxin	POSITIVE	CPP	no evidence	0.999	0.590371	0.546495	0.654547	0.697603	0.711955
HLA-B*08:01	YLNTLTLAV	Snyder et al., 2020	0.71	0.0762	-0.1115	0.372972	Non-Toxin	POSITIVE	CPP	no evidence	0.992999	0.590371	0.546495	0.653346	0.695803	0.709955
HLA-A*68:02	YLNTLTLAV	Snyder et al., 2020	1.7	0.0762	-0.1115	0.372972	Non-Toxin	POSITIVE	CPP	no evidence	0.983098	0.590371	0.546495	0.651366	0.692833	0.706655
HLA-A*32:01	YLNTLTLAV	Snyder et al., 2020	1.9	0.0762	-0.1115	0.372972	Non-Toxin	POSITIVE	CPP	no evidence	0.981098	0.590371	0.546495	0.650966	0.692233	0.705988
HLA-B*51:01	YLNTLTLAV	Snyder et al., 2020	2.4	0.0762	-0.1115	0.372972	Non-Toxin	POSITIVE	CPP	no evidence	0.976098	0.590371	0.546495	0.649966	0.690733	0.704321
HLA-A*01:01	YLNTLTLAV	Snyder et al., 2020	2.6	0.0762	-0.1115	0.372972	Non-Toxin	POSITIVE	CPP	no evidence	0.974097	0.590371	0.546495	0.649566	0.690133	0.703655
HLA-A*30:02	RISNCVADY	Snyder et al., 2020	0.18	-0.02787	0.1505	0.090857	Non-Toxin	POSITIVE	CPP	no evidence	0.9983	0.506515	0.616586	0.6489	0.692575	0.707134
HLA-B*15:01	YLNTLTLAV	Snyder et al., 2020	3.6	0.0762	-0.1115	0.372972	Non-Toxin	POSITIVE	CPP	no evidence	0.964096	0.590371	0.546495	0.647566	0.687132	0.700321
HLA-B*15:01	RISNCVADY	Snyder et al., 2020	1.1	-0.02787	0.1505	0.090857	Non-Toxin	POSITIVE	CPP	no evidence	0.989099	0.506515	0.616586	0.64706	0.689815	0.704067
HLA-B*35:01	YLNTLTLAV	Snyder et al., 2020	4.1	0.0762	-0.1115	0.372972	Non-Toxin	POSITIVE	CPP	no evidence	0.959096	0.590371	0.546495	0.646566	0.685632	0.698654
HLA-A*01:01	RISNCVADY	Snyder et al., 2020	1.5	-0.02787	0.1505	0.090857	Non-Toxin	POSITIVE	CPP	no evidence	0.985099	0.506515	0.616586	0.64626	0.688615	0.702733
HLA-B*07:02	YLNTLTLAV	Snyder et al., 2020	4.7	0.0762	-0.1115	0.372972	Non-Toxin	POSITIVE	CPP	no evidence	0.953095	0.590371	0.546495	0.645366	0.683832	0.696654
HLA-A*03:01	RISNCVADY	Snyder et al., 2020	2	-0.02787	0.1505	0.090857	Non-Toxin	POSITIVE	CPP	no evidence	0.980098	0.506515	0.616586	0.64526	0.687115	0.701066
HLA-A*32:01	RISNCVADY	Snyder et al., 2020	2.3	-0.02787	0.1505	0.090857	Non-Toxin	POSITIVE	CPP	no evidence	0.977098	0.506515	0.616586	0.64466	0.686215	0.700066
HLA-A*11:01	RISNCVADY	Snyder et al., 2020	2.8	-0.02787	0.1505	0.090857	Non-Toxin	POSITIVE	CPP	no evidence	0.972097	0.506515	0.616586	0.64366	0.684715	0.698399
HLA-A*26:01	RISNCVADY	Snyder et al., 2020	3	-0.02787	0.1505	0.090857	Non-Toxin	POSITIVE	CPP	no evidence	0.970097	0.506515	0.616586	0.64326	0.684114	0.697733
HLA-A*02:03	FIAGLIAIV	Snyder et al., 2020	0.07	0.27206	-1.1534	0.475091	Non-Toxin	POSITIVE	CPP	no evidence	0.9994	0.748189	0.267764	0.606261	0.655403	0.671784
HLA-A*02:06	FIAGLIAIV	Snyder et al., 2020	0.11	0.27206	-1.1534	0.475091	Non-Toxin	POSITIVE	CPP	no evidence	0.999	0.748189	0.267764	0.606181	0.655283	0.671651
HLA-A*02:01	FIAGLIAIV	Snyder et al., 2020	0.17	0.27206	-1.1534	0.475091	Non-Toxin	POSITIVE	CPP	no evidence	0.9984	0.748189	0.267764	0.606061	0.655103	0.671451
HLA-A*68:02	FIAGLIAIV	Snyder et al., 2020	0.19	0.27206	-1.1534	0.475091	Non-Toxin	POSITIVE	CPP	no evidence	0.9982	0.748189	0.267764	0.606021	0.655043	0.671384
HLA-A*26:01	FIAGLIAIV	Snyder et al., 2020	1.5	0.27206	-1.1534	0.475091	Non-Toxin	POSITIVE	CPP	no evidence	0.985099	0.748189	0.267764	0.603401	0.651113	0.667017
HLA-B*51:01	FIAGLIAIV	Snyder et al., 2020	2.6	0.27206	-1.1534	0.475091	Non-Toxin	POSITIVE	CPP	no evidence	0.974097	0.748189	0.267764	0.6012	0.647813	0.66335
HLA-B*15:01	YQKVGMQKY	Snyder et al., 2020	0.01	-0.38452	0.515	0.484634	Non-Toxin	POSITIVE	CPP	no evidence	1	0.219137	0.714098	0.573294	0.626632	0.644412
HLA-A*30:02	YQKVGMQKY	Snyder et al., 2020	0.06	-0.38452	0.515	0.484634	Non-Toxin	POSITIVE	CPP	no evidence	0.9995	0.219137	0.714098	0.573194	0.626482	0.644245
HLA-A*26:01	YQKVGMQKY	Snyder et al., 2020	0.45	-0.38452	0.515	0.484634	Non-Toxin	POSITIVE	CPP	no evidence	0.9956	0.219137	0.714098	0.572414	0.625312	0.642945
HLA-B*44:02	YQKVGMQKY	Snyder et al., 2020	0.73	-0.38452	0.515	0.484634	Non-Toxin	POSITIVE	CPP	no evidence	0.992799	0.219137	0.714098	0.571854	0.624472	0.642012
HLA-A*01:01	YQKVGMQKY	Snyder et al., 2020	0.74	-0.38452	0.515	0.484634	Non-Toxin	POSITIVE	CPP	no evidence	0.992699	0.219137	0.714098	0.571834	0.624442	0.641978
HLA-B*35:01	YQKVGMQKY	Snyder et al., 2020	0.77	-0.38452	0.515	0.484634	Non-Toxin	POSITIVE	CPP	no evidence	0.992399	0.219137	0.714098	0.571774	0.624352	0.641878
HLA-B*44:03	YQKVGMQKY	Snyder et al., 2020	0.82	-0.38452	0.515	0.484634	Non-Toxin	POSITIVE	CPP	no evidence	0.991899	0.219137	0.714098	0.571674	0.624202	0.641712
HLA-A*32:01	YQKVGMQKY	Snyder et al., 2020	1.4	-0.38452	0.515	0.484634	Non-Toxin	POSITIVE	CPP	no evidence	0.986099	0.219137	0.714098	0.570514	0.622462	0.639778
HLA-A*30:01	YQKVGMQKY	Snyder et al., 2020	2.6	-0.38452	0.515	0.484634	Non-Toxin	POSITIVE	CPP	no evidence	0.974097	0.219137	0.714098	0.568114	0.618862	0.635778
HLA-B*58:01	YQKVGMQKY	Snyder et al., 2020	2.7	-0.38452	0.515	0.484634	Non-Toxin	POSITIVE	CPP	no evidence	0.973097	0.219137	0.714098	0.567914	0.618562	0.635444
HLA-B*53:01	YQKVGMQKY	Snyder et al., 2020	3.1	-0.38452	0.515	0.484634	Non-Toxin	POSITIVE	CPP	no evidence	0.969097	0.219137	0.714098	0.567114	0.617361	0.634111
HLA-B*40:01	YQKVGMQKY	Snyder et al., 2020	3.1	-0.38452	0.515	0.484634	Non-Toxin	POSITIVE	CPP	no evidence	0.969097	0.219137	0.714098	0.567114	0.617361	0.634111
HLA-B*57:01	YQKVGMQKY	Snyder et al., 2020	3.2	-0.38452	0.515	0.484634	Non-Toxin	POSITIVE	CPP	no evidence	0.968097	0.219137	0.714098	0.566914	0.617061	0.633777
HLA-A*23:01	YQKVGMQKY	Snyder et al., 2020	3.2	-0.38452	0.515	0.484634	Non-Toxin	POSITIVE	CPP	no evidence	0.968097	0.219137	0.714098	0.566914	0.617061	0.633777
HLA-A*02:06	YQKVGMQKY	Snyder et al., 2020	3.8	-0.38452	0.515	0.484634	Non-Toxin	POSITIVE	CPP	no evidence	0.962096	0.219137	0.714098	0.565713	0.615261	0.631777
HLA-A*24:02	YQKVGMQKY	Snyder et al., 2020	4	-0.38452	0.515	0.484634	Non-Toxin	POSITIVE	CPP	no evidence	0.960096	0.219137	0.714098	0.565313	0.614661	0.63111
HLA-A*03:01	YQKVGMQKY	Snyder et al., 2020	4.1	-0.38452	0.515	0.484634	Non-Toxin	POSITIVE	CPP	no evidence	0.959096	0.219137	0.714098	0.565113	0.614361	0.630777
HLA-A*11:01	YQKVGMQKY	Snyder et al., 2020	4.3	-0.38452	0.515	0.484634	Non-Toxin	POSITIVE	CPP	no evidence	0.957096	0.219137	0.714098	0.564713	0.613761	0.63011
HLA-B*08:01	YQKVGMQKY	Snyder et al., 2020	4.5	-0.38452	0.515	0.484634	Non-Toxin	POSITIVE	CPP	no evidence	0.955096	0.219137	0.714098	0.564313	0.613161	0.629444
HLA-B*15:01	RLYYDSMSY	Snyder et al., 2020	0.01	-0.38391	0.3428	0.420882	Non-Toxin	POSITIVE	CPP	no evidence	1	0.219629	0.668031	0.555064	0.610681	0.62922
HLA-A*30:02	RLYYDSMSY	Snyder et al., 2020	0.01	-0.38391	0.3428	0.420882	Non-Toxin	POSITIVE	CPP	no evidence	1	0.219629	0.668031	0.555064	0.610681	0.62922
HLA-A*03:01	RLYYDSMSY	Snyder et al., 2020	0.02	-0.38391	0.3428	0.420882	Non-Toxin	POSITIVE	CPP	no evidence	0.9999	0.219629	0.668031	0.555044	0.610651	0.629187
HLA-A*32:01	RLYYDSMSY	Snyder et al., 2020	0.02	-0.38391	0.3428	0.420882	Non-Toxin	POSITIVE	CPP	no evidence	0.9999	0.219629	0.668031	0.555044	0.610651	0.629187
HLA-A*11:01	RLYYDSMSY	Snyder et al., 2020	0.27	-0.38391	0.3428	0.420882	Non-Toxin	POSITIVE	CPP	no evidence	0.9974	0.219629	0.668031	0.554544	0.609901	0.628353
HLA-B*35:01	RLYYDSMSY	Snyder et al., 2020	0.41	-0.38391	0.3428	0.420882	Non-Toxin	POSITIVE	CPP	no evidence	0.996	0.219629	0.668031	0.554264	0.609481	0.627886
HLA-A*01:01	RLYYDSMSY	Snyder et al., 2020	0.43	-0.38391	0.3428	0.420882	Non-Toxin	POSITIVE	CPP	no evidence	0.9958	0.219629	0.668031	0.554224	0.609421	0.62782
HLA-A*30:01	RLYYDSMSY	Snyder et al., 2020	0.5	-0.38391	0.3428	0.420882	Non-Toxin	POSITIVE	CPP	no evidence	0.9951	0.219629	0.668031	0.554084	0.609211	0.627586
HLA-A*26:01	RLYYDSMSY	Snyder et al., 2020	0.55	-0.38391	0.3428	0.420882	Non-Toxin	POSITIVE	CPP	no evidence	0.994599	0.219629	0.668031	0.553984	0.609061	0.62742
HLA-B*58:01	RLYYDSMSY	Snyder et al., 2020	0.8	-0.38391	0.3428	0.420882	Non-Toxin	POSITIVE	CPP	no evidence	0.992099	0.219629	0.668031	0.553484	0.608311	0.626586
HLA-B*57:01	RLYYDSMSY	Snyder et al., 2020	1.6	-0.38391	0.3428	0.420882	Non-Toxin	POSITIVE	CPP	no evidence	0.984098	0.219629	0.668031	0.551884	0.60591	0.623919
HLA-A*23:01	RLYYDSMSY	Snyder et al., 2020	2.6	-0.38391	0.3428	0.420882	Non-Toxin	POSITIVE	CPP	no evidence	0.974097	0.219629	0.668031	0.549883	0.60291	0.620586
HLA-B*53:01	RLYYDSMSY	Snyder et al., 2020	2.7	-0.38391	0.3428	0.420882	Non-Toxin	POSITIVE	CPP	no evidence	0.973097	0.219629	0.668031	0.549683	0.60261	0.620252
HLA-B*44:02	RLYYDSMSY	Snyder et al., 2020	2.9	-0.38391	0.3428	0.420882	Non-Toxin	POSITIVE	CPP	no evidence	0.971097	0.219629	0.668031	0.549283	0.60201	0.619586
HLA-B*44:03	RLYYDSMSY	Snyder et al., 2020	3	-0.38391	0.3428	0.420882	Non-Toxin	POSITIVE	CPP	no evidence	0.970097	0.219629	0.668031	0.549083	0.60171	0.619252
HLA-A*31:01	RLYYDSMSY	Snyder et al., 2020	3.4	-0.38391	0.3428	0.420882	Non-Toxin	POSITIVE	CPP	no evidence	0.966097	0.219629	0.668031	0.548283	0.60051	0.617919
HLA-A*02:01	RLYYDSMSY	Snyder et al., 2020	3.4	-0.38391	0.3428	0.420882	Non-Toxin	POSITIVE	CPP	no evidence	0.966097	0.219629	0.668031	0.548283	0.60051	0.617919
HLA-A*24:02	RLYYDSMSY	Snyder et al., 2020	3.6	-0.38391	0.3428	0.420882	Non-Toxin	POSITIVE	CPP	no evidence	0.964096	0.219629	0.668031	0.547883	0.59991	0.617252
HLA-A*68:01	RLYYDSMSY	Snyder et al., 2020	3.9	-0.38391	0.3428	0.420882	Non-Toxin	POSITIVE	CPP	no evidence	0.961096	0.219629	0.668031	0.547283	0.59901	0.616252
HLA-A*02:06	RLYYDSMSY	Snyder et al., 2020	4.1	-0.38391	0.3428	0.420882	Non-Toxin	POSITIVE	CPP	no evidence	0.959096	0.219629	0.668031	0.546883	0.59841	0.615585
HLA-A*02:03	RLYYDSMSY	Snyder et al., 2020	4.2	-0.38391	0.3428	0.420882	Non-Toxin	POSITIVE	CPP	no evidence	0.958096	0.219629	0.668031	0.546683	0.59811	0.615252
HLA-B*40:01	RLYYDSMSY	Snyder et al., 2020	4.5	-0.38391	0.3428	0.420882	Non-Toxin	POSITIVE	CPP	no evidence	0.955096	0.219629	0.668031	0.546083	0.59721	0.614252

## Sheet: 0.3-0.35-0.35
allele	peptide	Paper	rank	Immunogenicity	Antigenicity	Half-Life (seconds)	Toxicity	IFNg	Permeability	Allergenicity	rank_n	immun_n	antigen_n	0.2/0.4/0.4	0.3/0.35/0.35	0.3/0.3/0.3
HLA-A*02:01	VLWAHGFEL	Snyder et al., 2020	0.03	0.33197	0.3746	0.385761	Non-Toxin	POSITIVE	CPP	no evidence	0.9998	0.796463	0.676538	0.78916	0.81549	0.824267
HLA-A*02:06	VLWAHGFEL	Snyder et al., 2020	0.1	0.33197	0.3746	0.385761	Non-Toxin	POSITIVE	CPP	no evidence	0.9991	0.796463	0.676538	0.78902	0.81528	0.824034
HLA-A*32:01	VLWAHGFEL	Snyder et al., 2020	0.18	0.33197	0.3746	0.385761	Non-Toxin	POSITIVE	CPP	no evidence	0.9983	0.796463	0.676538	0.78886	0.81504	0.823767
HLA-A*02:03	VLWAHGFEL	Snyder et al., 2020	0.27	0.33197	0.3746	0.385761	Non-Toxin	POSITIVE	CPP	no evidence	0.9974	0.796463	0.676538	0.78868	0.81477	0.823467
HLA-B*08:01	VLWAHGFEL	Snyder et al., 2020	0.81	0.33197	0.3746	0.385761	Non-Toxin	POSITIVE	CPP	no evidence	0.991999	0.796463	0.676538	0.7876	0.81315	0.821667
HLA-B*35:01	NGVEGFNCY	Snyder et al., 2020	0.35	0.22039	0.6847	0.397595	Non-Toxin	POSITIVE	CPP	no evidence	0.9966	0.706555	0.759497	0.785741	0.812098	0.820884
HLA-A*23:01	VLWAHGFEL	Snyder et al., 2020	1.4	0.33197	0.3746	0.385761	Non-Toxin	POSITIVE	CPP	no evidence	0.986099	0.796463	0.676538	0.78642	0.81138	0.8197
HLA-A*26:01	NGVEGFNCY	Snyder et al., 2020	0.95	0.22039	0.6847	0.397595	Non-Toxin	POSITIVE	CPP	no evidence	0.990599	0.706555	0.759497	0.784541	0.810298	0.818884
HLA-B*15:01	VLWAHGFEL	Snyder et al., 2020	1.9	0.33197	0.3746	0.385761	Non-Toxin	POSITIVE	CPP	no evidence	0.981098	0.796463	0.676538	0.78542	0.80988	0.818033
HLA-A*24:02	VLWAHGFEL	Snyder et al., 2020	1.9	0.33197	0.3746	0.385761	Non-Toxin	POSITIVE	CPP	no evidence	0.981098	0.796463	0.676538	0.78542	0.80988	0.818033
HLA-A*30:02	NGVEGFNCY	Snyder et al., 2020	1.6	0.22039	0.6847	0.397595	Non-Toxin	POSITIVE	CPP	no evidence	0.984098	0.706555	0.759497	0.78324	0.808348	0.816717
HLA-A*01:01	NGVEGFNCY	Snyder et al., 2020	1.6	0.22039	0.6847	0.397595	Non-Toxin	POSITIVE	CPP	no evidence	0.984098	0.706555	0.759497	0.78324	0.808348	0.816717
HLA-B*53:01	NGVEGFNCY	Snyder et al., 2020	1.9	0.22039	0.6847	0.397595	Non-Toxin	POSITIVE	CPP	no evidence	0.981098	0.706555	0.759497	0.78264	0.807448	0.815717
HLA-B*07:02	VLWAHGFEL	Snyder et al., 2020	2.9	0.33197	0.3746	0.385761	Non-Toxin	POSITIVE	CPP	no evidence	0.971097	0.796463	0.676538	0.78342	0.806879	0.814699
HLA-A*30:02	VLWAHGFEL	Snyder et al., 2020	3.2	0.33197	0.3746	0.385761	Non-Toxin	POSITIVE	CPP	no evidence	0.968097	0.796463	0.676538	0.78282	0.805979	0.813699
HLA-B*15:01	NGVEGFNCY	Snyder et al., 2020	2.5	0.22039	0.6847	0.397595	Non-Toxin	POSITIVE	CPP	no evidence	0.975098	0.706555	0.759497	0.78144	0.805647	0.813717
HLA-A*31:01	VLWAHGFEL	Snyder et al., 2020	3.8	0.33197	0.3746	0.385761	Non-Toxin	POSITIVE	CPP	no evidence	0.962096	0.796463	0.676538	0.78162	0.804179	0.811699
HLA-B*35:01	VLWAHGFEL	Snyder et al., 2020	3.8	0.33197	0.3746	0.385761	Non-Toxin	POSITIVE	CPP	no evidence	0.962096	0.796463	0.676538	0.78162	0.804179	0.811699
HLA-B*53:01	VLWAHGFEL	Snyder et al., 2020	4	0.33197	0.3746	0.385761	Non-Toxin	POSITIVE	CPP	no evidence	0.960096	0.796463	0.676538	0.78122	0.803579	0.811032
HLA-A*68:02	VLWAHGFEL	Snyder et al., 2020	4.3	0.33197	0.3746	0.385761	Non-Toxin	POSITIVE	CPP	no evidence	0.957096	0.796463	0.676538	0.78062	0.802679	0.810032
HLA-A*03:01	VLWAHGFEL	Snyder et al., 2020	4.7	0.33197	0.3746	0.385761	Non-Toxin	POSITIVE	CPP	no evidence	0.953095	0.796463	0.676538	0.779819	0.801479	0.808699
HLA-B*40:01	VLWAHGFEL	Snyder et al., 2020	4.7	0.33197	0.3746	0.385761	Non-Toxin	POSITIVE	CPP	no evidence	0.953095	0.796463	0.676538	0.779819	0.801479	0.808699
HLA-A*68:01	NGVEGFNCY	Snyder et al., 2020	5	0.22039	0.6847	0.397595	Non-Toxin	POSITIVE	CPP	no evidence	0.950095	0.706555	0.759497	0.77644	0.798147	0.805382
HLA-A*26:01	YIFFASFYY	Snyder et al., 2020	0.21	0.13481	0.7808	0.438252	Non-Toxin	POSITIVE	CPP	no evidence	0.998	0.637597	0.785206	0.768721	0.797381	0.806934
HLA-A*30:02	YIFFASFYY	Snyder et al., 2020	0.23	0.13481	0.7808	0.438252	Non-Toxin	POSITIVE	CPP	no evidence	0.9978	0.637597	0.785206	0.768681	0.797321	0.806868
HLA-B*35:01	YIFFASFYY	Snyder et al., 2020	0.3	0.13481	0.7808	0.438252	Non-Toxin	POSITIVE	CPP	no evidence	0.9971	0.637597	0.785206	0.768541	0.797111	0.806634
HLA-A*32:01	YIFFASFYY	Snyder et al., 2020	0.61	0.13481	0.7808	0.438252	Non-Toxin	POSITIVE	CPP	no evidence	0.993999	0.637597	0.785206	0.767921	0.796181	0.805601
HLA-A*01:01	YIFFASFYY	Snyder et al., 2020	0.63	0.13481	0.7808	0.438252	Non-Toxin	POSITIVE	CPP	no evidence	0.993799	0.637597	0.785206	0.767881	0.796121	0.805534
HLA-A*11:01	YIFFASFYY	Snyder et al., 2020	0.75	0.13481	0.7808	0.438252	Non-Toxin	POSITIVE	CPP	no evidence	0.992599	0.637597	0.785206	0.767641	0.795761	0.805134
HLA-B*15:01	YIFFASFYY	Snyder et al., 2020	0.81	0.13481	0.7808	0.438252	Non-Toxin	POSITIVE	CPP	no evidence	0.991999	0.637597	0.785206	0.767521	0.795581	0.804934
HLA-A*68:01	YIFFASFYY	Snyder et al., 2020	1	0.13481	0.7808	0.438252	Non-Toxin	POSITIVE	CPP	no evidence	0.990099	0.637597	0.785206	0.767141	0.795011	0.804301
HLA-A*03:01	YIFFASFYY	Snyder et al., 2020	1.1	0.13481	0.7808	0.438252	Non-Toxin	POSITIVE	CPP	no evidence	0.989099	0.637597	0.785206	0.766941	0.794711	0.803967
HLA-B*53:01	YIFFASFYY	Snyder et al., 2020	1.4	0.13481	0.7808	0.438252	Non-Toxin	POSITIVE	CPP	no evidence	0.986099	0.637597	0.785206	0.766341	0.793811	0.802967
HLA-B*58:01	YIFFASFYY	Snyder et al., 2020	2.3	0.13481	0.7808	0.438252	Non-Toxin	POSITIVE	CPP	no evidence	0.977098	0.637597	0.785206	0.764541	0.79111	0.799967
HLA-A*33:01	YIFFASFYY	Snyder et al., 2020	3	0.13481	0.7808	0.438252	Non-Toxin	POSITIVE	CPP	no evidence	0.970097	0.637597	0.785206	0.763141	0.78901	0.797633
HLA-B*57:01	YIFFASFYY	Snyder et al., 2020	3.4	0.13481	0.7808	0.438252	Non-Toxin	POSITIVE	CPP	no evidence	0.966097	0.637597	0.785206	0.762341	0.78781	0.7963
HLA-A*23:01	YIFFASFYY	Snyder et al., 2020	4.5	0.13481	0.7808	0.438252	Non-Toxin	POSITIVE	CPP	no evidence	0.955096	0.637597	0.785206	0.76014	0.78451	0.792633
HLA-A*30:01	YIFFASFYY	Snyder et al., 2020	4.9	0.13481	0.7808	0.438252	Non-Toxin	POSITIVE	CPP	no evidence	0.951095	0.637597	0.785206	0.75934	0.78331	0.791299
HLA-A*02:06	FVDGVPFVV	Snyder et al., 2020	0.03	0.19398	0.3267	0.471464	Non-Toxin	POSITIVE	CPP	no evidence	0.9998	0.685275	0.663724	0.739559	0.772089	0.782933
HLA-A*02:01	FVDGVPFVV	Snyder et al., 2020	0.03	0.19398	0.3267	0.471464	Non-Toxin	POSITIVE	CPP	no evidence	0.9998	0.685275	0.663724	0.739559	0.772089	0.782933
HLA-A*68:02	FVDGVPFVV	Snyder et al., 2020	0.21	0.19398	0.3267	0.471464	Non-Toxin	POSITIVE	CPP	no evidence	0.998	0.685275	0.663724	0.739199	0.771549	0.782333
HLA-A*02:03	FVDGVPFVV	Snyder et al., 2020	0.25	0.19398	0.3267	0.471464	Non-Toxin	POSITIVE	CPP	no evidence	0.9976	0.685275	0.663724	0.739119	0.771429	0.782199
HLA-A*01:01	FVDGVPFVV	Snyder et al., 2020	0.5	0.19398	0.3267	0.471464	Non-Toxin	POSITIVE	CPP	no evidence	0.9951	0.685275	0.663724	0.738619	0.770679	0.781366
HLA-B*51:01	FVDGVPFVV	Snyder et al., 2020	0.89	0.19398	0.3267	0.471464	Non-Toxin	POSITIVE	CPP	no evidence	0.991199	0.685275	0.663724	0.737839	0.769509	0.780066
HLA-B*35:01	FVDGVPFVV	Snyder et al., 2020	1.5	0.19398	0.3267	0.471464	Non-Toxin	POSITIVE	CPP	no evidence	0.985099	0.685275	0.663724	0.736619	0.767679	0.778032
HLA-B*53:01	FVDGVPFVV	Snyder et al., 2020	1.9	0.19398	0.3267	0.471464	Non-Toxin	POSITIVE	CPP	no evidence	0.981098	0.685275	0.663724	0.735819	0.766479	0.776699
HLA-B*08:01	FVDGVPFVV	Snyder et al., 2020	2.1	0.19398	0.3267	0.471464	Non-Toxin	POSITIVE	CPP	no evidence	0.979098	0.685275	0.663724	0.735419	0.765879	0.776032
HLA-A*26:01	FVDGVPFVV	Snyder et al., 2020	2.5	0.19398	0.3267	0.471464	Non-Toxin	POSITIVE	CPP	no evidence	0.975098	0.685275	0.663724	0.734619	0.764679	0.774699
HLA-B*07:02	FVDGVPFVV	Snyder et al., 2020	3.5	0.19398	0.3267	0.471464	Non-Toxin	POSITIVE	CPP	no evidence	0.965097	0.685275	0.663724	0.732619	0.761678	0.771365
HLA-A*32:01	FVDGVPFVV	Snyder et al., 2020	3.5	0.19398	0.3267	0.471464	Non-Toxin	POSITIVE	CPP	no evidence	0.965097	0.685275	0.663724	0.732619	0.761678	0.771365
HLA-B*40:01	FVDGVPFVV	Snyder et al., 2020	4.4	0.19398	0.3267	0.471464	Non-Toxin	POSITIVE	CPP	no evidence	0.956096	0.685275	0.663724	0.730819	0.758978	0.768365
HLA-B*58:01	FVDGVPFVV	Snyder et al., 2020	4.8	0.19398	0.3267	0.471464	Non-Toxin	POSITIVE	CPP	no evidence	0.952095	0.685275	0.663724	0.730018	0.757778	0.767031
HLA-A*30:02	FVDGVPFVV	Snyder et al., 2020	5	0.19398	0.3267	0.471464	Non-Toxin	POSITIVE	CPP	no evidence	0.950095	0.685275	0.663724	0.729618	0.757178	0.766364
HLA-B*51:01	MPASWVMRI	Snyder et al., 2020	0.01	-0.01717	0.5742	0.567093	Non-Toxin	POSITIVE	CPP	no evidence	1	0.515136	0.729936	0.698029	0.735775	0.748357
HLA-B*53:01	MPASWVMRI	Snyder et al., 2020	0.06	-0.01717	0.5742	0.567093	Non-Toxin	POSITIVE	CPP	no evidence	0.9995	0.515136	0.729936	0.697929	0.735625	0.748191
HLA-B*35:01	MPASWVMRI	Snyder et al., 2020	0.35	-0.01717	0.5742	0.567093	Non-Toxin	POSITIVE	CPP	no evidence	0.9966	0.515136	0.729936	0.697349	0.734755	0.747224
HLA-B*07:02	MPASWVMRI	Snyder et al., 2020	0.38	-0.01717	0.5742	0.567093	Non-Toxin	POSITIVE	CPP	no evidence	0.9963	0.515136	0.729936	0.697289	0.734665	0.747124
HLA-A*68:02	MPASWVMRI	Snyder et al., 2020	0.52	-0.01717	0.5742	0.567093	Non-Toxin	POSITIVE	CPP	no evidence	0.994899	0.515136	0.729936	0.697009	0.734245	0.746657
HLA-A*02:06	RILGAGCFV	Snyder et al., 2020	0.84	0.1234	0.1444	0.400076	Non-Toxin	POSITIVE	CPP	no evidence	0.991699	0.628403	0.614955	0.695683	0.732685	0.745019
HLA-A*02:01	RILGAGCFV	Snyder et al., 2020	1.2	0.1234	0.1444	0.400076	Non-Toxin	POSITIVE	CPP	no evidence	0.988099	0.628403	0.614955	0.694963	0.731605	0.743819
HLA-A*26:01	MPASWVMRI	Snyder et al., 2020	1.9	-0.01717	0.5742	0.567093	Non-Toxin	POSITIVE	CPP	no evidence	0.981098	0.515136	0.729936	0.694248	0.730105	0.742057
HLA-A*02:03	RILGAGCFV	Snyder et al., 2020	1.8	0.1234	0.1444	0.400076	Non-Toxin	POSITIVE	CPP	no evidence	0.982098	0.628403	0.614955	0.693763	0.729805	0.741819
HLA-B*08:01	MPASWVMRI	Snyder et al., 2020	2.1	-0.01717	0.5742	0.567093	Non-Toxin	POSITIVE	CPP	no evidence	0.979098	0.515136	0.729936	0.693848	0.729505	0.74139
HLA-A*32:01	RILGAGCFV	Snyder et al., 2020	2.2	0.1234	0.1444	0.400076	Non-Toxin	POSITIVE	CPP	no evidence	0.978098	0.628403	0.614955	0.692963	0.728605	0.740485
HLA-A*30:01	RILGAGCFV	Snyder et al., 2020	2.4	0.1234	0.1444	0.400076	Non-Toxin	POSITIVE	CPP	no evidence	0.976098	0.628403	0.614955	0.692563	0.728005	0.739818
HLA-A*23:01	MPASWVMRI	Snyder et al., 2020	4.2	-0.01717	0.5742	0.567093	Non-Toxin	POSITIVE	CPP	no evidence	0.958096	0.515136	0.729936	0.689648	0.723204	0.734389
HLA-A*32:01	MPASWVMRI	Snyder et al., 2020	4.4	-0.01717	0.5742	0.567093	Non-Toxin	POSITIVE	CPP	no evidence	0.956096	0.515136	0.729936	0.689248	0.722604	0.733723
HLA-A*24:02	MPASWVMRI	Snyder et al., 2020	4.4	-0.01717	0.5742	0.567093	Non-Toxin	POSITIVE	CPP	no evidence	0.956096	0.515136	0.729936	0.689248	0.722604	0.733723
HLA-B*58:01	MPASWVMRI	Snyder et al., 2020	4.8	-0.01717	0.5742	0.567093	Non-Toxin	POSITIVE	CPP	no evidence	0.952095	0.515136	0.729936	0.688448	0.721404	0.732389
HLA-A*02:01	YLNTLTLAV	Snyder et al., 2020	0.03	0.0762	-0.1115	0.372972	Non-Toxin	POSITIVE	CPP	no evidence	0.9998	0.590371	0.546495	0.654707	0.697843	0.712222
HLA-A*02:03	YLNTLTLAV	Snyder et al., 2020	0.04	0.0762	-0.1115	0.372972	Non-Toxin	POSITIVE	CPP	no evidence	0.9997	0.590371	0.546495	0.654687	0.697813	0.712189
HLA-A*02:06	YLNTLTLAV	Snyder et al., 2020	0.11	0.0762	-0.1115	0.372972	Non-Toxin	POSITIVE	CPP	no evidence	0.999	0.590371	0.546495	0.654547	0.697603	0.711955
HLA-B*08:01	YLNTLTLAV	Snyder et al., 2020	0.71	0.0762	-0.1115	0.372972	Non-Toxin	POSITIVE	CPP	no evidence	0.992999	0.590371	0.546495	0.653346	0.695803	0.709955
HLA-A*68:02	YLNTLTLAV	Snyder et al., 2020	1.7	0.0762	-0.1115	0.372972	Non-Toxin	POSITIVE	CPP	no evidence	0.983098	0.590371	0.546495	0.651366	0.692833	0.706655
HLA-A*30:02	RISNCVADY	Snyder et al., 2020	0.18	-0.02787	0.1505	0.090857	Non-Toxin	POSITIVE	CPP	no evidence	0.9983	0.506515	0.616586	0.6489	0.692575	0.707134
HLA-A*32:01	YLNTLTLAV	Snyder et al., 2020	1.9	0.0762	-0.1115	0.372972	Non-Toxin	POSITIVE	CPP	no evidence	0.981098	0.590371	0.546495	0.650966	0.692233	0.705988
HLA-B*51:01	YLNTLTLAV	Snyder et al., 2020	2.4	0.0762	-0.1115	0.372972	Non-Toxin	POSITIVE	CPP	no evidence	0.976098	0.590371	0.546495	0.649966	0.690733	0.704321
HLA-A*01:01	YLNTLTLAV	Snyder et al., 2020	2.6	0.0762	-0.1115	0.372972	Non-Toxin	POSITIVE	CPP	no evidence	0.974097	0.590371	0.546495	0.649566	0.690133	0.703655
HLA-B*15:01	RISNCVADY	Snyder et al., 2020	1.1	-0.02787	0.1505	0.090857	Non-Toxin	POSITIVE	CPP	no evidence	0.989099	0.506515	0.616586	0.64706	0.689815	0.704067
HLA-A*01:01	RISNCVADY	Snyder et al., 2020	1.5	-0.02787	0.1505	0.090857	Non-Toxin	POSITIVE	CPP	no evidence	0.985099	0.506515	0.616586	0.64626	0.688615	0.702733
HLA-B*15:01	YLNTLTLAV	Snyder et al., 2020	3.6	0.0762	-0.1115	0.372972	Non-Toxin	POSITIVE	CPP	no evidence	0.964096	0.590371	0.546495	0.647566	0.687132	0.700321
HLA-A*03:01	RISNCVADY	Snyder et al., 2020	2	-0.02787	0.1505	0.090857	Non-Toxin	POSITIVE	CPP	no evidence	0.980098	0.506515	0.616586	0.64526	0.687115	0.701066
HLA-A*32:01	RISNCVADY	Snyder et al., 2020	2.3	-0.02787	0.1505	0.090857	Non-Toxin	POSITIVE	CPP	no evidence	0.977098	0.506515	0.616586	0.64466	0.686215	0.700066
HLA-B*35:01	YLNTLTLAV	Snyder et al., 2020	4.1	0.0762	-0.1115	0.372972	Non-Toxin	POSITIVE	CPP	no evidence	0.959096	0.590371	0.546495	0.646566	0.685632	0.698654
HLA-A*11:01	RISNCVADY	Snyder et al., 2020	2.8	-0.02787	0.1505	0.090857	Non-Toxin	POSITIVE	CPP	no evidence	0.972097	0.506515	0.616586	0.64366	0.684715	0.698399
HLA-A*26:01	RISNCVADY	Snyder et al., 2020	3	-0.02787	0.1505	0.090857	Non-Toxin	POSITIVE	CPP	no evidence	0.970097	0.506515	0.616586	0.64326	0.684114	0.697733
HLA-B*07:02	YLNTLTLAV	Snyder et al., 2020	4.7	0.0762	-0.1115	0.372972	Non-Toxin	POSITIVE	CPP	no evidence	0.953095	0.590371	0.546495	0.645366	0.683832	0.696654
HLA-A*02:03	FIAGLIAIV	Snyder et al., 2020	0.07	0.27206	-1.1534	0.475091	Non-Toxin	POSITIVE	CPP	no evidence	0.9994	0.748189	0.267764	0.606261	0.655403	0.671784
HLA-A*02:06	FIAGLIAIV	Snyder et al., 2020	0.11	0.27206	-1.1534	0.475091	Non-Toxin	POSITIVE	CPP	no evidence	0.999	0.748189	0.267764	0.606181	0.655283	0.671651
HLA-A*02:01	FIAGLIAIV	Snyder et al., 2020	0.17	0.27206	-1.1534	0.475091	Non-Toxin	POSITIVE	CPP	no evidence	0.9984	0.748189	0.267764	0.606061	0.655103	0.671451
HLA-A*68:02	FIAGLIAIV	Snyder et al., 2020	0.19	0.27206	-1.1534	0.475091	Non-Toxin	POSITIVE	CPP	no evidence	0.9982	0.748189	0.267764	0.606021	0.655043	0.671384
HLA-A*26:01	FIAGLIAIV	Snyder et al., 2020	1.5	0.27206	-1.1534	0.475091	Non-Toxin	POSITIVE	CPP	no evidence	0.985099	0.748189	0.267764	0.603401	0.651113	0.667017
HLA-B*51:01	FIAGLIAIV	Snyder et al., 2020	2.6	0.27206	-1.1534	0.475091	Non-Toxin	POSITIVE	CPP	no evidence	0.974097	0.748189	0.267764	0.6012	0.647813	0.66335
HLA-B*15:01	YQKVGMQKY	Snyder et al., 2020	0.01	-0.38452	0.515	0.484634	Non-Toxin	POSITIVE	CPP	no evidence	1	0.219137	0.714098	0.573294	0.626632	0.644412
HLA-A*30:02	YQKVGMQKY	Snyder et al., 2020	0.06	-0.38452	0.515	0.484634	Non-Toxin	POSITIVE	CPP	no evidence	0.9995	0.219137	0.714098	0.573194	0.626482	0.644245
HLA-A*26:01	YQKVGMQKY	Snyder et al., 2020	0.45	-0.38452	0.515	0.484634	Non-Toxin	POSITIVE	CPP	no evidence	0.9956	0.219137	0.714098	0.572414	0.625312	0.642945
HLA-B*44:02	YQKVGMQKY	Snyder et al., 2020	0.73	-0.38452	0.515	0.484634	Non-Toxin	POSITIVE	CPP	no evidence	0.992799	0.219137	0.714098	0.571854	0.624472	0.642012
HLA-A*01:01	YQKVGMQKY	Snyder et al., 2020	0.74	-0.38452	0.515	0.484634	Non-Toxin	POSITIVE	CPP	no evidence	0.992699	0.219137	0.714098	0.571834	0.624442	0.641978
HLA-B*35:01	YQKVGMQKY	Snyder et al., 2020	0.77	-0.38452	0.515	0.484634	Non-Toxin	POSITIVE	CPP	no evidence	0.992399	0.219137	0.714098	0.571774	0.624352	0.641878
HLA-B*44:03	YQKVGMQKY	Snyder et al., 2020	0.82	-0.38452	0.515	0.484634	Non-Toxin	POSITIVE	CPP	no evidence	0.991899	0.219137	0.714098	0.571674	0.624202	0.641712
HLA-A*32:01	YQKVGMQKY	Snyder et al., 2020	1.4	-0.38452	0.515	0.484634	Non-Toxin	POSITIVE	CPP	no evidence	0.986099	0.219137	0.714098	0.570514	0.622462	0.639778
HLA-A*30:01	YQKVGMQKY	Snyder et al., 2020	2.6	-0.38452	0.515	0.484634	Non-Toxin	POSITIVE	CPP	no evidence	0.974097	0.219137	0.714098	0.568114	0.618862	0.635778
HLA-B*58:01	YQKVGMQKY	Snyder et al., 2020	2.7	-0.38452	0.515	0.484634	Non-Toxin	POSITIVE	CPP	no evidence	0.973097	0.219137	0.714098	0.567914	0.618562	0.635444
HLA-B*53:01	YQKVGMQKY	Snyder et al., 2020	3.1	-0.38452	0.515	0.484634	Non-Toxin	POSITIVE	CPP	no evidence	0.969097	0.219137	0.714098	0.567114	0.617361	0.634111
HLA-B*40:01	YQKVGMQKY	Snyder et al., 2020	3.1	-0.38452	0.515	0.484634	Non-Toxin	POSITIVE	CPP	no evidence	0.969097	0.219137	0.714098	0.567114	0.617361	0.634111
HLA-B*57:01	YQKVGMQKY	Snyder et al., 2020	3.2	-0.38452	0.515	0.484634	Non-Toxin	POSITIVE	CPP	no evidence	0.968097	0.219137	0.714098	0.566914	0.617061	0.633777
HLA-A*23:01	YQKVGMQKY	Snyder et al., 2020	3.2	-0.38452	0.515	0.484634	Non-Toxin	POSITIVE	CPP	no evidence	0.968097	0.219137	0.714098	0.566914	0.617061	0.633777
HLA-A*02:06	YQKVGMQKY	Snyder et al., 2020	3.8	-0.38452	0.515	0.484634	Non-Toxin	POSITIVE	CPP	no evidence	0.962096	0.219137	0.714098	0.565713	0.615261	0.631777
HLA-A*24:02	YQKVGMQKY	Snyder et al., 2020	4	-0.38452	0.515	0.484634	Non-Toxin	POSITIVE	CPP	no evidence	0.960096	0.219137	0.714098	0.565313	0.614661	0.63111
HLA-A*03:01	YQKVGMQKY	Snyder et al., 2020	4.1	-0.38452	0.515	0.484634	Non-Toxin	POSITIVE	CPP	no evidence	0.959096	0.219137	0.714098	0.565113	0.614361	0.630777
HLA-A*11:01	YQKVGMQKY	Snyder et al., 2020	4.3	-0.38452	0.515	0.484634	Non-Toxin	POSITIVE	CPP	no evidence	0.957096	0.219137	0.714098	0.564713	0.613761	0.63011
HLA-B*08:01	YQKVGMQKY	Snyder et al., 2020	4.5	-0.38452	0.515	0.484634	Non-Toxin	POSITIVE	CPP	no evidence	0.955096	0.219137	0.714098	0.564313	0.613161	0.629444
HLA-B*15:01	RLYYDSMSY	Snyder et al., 2020	0.01	-0.38391	0.3428	0.420882	Non-Toxin	POSITIVE	CPP	no evidence	1	0.219629	0.668031	0.555064	0.610681	0.62922
HLA-A*30:02	RLYYDSMSY	Snyder et al., 2020	0.01	-0.38391	0.3428	0.420882	Non-Toxin	POSITIVE	CPP	no evidence	1	0.219629	0.668031	0.555064	0.610681	0.62922
HLA-A*03:01	RLYYDSMSY	Snyder et al., 2020	0.02	-0.38391	0.3428	0.420882	Non-Toxin	POSITIVE	CPP	no evidence	0.9999	0.219629	0.668031	0.555044	0.610651	0.629187
HLA-A*32:01	RLYYDSMSY	Snyder et al., 2020	0.02	-0.38391	0.3428	0.420882	Non-Toxin	POSITIVE	CPP	no evidence	0.9999	0.219629	0.668031	0.555044	0.610651	0.629187
HLA-A*11:01	RLYYDSMSY	Snyder et al., 2020	0.27	-0.38391	0.3428	0.420882	Non-Toxin	POSITIVE	CPP	no evidence	0.9974	0.219629	0.668031	0.554544	0.609901	0.628353
HLA-B*35:01	RLYYDSMSY	Snyder et al., 2020	0.41	-0.38391	0.3428	0.420882	Non-Toxin	POSITIVE	CPP	no evidence	0.996	0.219629	0.668031	0.554264	0.609481	0.627886
HLA-A*01:01	RLYYDSMSY	Snyder et al., 2020	0.43	-0.38391	0.3428	0.420882	Non-Toxin	POSITIVE	CPP	no evidence	0.9958	0.219629	0.668031	0.554224	0.609421	0.62782
HLA-A*30:01	RLYYDSMSY	Snyder et al., 2020	0.5	-0.38391	0.3428	0.420882	Non-Toxin	POSITIVE	CPP	no evidence	0.9951	0.219629	0.668031	0.554084	0.609211	0.627586
HLA-A*26:01	RLYYDSMSY	Snyder et al., 2020	0.55	-0.38391	0.3428	0.420882	Non-Toxin	POSITIVE	CPP	no evidence	0.994599	0.219629	0.668031	0.553984	0.609061	0.62742
HLA-B*58:01	RLYYDSMSY	Snyder et al., 2020	0.8	-0.38391	0.3428	0.420882	Non-Toxin	POSITIVE	CPP	no evidence	0.992099	0.219629	0.668031	0.553484	0.608311	0.626586
HLA-B*57:01	RLYYDSMSY	Snyder et al., 2020	1.6	-0.38391	0.3428	0.420882	Non-Toxin	POSITIVE	CPP	no evidence	0.984098	0.219629	0.668031	0.551884	0.60591	0.623919
HLA-A*23:01	RLYYDSMSY	Snyder et al., 2020	2.6	-0.38391	0.3428	0.420882	Non-Toxin	POSITIVE	CPP	no evidence	0.974097	0.219629	0.668031	0.549883	0.60291	0.620586
HLA-B*53:01	RLYYDSMSY	Snyder et al., 2020	2.7	-0.38391	0.3428	0.420882	Non-Toxin	POSITIVE	CPP	no evidence	0.973097	0.219629	0.668031	0.549683	0.60261	0.620252
HLA-B*44:02	RLYYDSMSY	Snyder et al., 2020	2.9	-0.38391	0.3428	0.420882	Non-Toxin	POSITIVE	CPP	no evidence	0.971097	0.219629	0.668031	0.549283	0.60201	0.619586
HLA-B*44:03	RLYYDSMSY	Snyder et al., 2020	3	-0.38391	0.3428	0.420882	Non-Toxin	POSITIVE	CPP	no evidence	0.970097	0.219629	0.668031	0.549083	0.60171	0.619252
HLA-A*31:01	RLYYDSMSY	Snyder et al., 2020	3.4	-0.38391	0.3428	0.420882	Non-Toxin	POSITIVE	CPP	no evidence	0.966097	0.219629	0.668031	0.548283	0.60051	0.617919
HLA-A*02:01	RLYYDSMSY	Snyder et al., 2020	3.4	-0.38391	0.3428	0.420882	Non-Toxin	POSITIVE	CPP	no evidence	0.966097	0.219629	0.668031	0.548283	0.60051	0.617919
HLA-A*24:02	RLYYDSMSY	Snyder et al., 2020	3.6	-0.38391	0.3428	0.420882	Non-Toxin	POSITIVE	CPP	no evidence	0.964096	0.219629	0.668031	0.547883	0.59991	0.617252
HLA-A*68:01	RLYYDSMSY	Snyder et al., 2020	3.9	-0.38391	0.3428	0.420882	Non-Toxin	POSITIVE	CPP	no evidence	0.961096	0.219629	0.668031	0.547283	0.59901	0.616252
HLA-A*02:06	RLYYDSMSY	Snyder et al., 2020	4.1	-0.38391	0.3428	0.420882	Non-Toxin	POSITIVE	CPP	no evidence	0.959096	0.219629	0.668031	0.546883	0.59841	0.615585
HLA-A*02:03	RLYYDSMSY	Snyder et al., 2020	4.2	-0.38391	0.3428	0.420882	Non-Toxin	POSITIVE	CPP	no evidence	0.958096	0.219629	0.668031	0.546683	0.59811	0.615252
HLA-B*40:01	RLYYDSMSY	Snyder et al., 2020	4.5	-0.38391	0.3428	0.420882	Non-Toxin	POSITIVE	CPP	no evidence	0.955096	0.219629	0.668031	0.546083	0.59721	0.614252

## Sheet: 0.3-0.3-0.3
allele	peptide	Paper	rank	Immunogenicity	Antigenicity	Half-Life (seconds)	Toxicity	IFNg	Permeability	Allergenicity	rank_n	immun_n	antigen_n	0.2/0.4/0.4	0.3/0.35/0.35	0.3/0.3/0.3
HLA-A*02:01	VLWAHGFEL	Snyder et al., 2020	0.03	0.33197	0.3746	0.385761	Non-Toxin	POSITIVE	CPP	no evidence	0.9998	0.796463	0.676538	0.78916	0.81549	0.824267
HLA-A*02:06	VLWAHGFEL	Snyder et al., 2020	0.1	0.33197	0.3746	0.385761	Non-Toxin	POSITIVE	CPP	no evidence	0.9991	0.796463	0.676538	0.78902	0.81528	0.824034
HLA-A*32:01	VLWAHGFEL	Snyder et al., 2020	0.18	0.33197	0.3746	0.385761	Non-Toxin	POSITIVE	CPP	no evidence	0.9983	0.796463	0.676538	0.78886	0.81504	0.823767
HLA-A*02:03	VLWAHGFEL	Snyder et al., 2020	0.27	0.33197	0.3746	0.385761	Non-Toxin	POSITIVE	CPP	no evidence	0.9974	0.796463	0.676538	0.78868	0.81477	0.823467
HLA-B*08:01	VLWAHGFEL	Snyder et al., 2020	0.81	0.33197	0.3746	0.385761	Non-Toxin	POSITIVE	CPP	no evidence	0.991999	0.796463	0.676538	0.7876	0.81315	0.821667
HLA-B*35:01	NGVEGFNCY	Snyder et al., 2020	0.35	0.22039	0.6847	0.397595	Non-Toxin	POSITIVE	CPP	no evidence	0.9966	0.706555	0.759497	0.785741	0.812098	0.820884
HLA-A*23:01	VLWAHGFEL	Snyder et al., 2020	1.4	0.33197	0.3746	0.385761	Non-Toxin	POSITIVE	CPP	no evidence	0.986099	0.796463	0.676538	0.78642	0.81138	0.8197
HLA-A*26:01	NGVEGFNCY	Snyder et al., 2020	0.95	0.22039	0.6847	0.397595	Non-Toxin	POSITIVE	CPP	no evidence	0.990599	0.706555	0.759497	0.784541	0.810298	0.818884
HLA-B*15:01	VLWAHGFEL	Snyder et al., 2020	1.9	0.33197	0.3746	0.385761	Non-Toxin	POSITIVE	CPP	no evidence	0.981098	0.796463	0.676538	0.78542	0.80988	0.818033
HLA-A*24:02	VLWAHGFEL	Snyder et al., 2020	1.9	0.33197	0.3746	0.385761	Non-Toxin	POSITIVE	CPP	no evidence	0.981098	0.796463	0.676538	0.78542	0.80988	0.818033
HLA-A*30:02	NGVEGFNCY	Snyder et al., 2020	1.6	0.22039	0.6847	0.397595	Non-Toxin	POSITIVE	CPP	no evidence	0.984098	0.706555	0.759497	0.78324	0.808348	0.816717
HLA-A*01:01	NGVEGFNCY	Snyder et al., 2020	1.6	0.22039	0.6847	0.397595	Non-Toxin	POSITIVE	CPP	no evidence	0.984098	0.706555	0.759497	0.78324	0.808348	0.816717
HLA-B*53:01	NGVEGFNCY	Snyder et al., 2020	1.9	0.22039	0.6847	0.397595	Non-Toxin	POSITIVE	CPP	no evidence	0.981098	0.706555	0.759497	0.78264	0.807448	0.815717
HLA-B*07:02	VLWAHGFEL	Snyder et al., 2020	2.9	0.33197	0.3746	0.385761	Non-Toxin	POSITIVE	CPP	no evidence	0.971097	0.796463	0.676538	0.78342	0.806879	0.814699
HLA-B*15:01	NGVEGFNCY	Snyder et al., 2020	2.5	0.22039	0.6847	0.397595	Non-Toxin	POSITIVE	CPP	no evidence	0.975098	0.706555	0.759497	0.78144	0.805647	0.813717
HLA-A*30:02	VLWAHGFEL	Snyder et al., 2020	3.2	0.33197	0.3746	0.385761	Non-Toxin	POSITIVE	CPP	no evidence	0.968097	0.796463	0.676538	0.78282	0.805979	0.813699
HLA-A*31:01	VLWAHGFEL	Snyder et al., 2020	3.8	0.33197	0.3746	0.385761	Non-Toxin	POSITIVE	CPP	no evidence	0.962096	0.796463	0.676538	0.78162	0.804179	0.811699
HLA-B*35:01	VLWAHGFEL	Snyder et al., 2020	3.8	0.33197	0.3746	0.385761	Non-Toxin	POSITIVE	CPP	no evidence	0.962096	0.796463	0.676538	0.78162	0.804179	0.811699
HLA-B*53:01	VLWAHGFEL	Snyder et al., 2020	4	0.33197	0.3746	0.385761	Non-Toxin	POSITIVE	CPP	no evidence	0.960096	0.796463	0.676538	0.78122	0.803579	0.811032
HLA-A*68:02	VLWAHGFEL	Snyder et al., 2020	4.3	0.33197	0.3746	0.385761	Non-Toxin	POSITIVE	CPP	no evidence	0.957096	0.796463	0.676538	0.78062	0.802679	0.810032
HLA-A*03:01	VLWAHGFEL	Snyder et al., 2020	4.7	0.33197	0.3746	0.385761	Non-Toxin	POSITIVE	CPP	no evidence	0.953095	0.796463	0.676538	0.779819	0.801479	0.808699
HLA-B*40:01	VLWAHGFEL	Snyder et al., 2020	4.7	0.33197	0.3746	0.385761	Non-Toxin	POSITIVE	CPP	no evidence	0.953095	0.796463	0.676538	0.779819	0.801479	0.808699
HLA-A*26:01	YIFFASFYY	Snyder et al., 2020	0.21	0.13481	0.7808	0.438252	Non-Toxin	POSITIVE	CPP	no evidence	0.998	0.637597	0.785206	0.768721	0.797381	0.806934
HLA-A*30:02	YIFFASFYY	Snyder et al., 2020	0.23	0.13481	0.7808	0.438252	Non-Toxin	POSITIVE	CPP	no evidence	0.9978	0.637597	0.785206	0.768681	0.797321	0.806868
HLA-B*35:01	YIFFASFYY	Snyder et al., 2020	0.3	0.13481	0.7808	0.438252	Non-Toxin	POSITIVE	CPP	no evidence	0.9971	0.637597	0.785206	0.768541	0.797111	0.806634
HLA-A*32:01	YIFFASFYY	Snyder et al., 2020	0.61	0.13481	0.7808	0.438252	Non-Toxin	POSITIVE	CPP	no evidence	0.993999	0.637597	0.785206	0.767921	0.796181	0.805601
HLA-A*01:01	YIFFASFYY	Snyder et al., 2020	0.63	0.13481	0.7808	0.438252	Non-Toxin	POSITIVE	CPP	no evidence	0.993799	0.637597	0.785206	0.767881	0.796121	0.805534
HLA-A*68:01	NGVEGFNCY	Snyder et al., 2020	5	0.22039	0.6847	0.397595	Non-Toxin	POSITIVE	CPP	no evidence	0.950095	0.706555	0.759497	0.77644	0.798147	0.805382
HLA-A*11:01	YIFFASFYY	Snyder et al., 2020	0.75	0.13481	0.7808	0.438252	Non-Toxin	POSITIVE	CPP	no evidence	0.992599	0.637597	0.785206	0.767641	0.795761	0.805134
HLA-B*15:01	YIFFASFYY	Snyder et al., 2020	0.81	0.13481	0.7808	0.438252	Non-Toxin	POSITIVE	CPP	no evidence	0.991999	0.637597	0.785206	0.767521	0.795581	0.804934
HLA-A*68:01	YIFFASFYY	Snyder et al., 2020	1	0.13481	0.7808	0.438252	Non-Toxin	POSITIVE	CPP	no evidence	0.990099	0.637597	0.785206	0.767141	0.795011	0.804301
HLA-A*03:01	YIFFASFYY	Snyder et al., 2020	1.1	0.13481	0.7808	0.438252	Non-Toxin	POSITIVE	CPP	no evidence	0.989099	0.637597	0.785206	0.766941	0.794711	0.803967
HLA-B*53:01	YIFFASFYY	Snyder et al., 2020	1.4	0.13481	0.7808	0.438252	Non-Toxin	POSITIVE	CPP	no evidence	0.986099	0.637597	0.785206	0.766341	0.793811	0.802967
HLA-B*58:01	YIFFASFYY	Snyder et al., 2020	2.3	0.13481	0.7808	0.438252	Non-Toxin	POSITIVE	CPP	no evidence	0.977098	0.637597	0.785206	0.764541	0.79111	0.799967
HLA-A*33:01	YIFFASFYY	Snyder et al., 2020	3	0.13481	0.7808	0.438252	Non-Toxin	POSITIVE	CPP	no evidence	0.970097	0.637597	0.785206	0.763141	0.78901	0.797633
HLA-B*57:01	YIFFASFYY	Snyder et al., 2020	3.4	0.13481	0.7808	0.438252	Non-Toxin	POSITIVE	CPP	no evidence	0.966097	0.637597	0.785206	0.762341	0.78781	0.7963
HLA-A*23:01	YIFFASFYY	Snyder et al., 2020	4.5	0.13481	0.7808	0.438252	Non-Toxin	POSITIVE	CPP	no evidence	0.955096	0.637597	0.785206	0.76014	0.78451	0.792633
HLA-A*30:01	YIFFASFYY	Snyder et al., 2020	4.9	0.13481	0.7808	0.438252	Non-Toxin	POSITIVE	CPP	no evidence	0.951095	0.637597	0.785206	0.75934	0.78331	0.791299
HLA-A*02:06	FVDGVPFVV	Snyder et al., 2020	0.03	0.19398	0.3267	0.471464	Non-Toxin	POSITIVE	CPP	no evidence	0.9998	0.685275	0.663724	0.739559	0.772089	0.782933
HLA-A*02:01	FVDGVPFVV	Snyder et al., 2020	0.03	0.19398	0.3267	0.471464	Non-Toxin	POSITIVE	CPP	no evidence	0.9998	0.685275	0.663724	0.739559	0.772089	0.782933
HLA-A*68:02	FVDGVPFVV	Snyder et al., 2020	0.21	0.19398	0.3267	0.471464	Non-Toxin	POSITIVE	CPP	no evidence	0.998	0.685275	0.663724	0.739199	0.771549	0.782333
HLA-A*02:03	FVDGVPFVV	Snyder et al., 2020	0.25	0.19398	0.3267	0.471464	Non-Toxin	POSITIVE	CPP	no evidence	0.9976	0.685275	0.663724	0.739119	0.771429	0.782199
HLA-A*01:01	FVDGVPFVV	Snyder et al., 2020	0.5	0.19398	0.3267	0.471464	Non-Toxin	POSITIVE	CPP	no evidence	0.9951	0.685275	0.663724	0.738619	0.770679	0.781366
HLA-B*51:01	FVDGVPFVV	Snyder et al., 2020	0.89	0.19398	0.3267	0.471464	Non-Toxin	POSITIVE	CPP	no evidence	0.991199	0.685275	0.663724	0.737839	0.769509	0.780066
HLA-B*35:01	FVDGVPFVV	Snyder et al., 2020	1.5	0.19398	0.3267	0.471464	Non-Toxin	POSITIVE	CPP	no evidence	0.985099	0.685275	0.663724	0.736619	0.767679	0.778032
HLA-B*53:01	FVDGVPFVV	Snyder et al., 2020	1.9	0.19398	0.3267	0.471464	Non-Toxin	POSITIVE	CPP	no evidence	0.981098	0.685275	0.663724	0.735819	0.766479	0.776699
HLA-B*08:01	FVDGVPFVV	Snyder et al., 2020	2.1	0.19398	0.3267	0.471464	Non-Toxin	POSITIVE	CPP	no evidence	0.979098	0.685275	0.663724	0.735419	0.765879	0.776032
HLA-A*26:01	FVDGVPFVV	Snyder et al., 2020	2.5	0.19398	0.3267	0.471464	Non-Toxin	POSITIVE	CPP	no evidence	0.975098	0.685275	0.663724	0.734619	0.764679	0.774699
HLA-B*07:02	FVDGVPFVV	Snyder et al., 2020	3.5	0.19398	0.3267	0.471464	Non-Toxin	POSITIVE	CPP	no evidence	0.965097	0.685275	0.663724	0.732619	0.761678	0.771365
HLA-A*32:01	FVDGVPFVV	Snyder et al., 2020	3.5	0.19398	0.3267	0.471464	Non-Toxin	POSITIVE	CPP	no evidence	0.965097	0.685275	0.663724	0.732619	0.761678	0.771365
HLA-B*40:01	FVDGVPFVV	Snyder et al., 2020	4.4	0.19398	0.3267	0.471464	Non-Toxin	POSITIVE	CPP	no evidence	0.956096	0.685275	0.663724	0.730819	0.758978	0.768365
HLA-B*58:01	FVDGVPFVV	Snyder et al., 2020	4.8	0.19398	0.3267	0.471464	Non-Toxin	POSITIVE	CPP	no evidence	0.952095	0.685275	0.663724	0.730018	0.757778	0.767031
HLA-A*30:02	FVDGVPFVV	Snyder et al., 2020	5	0.19398	0.3267	0.471464	Non-Toxin	POSITIVE	CPP	no evidence	0.950095	0.685275	0.663724	0.729618	0.757178	0.766364
HLA-B*51:01	MPASWVMRI	Snyder et al., 2020	0.01	-0.01717	0.5742	0.567093	Non-Toxin	POSITIVE	CPP	no evidence	1	0.515136	0.729936	0.698029	0.735775	0.748357
HLA-B*53:01	MPASWVMRI	Snyder et al., 2020	0.06	-0.01717	0.5742	0.567093	Non-Toxin	POSITIVE	CPP	no evidence	0.9995	0.515136	0.729936	0.697929	0.735625	0.748191
HLA-B*35:01	MPASWVMRI	Snyder et al., 2020	0.35	-0.01717	0.5742	0.567093	Non-Toxin	POSITIVE	CPP	no evidence	0.9966	0.515136	0.729936	0.697349	0.734755	0.747224
HLA-B*07:02	MPASWVMRI	Snyder et al., 2020	0.38	-0.01717	0.5742	0.567093	Non-Toxin	POSITIVE	CPP	no evidence	0.9963	0.515136	0.729936	0.697289	0.734665	0.747124
HLA-A*68:02	MPASWVMRI	Snyder et al., 2020	0.52	-0.01717	0.5742	0.567093	Non-Toxin	POSITIVE	CPP	no evidence	0.994899	0.515136	0.729936	0.697009	0.734245	0.746657
HLA-A*02:06	RILGAGCFV	Snyder et al., 2020	0.84	0.1234	0.1444	0.400076	Non-Toxin	POSITIVE	CPP	no evidence	0.991699	0.628403	0.614955	0.695683	0.732685	0.745019
HLA-A*02:01	RILGAGCFV	Snyder et al., 2020	1.2	0.1234	0.1444	0.400076	Non-Toxin	POSITIVE	CPP	no evidence	0.988099	0.628403	0.614955	0.694963	0.731605	0.743819
HLA-A*26:01	MPASWVMRI	Snyder et al., 2020	1.9	-0.01717	0.5742	0.567093	Non-Toxin	POSITIVE	CPP	no evidence	0.981098	0.515136	0.729936	0.694248	0.730105	0.742057
HLA-A*02:03	RILGAGCFV	Snyder et al., 2020	1.8	0.1234	0.1444	0.400076	Non-Toxin	POSITIVE	CPP	no evidence	0.982098	0.628403	0.614955	0.693763	0.729805	0.741819
HLA-B*08:01	MPASWVMRI	Snyder et al., 2020	2.1	-0.01717	0.5742	0.567093	Non-Toxin	POSITIVE	CPP	no evidence	0.979098	0.515136	0.729936	0.693848	0.729505	0.74139
HLA-A*32:01	RILGAGCFV	Snyder et al., 2020	2.2	0.1234	0.1444	0.400076	Non-Toxin	POSITIVE	CPP	no evidence	0.978098	0.628403	0.614955	0.692963	0.728605	0.740485
HLA-A*30:01	RILGAGCFV	Snyder et al., 2020	2.4	0.1234	0.1444	0.400076	Non-Toxin	POSITIVE	CPP	no evidence	0.976098	0.628403	0.614955	0.692563	0.728005	0.739818
HLA-A*23:01	MPASWVMRI	Snyder et al., 2020	4.2	-0.01717	0.5742	0.567093	Non-Toxin	POSITIVE	CPP	no evidence	0.958096	0.515136	0.729936	0.689648	0.723204	0.734389
HLA-A*32:01	MPASWVMRI	Snyder et al., 2020	4.4	-0.01717	0.5742	0.567093	Non-Toxin	POSITIVE	CPP	no evidence	0.956096	0.515136	0.729936	0.689248	0.722604	0.733723
HLA-A*24:02	MPASWVMRI	Snyder et al., 2020	4.4	-0.01717	0.5742	0.567093	Non-Toxin	POSITIVE	CPP	no evidence	0.956096	0.515136	0.729936	0.689248	0.722604	0.733723
HLA-B*58:01	MPASWVMRI	Snyder et al., 2020	4.8	-0.01717	0.5742	0.567093	Non-Toxin	POSITIVE	CPP	no evidence	0.952095	0.515136	0.729936	0.688448	0.721404	0.732389
HLA-A*02:01	YLNTLTLAV	Snyder et al., 2020	0.03	0.0762	-0.1115	0.372972	Non-Toxin	POSITIVE	CPP	no evidence	0.9998	0.590371	0.546495	0.654707	0.697843	0.712222
HLA-A*02:03	YLNTLTLAV	Snyder et al., 2020	0.04	0.0762	-0.1115	0.372972	Non-Toxin	POSITIVE	CPP	no evidence	0.9997	0.590371	0.546495	0.654687	0.697813	0.712189
HLA-A*02:06	YLNTLTLAV	Snyder et al., 2020	0.11	0.0762	-0.1115	0.372972	Non-Toxin	POSITIVE	CPP	no evidence	0.999	0.590371	0.546495	0.654547	0.697603	0.711955
HLA-B*08:01	YLNTLTLAV	Snyder et al., 2020	0.71	0.0762	-0.1115	0.372972	Non-Toxin	POSITIVE	CPP	no evidence	0.992999	0.590371	0.546495	0.653346	0.695803	0.709955
HLA-A*30:02	RISNCVADY	Snyder et al., 2020	0.18	-0.02787	0.1505	0.090857	Non-Toxin	POSITIVE	CPP	no evidence	0.9983	0.506515	0.616586	0.6489	0.692575	0.707134
HLA-A*68:02	YLNTLTLAV	Snyder et al., 2020	1.7	0.0762	-0.1115	0.372972	Non-Toxin	POSITIVE	CPP	no evidence	0.983098	0.590371	0.546495	0.651366	0.692833	0.706655
HLA-A*32:01	YLNTLTLAV	Snyder et al., 2020	1.9	0.0762	-0.1115	0.372972	Non-Toxin	POSITIVE	CPP	no evidence	0.981098	0.590371	0.546495	0.650966	0.692233	0.705988
HLA-B*51:01	YLNTLTLAV	Snyder et al., 2020	2.4	0.0762	-0.1115	0.372972	Non-Toxin	POSITIVE	CPP	no evidence	0.976098	0.590371	0.546495	0.649966	0.690733	0.704321
HLA-B*15:01	RISNCVADY	Snyder et al., 2020	1.1	-0.02787	0.1505	0.090857	Non-Toxin	POSITIVE	CPP	no evidence	0.989099	0.506515	0.616586	0.64706	0.689815	0.704067
HLA-A*01:01	YLNTLTLAV	Snyder et al., 2020	2.6	0.0762	-0.1115	0.372972	Non-Toxin	POSITIVE	CPP	no evidence	0.974097	0.590371	0.546495	0.649566	0.690133	0.703655
HLA-A*01:01	RISNCVADY	Snyder et al., 2020	1.5	-0.02787	0.1505	0.090857	Non-Toxin	POSITIVE	CPP	no evidence	0.985099	0.506515	0.616586	0.64626	0.688615	0.702733
HLA-A*03:01	RISNCVADY	Snyder et al., 2020	2	-0.02787	0.1505	0.090857	Non-Toxin	POSITIVE	CPP	no evidence	0.980098	0.506515	0.616586	0.64526	0.687115	0.701066
HLA-B*15:01	YLNTLTLAV	Snyder et al., 2020	3.6	0.0762	-0.1115	0.372972	Non-Toxin	POSITIVE	CPP	no evidence	0.964096	0.590371	0.546495	0.647566	0.687132	0.700321
HLA-A*32:01	RISNCVADY	Snyder et al., 2020	2.3	-0.02787	0.1505	0.090857	Non-Toxin	POSITIVE	CPP	no evidence	0.977098	0.506515	0.616586	0.64466	0.686215	0.700066
HLA-B*35:01	YLNTLTLAV	Snyder et al., 2020	4.1	0.0762	-0.1115	0.372972	Non-Toxin	POSITIVE	CPP	no evidence	0.959096	0.590371	0.546495	0.646566	0.685632	0.698654
HLA-A*11:01	RISNCVADY	Snyder et al., 2020	2.8	-0.02787	0.1505	0.090857	Non-Toxin	POSITIVE	CPP	no evidence	0.972097	0.506515	0.616586	0.64366	0.684715	0.698399
HLA-A*26:01	RISNCVADY	Snyder et al., 2020	3	-0.02787	0.1505	0.090857	Non-Toxin	POSITIVE	CPP	no evidence	0.970097	0.506515	0.616586	0.64326	0.684114	0.697733
HLA-B*07:02	YLNTLTLAV	Snyder et al., 2020	4.7	0.0762	-0.1115	0.372972	Non-Toxin	POSITIVE	CPP	no evidence	0.953095	0.590371	0.546495	0.645366	0.683832	0.696654
HLA-A*02:03	FIAGLIAIV	Snyder et al., 2020	0.07	0.27206	-1.1534	0.475091	Non-Toxin	POSITIVE	CPP	no evidence	0.9994	0.748189	0.267764	0.606261	0.655403	0.671784
HLA-A*02:06	FIAGLIAIV	Snyder et al., 2020	0.11	0.27206	-1.1534	0.475091	Non-Toxin	POSITIVE	CPP	no evidence	0.999	0.748189	0.267764	0.606181	0.655283	0.671651
HLA-A*02:01	FIAGLIAIV	Snyder et al., 2020	0.17	0.27206	-1.1534	0.475091	Non-Toxin	POSITIVE	CPP	no evidence	0.9984	0.748189	0.267764	0.606061	0.655103	0.671451
HLA-A*68:02	FIAGLIAIV	Snyder et al., 2020	0.19	0.27206	-1.1534	0.475091	Non-Toxin	POSITIVE	CPP	no evidence	0.9982	0.748189	0.267764	0.606021	0.655043	0.671384
HLA-A*26:01	FIAGLIAIV	Snyder et al., 2020	1.5	0.27206	-1.1534	0.475091	Non-Toxin	POSITIVE	CPP	no evidence	0.985099	0.748189	0.267764	0.603401	0.651113	0.667017
HLA-B*51:01	FIAGLIAIV	Snyder et al., 2020	2.6	0.27206	-1.1534	0.475091	Non-Toxin	POSITIVE	CPP	no evidence	0.974097	0.748189	0.267764	0.6012	0.647813	0.66335
HLA-B*15:01	YQKVGMQKY	Snyder et al., 2020	0.01	-0.38452	0.515	0.484634	Non-Toxin	POSITIVE	CPP	no evidence	1	0.219137	0.714098	0.573294	0.626632	0.644412
HLA-A*30:02	YQKVGMQKY	Snyder et al., 2020	0.06	-0.38452	0.515	0.484634	Non-Toxin	POSITIVE	CPP	no evidence	0.9995	0.219137	0.714098	0.573194	0.626482	0.644245
HLA-A*26:01	YQKVGMQKY	Snyder et al., 2020	0.45	-0.38452	0.515	0.484634	Non-Toxin	POSITIVE	CPP	no evidence	0.9956	0.219137	0.714098	0.572414	0.625312	0.642945
HLA-B*44:02	YQKVGMQKY	Snyder et al., 2020	0.73	-0.38452	0.515	0.484634	Non-Toxin	POSITIVE	CPP	no evidence	0.992799	0.219137	0.714098	0.571854	0.624472	0.642012
HLA-A*01:01	YQKVGMQKY	Snyder et al., 2020	0.74	-0.38452	0.515	0.484634	Non-Toxin	POSITIVE	CPP	no evidence	0.992699	0.219137	0.714098	0.571834	0.624442	0.641978
HLA-B*35:01	YQKVGMQKY	Snyder et al., 2020	0.77	-0.38452	0.515	0.484634	Non-Toxin	POSITIVE	CPP	no evidence	0.992399	0.219137	0.714098	0.571774	0.624352	0.641878
HLA-B*44:03	YQKVGMQKY	Snyder et al., 2020	0.82	-0.38452	0.515	0.484634	Non-Toxin	POSITIVE	CPP	no evidence	0.991899	0.219137	0.714098	0.571674	0.624202	0.641712
HLA-A*32:01	YQKVGMQKY	Snyder et al., 2020	1.4	-0.38452	0.515	0.484634	Non-Toxin	POSITIVE	CPP	no evidence	0.986099	0.219137	0.714098	0.570514	0.622462	0.639778
HLA-A*30:01	YQKVGMQKY	Snyder et al., 2020	2.6	-0.38452	0.515	0.484634	Non-Toxin	POSITIVE	CPP	no evidence	0.974097	0.219137	0.714098	0.568114	0.618862	0.635778
HLA-B*58:01	YQKVGMQKY	Snyder et al., 2020	2.7	-0.38452	0.515	0.484634	Non-Toxin	POSITIVE	CPP	no evidence	0.973097	0.219137	0.714098	0.567914	0.618562	0.635444
HLA-B*53:01	YQKVGMQKY	Snyder et al., 2020	3.1	-0.38452	0.515	0.484634	Non-Toxin	POSITIVE	CPP	no evidence	0.969097	0.219137	0.714098	0.567114	0.617361	0.634111
HLA-B*40:01	YQKVGMQKY	Snyder et al., 2020	3.1	-0.38452	0.515	0.484634	Non-Toxin	POSITIVE	CPP	no evidence	0.969097	0.219137	0.714098	0.567114	0.617361	0.634111
HLA-B*57:01	YQKVGMQKY	Snyder et al., 2020	3.2	-0.38452	0.515	0.484634	Non-Toxin	POSITIVE	CPP	no evidence	0.968097	0.219137	0.714098	0.566914	0.617061	0.633777
HLA-A*23:01	YQKVGMQKY	Snyder et al., 2020	3.2	-0.38452	0.515	0.484634	Non-Toxin	POSITIVE	CPP	no evidence	0.968097	0.219137	0.714098	0.566914	0.617061	0.633777
HLA-A*02:06	YQKVGMQKY	Snyder et al., 2020	3.8	-0.38452	0.515	0.484634	Non-Toxin	POSITIVE	CPP	no evidence	0.962096	0.219137	0.714098	0.565713	0.615261	0.631777
HLA-A*24:02	YQKVGMQKY	Snyder et al., 2020	4	-0.38452	0.515	0.484634	Non-Toxin	POSITIVE	CPP	no evidence	0.960096	0.219137	0.714098	0.565313	0.614661	0.63111
HLA-A*03:01	YQKVGMQKY	Snyder et al., 2020	4.1	-0.38452	0.515	0.484634	Non-Toxin	POSITIVE	CPP	no evidence	0.959096	0.219137	0.714098	0.565113	0.614361	0.630777
HLA-A*11:01	YQKVGMQKY	Snyder et al., 2020	4.3	-0.38452	0.515	0.484634	Non-Toxin	POSITIVE	CPP	no evidence	0.957096	0.219137	0.714098	0.564713	0.613761	0.63011
HLA-B*08:01	YQKVGMQKY	Snyder et al., 2020	4.5	-0.38452	0.515	0.484634	Non-Toxin	POSITIVE	CPP	no evidence	0.955096	0.219137	0.714098	0.564313	0.613161	0.629444
HLA-B*15:01	RLYYDSMSY	Snyder et al., 2020	0.01	-0.38391	0.3428	0.420882	Non-Toxin	POSITIVE	CPP	no evidence	1	0.219629	0.668031	0.555064	0.610681	0.62922
HLA-A*30:02	RLYYDSMSY	Snyder et al., 2020	0.01	-0.38391	0.3428	0.420882	Non-Toxin	POSITIVE	CPP	no evidence	1	0.219629	0.668031	0.555064	0.610681	0.62922
HLA-A*03:01	RLYYDSMSY	Snyder et al., 2020	0.02	-0.38391	0.3428	0.420882	Non-Toxin	POSITIVE	CPP	no evidence	0.9999	0.219629	0.668031	0.555044	0.610651	0.629187
HLA-A*32:01	RLYYDSMSY	Snyder et al., 2020	0.02	-0.38391	0.3428	0.420882	Non-Toxin	POSITIVE	CPP	no evidence	0.9999	0.219629	0.668031	0.555044	0.610651	0.629187
HLA-A*11:01	RLYYDSMSY	Snyder et al., 2020	0.27	-0.38391	0.3428	0.420882	Non-Toxin	POSITIVE	CPP	no evidence	0.9974	0.219629	0.668031	0.554544	0.609901	0.628353
HLA-B*35:01	RLYYDSMSY	Snyder et al., 2020	0.41	-0.38391	0.3428	0.420882	Non-Toxin	POSITIVE	CPP	no evidence	0.996	0.219629	0.668031	0.554264	0.609481	0.627886
HLA-A*01:01	RLYYDSMSY	Snyder et al., 2020	0.43	-0.38391	0.3428	0.420882	Non-Toxin	POSITIVE	CPP	no evidence	0.9958	0.219629	0.668031	0.554224	0.609421	0.62782
HLA-A*30:01	RLYYDSMSY	Snyder et al., 2020	0.5	-0.38391	0.3428	0.420882	Non-Toxin	POSITIVE	CPP	no evidence	0.9951	0.219629	0.668031	0.554084	0.609211	0.627586
HLA-A*26:01	RLYYDSMSY	Snyder et al., 2020	0.55	-0.38391	0.3428	0.420882	Non-Toxin	POSITIVE	CPP	no evidence	0.994599	0.219629	0.668031	0.553984	0.609061	0.62742
HLA-B*58:01	RLYYDSMSY	Snyder et al., 2020	0.8	-0.38391	0.3428	0.420882	Non-Toxin	POSITIVE	CPP	no evidence	0.992099	0.219629	0.668031	0.553484	0.608311	0.626586
HLA-B*57:01	RLYYDSMSY	Snyder et al., 2020	1.6	-0.38391	0.3428	0.420882	Non-Toxin	POSITIVE	CPP	no evidence	0.984098	0.219629	0.668031	0.551884	0.60591	0.623919
HLA-A*23:01	RLYYDSMSY	Snyder et al., 2020	2.6	-0.38391	0.3428	0.420882	Non-Toxin	POSITIVE	CPP	no evidence	0.974097	0.219629	0.668031	0.549883	0.60291	0.620586
HLA-B*53:01	RLYYDSMSY	Snyder et al., 2020	2.7	-0.38391	0.3428	0.420882	Non-Toxin	POSITIVE	CPP	no evidence	0.973097	0.219629	0.668031	0.549683	0.60261	0.620252
HLA-B*44:02	RLYYDSMSY	Snyder et al., 2020	2.9	-0.38391	0.3428	0.420882	Non-Toxin	POSITIVE	CPP	no evidence	0.971097	0.219629	0.668031	0.549283	0.60201	0.619586
HLA-B*44:03	RLYYDSMSY	Snyder et al., 2020	3	-0.38391	0.3428	0.420882	Non-Toxin	POSITIVE	CPP	no evidence	0.970097	0.219629	0.668031	0.549083	0.60171	0.619252
HLA-A*31:01	RLYYDSMSY	Snyder et al., 2020	3.4	-0.38391	0.3428	0.420882	Non-Toxin	POSITIVE	CPP	no evidence	0.966097	0.219629	0.668031	0.548283	0.60051	0.617919
HLA-A*02:01	RLYYDSMSY	Snyder et al., 2020	3.4	-0.38391	0.3428	0.420882	Non-Toxin	POSITIVE	CPP	no evidence	0.966097	0.219629	0.668031	0.548283	0.60051	0.617919
HLA-A*24:02	RLYYDSMSY	Snyder et al., 2020	3.6	-0.38391	0.3428	0.420882	Non-Toxin	POSITIVE	CPP	no evidence	0.964096	0.219629	0.668031	0.547883	0.59991	0.617252
HLA-A*68:01	RLYYDSMSY	Snyder et al., 2020	3.9	-0.38391	0.3428	0.420882	Non-Toxin	POSITIVE	CPP	no evidence	0.961096	0.219629	0.668031	0.547283	0.59901	0.616252
HLA-A*02:06	RLYYDSMSY	Snyder et al., 2020	4.1	-0.38391	0.3428	0.420882	Non-Toxin	POSITIVE	CPP	no evidence	0.959096	0.219629	0.668031	0.546883	0.59841	0.615585
HLA-A*02:03	RLYYDSMSY	Snyder et al., 2020	4.2	-0.38391	0.3428	0.420882	Non-Toxin	POSITIVE	CPP	no evidence	0.958096	0.219629	0.668031	0.546683	0.59811	0.615252
HLA-B*40:01	RLYYDSMSY	Snyder et al., 2020	4.5	-0.38391	0.3428	0.420882	Non-Toxin	POSITIVE	CPP	no evidence	0.955096	0.219629	0.668031	0.546083	0.59721	0.614252

## Sheet: only filters
allele	peptide	Paper	rank	Immunogenicity	Antigenicity	Half-Life (seconds)	Toxicity	IFNg	Permeability	Allergenicity	rank_n	immun_n	antigen_n	0.2/0.4/0.4	0.3/0.35/0.35	0.3/0.3/0.3
HLA-A*02:01	VLWAHGFEL	Snyder et al., 2020	0.03	0.33197	0.3746	0.385761	Non-Toxin	POSITIVE	CPP	no evidence	0.9998	0.796463	0.676538	0.78916	0.81549	0.824267
HLA-A*02:06	VLWAHGFEL	Snyder et al., 2020	0.1	0.33197	0.3746	0.385761	Non-Toxin	POSITIVE	CPP	no evidence	0.9991	0.796463	0.676538	0.78902	0.81528	0.824034
HLA-A*32:01	VLWAHGFEL	Snyder et al., 2020	0.18	0.33197	0.3746	0.385761	Non-Toxin	POSITIVE	CPP	no evidence	0.9983	0.796463	0.676538	0.78886	0.81504	0.823767
HLA-A*02:03	VLWAHGFEL	Snyder et al., 2020	0.27	0.33197	0.3746	0.385761	Non-Toxin	POSITIVE	CPP	no evidence	0.9974	0.796463	0.676538	0.78868	0.81477	0.823467
HLA-B*08:01	VLWAHGFEL	Snyder et al., 2020	0.81	0.33197	0.3746	0.385761	Non-Toxin	POSITIVE	CPP	no evidence	0.991999	0.796463	0.676538	0.7876	0.81315	0.821667
HLA-B*35:01	NGVEGFNCY	Snyder et al., 2020	0.35	0.22039	0.6847	0.397595	Non-Toxin	POSITIVE	CPP	no evidence	0.9966	0.706555	0.759497	0.785741	0.812098	0.820884
HLA-A*23:01	VLWAHGFEL	Snyder et al., 2020	1.4	0.33197	0.3746	0.385761	Non-Toxin	POSITIVE	CPP	no evidence	0.986099	0.796463	0.676538	0.78642	0.81138	0.8197
HLA-A*26:01	NGVEGFNCY	Snyder et al., 2020	0.95	0.22039	0.6847	0.397595	Non-Toxin	POSITIVE	CPP	no evidence	0.990599	0.706555	0.759497	0.784541	0.810298	0.818884
HLA-B*15:01	VLWAHGFEL	Snyder et al., 2020	1.9	0.33197	0.3746	0.385761	Non-Toxin	POSITIVE	CPP	no evidence	0.981098	0.796463	0.676538	0.78542	0.80988	0.818033
HLA-A*24:02	VLWAHGFEL	Snyder et al., 2020	1.9	0.33197	0.3746	0.385761	Non-Toxin	POSITIVE	CPP	no evidence	0.981098	0.796463	0.676538	0.78542	0.80988	0.818033
HLA-A*30:02	NGVEGFNCY	Snyder et al., 2020	1.6	0.22039	0.6847	0.397595	Non-Toxin	POSITIVE	CPP	no evidence	0.984098	0.706555	0.759497	0.78324	0.808348	0.816717
HLA-A*01:01	NGVEGFNCY	Snyder et al., 2020	1.6	0.22039	0.6847	0.397595	Non-Toxin	POSITIVE	CPP	no evidence	0.984098	0.706555	0.759497	0.78324	0.808348	0.816717
HLA-B*53:01	NGVEGFNCY	Snyder et al., 2020	1.9	0.22039	0.6847	0.397595	Non-Toxin	POSITIVE	CPP	no evidence	0.981098	0.706555	0.759497	0.78264	0.807448	0.815717
HLA-B*07:02	VLWAHGFEL	Snyder et al., 2020	2.9	0.33197	0.3746	0.385761	Non-Toxin	POSITIVE	CPP	no evidence	0.971097	0.796463	0.676538	0.78342	0.806879	0.814699
HLA-A*30:02	VLWAHGFEL	Snyder et al., 2020	3.2	0.33197	0.3746	0.385761	Non-Toxin	POSITIVE	CPP	no evidence	0.968097	0.796463	0.676538	0.78282	0.805979	0.813699
HLA-B*15:01	NGVEGFNCY	Snyder et al., 2020	2.5	0.22039	0.6847	0.397595	Non-Toxin	POSITIVE	CPP	no evidence	0.975098	0.706555	0.759497	0.78144	0.805647	0.813717
HLA-A*31:01	VLWAHGFEL	Snyder et al., 2020	3.8	0.33197	0.3746	0.385761	Non-Toxin	POSITIVE	CPP	no evidence	0.962096	0.796463	0.676538	0.78162	0.804179	0.811699
HLA-B*35:01	VLWAHGFEL	Snyder et al., 2020	3.8	0.33197	0.3746	0.385761	Non-Toxin	POSITIVE	CPP	no evidence	0.962096	0.796463	0.676538	0.78162	0.804179	0.811699
HLA-B*53:01	VLWAHGFEL	Snyder et al., 2020	4	0.33197	0.3746	0.385761	Non-Toxin	POSITIVE	CPP	no evidence	0.960096	0.796463	0.676538	0.78122	0.803579	0.811032
HLA-A*68:02	VLWAHGFEL	Snyder et al., 2020	4.3	0.33197	0.3746	0.385761	Non-Toxin	POSITIVE	CPP	no evidence	0.957096	0.796463	0.676538	0.78062	0.802679	0.810032
HLA-A*03:01	VLWAHGFEL	Snyder et al., 2020	4.7	0.33197	0.3746	0.385761	Non-Toxin	POSITIVE	CPP	no evidence	0.953095	0.796463	0.676538	0.779819	0.801479	0.808699
HLA-B*40:01	VLWAHGFEL	Snyder et al., 2020	4.7	0.33197	0.3746	0.385761	Non-Toxin	POSITIVE	CPP	no evidence	0.953095	0.796463	0.676538	0.779819	0.801479	0.808699
HLA-A*68:01	NGVEGFNCY	Snyder et al., 2020	5	0.22039	0.6847	0.397595	Non-Toxin	POSITIVE	CPP	no evidence	0.950095	0.706555	0.759497	0.77644	0.798147	0.805382
HLA-A*26:01	YIFFASFYY	Snyder et al., 2020	0.21	0.13481	0.7808	0.438252	Non-Toxin	POSITIVE	CPP	no evidence	0.998	0.637597	0.785206	0.768721	0.797381	0.806934
HLA-A*30:02	YIFFASFYY	Snyder et al., 2020	0.23	0.13481	0.7808	0.438252	Non-Toxin	POSITIVE	CPP	no evidence	0.9978	0.637597	0.785206	0.768681	0.797321	0.806868
HLA-B*35:01	YIFFASFYY	Snyder et al., 2020	0.3	0.13481	0.7808	0.438252	Non-Toxin	POSITIVE	CPP	no evidence	0.9971	0.637597	0.785206	0.768541	0.797111	0.806634
HLA-A*32:01	YIFFASFYY	Snyder et al., 2020	0.61	0.13481	0.7808	0.438252	Non-Toxin	POSITIVE	CPP	no evidence	0.993999	0.637597	0.785206	0.767921	0.796181	0.805601
HLA-A*01:01	YIFFASFYY	Snyder et al., 2020	0.63	0.13481	0.7808	0.438252	Non-Toxin	POSITIVE	CPP	no evidence	0.993799	0.637597	0.785206	0.767881	0.796121	0.805534
HLA-A*11:01	YIFFASFYY	Snyder et al., 2020	0.75	0.13481	0.7808	0.438252	Non-Toxin	POSITIVE	CPP	no evidence	0.992599	0.637597	0.785206	0.767641	0.795761	0.805134
HLA-B*15:01	YIFFASFYY	Snyder et al., 2020	0.81	0.13481	0.7808	0.438252	Non-Toxin	POSITIVE	CPP	no evidence	0.991999	0.637597	0.785206	0.767521	0.795581	0.804934
HLA-A*68:01	YIFFASFYY	Snyder et al., 2020	1	0.13481	0.7808	0.438252	Non-Toxin	POSITIVE	CPP	no evidence	0.990099	0.637597	0.785206	0.767141	0.795011	0.804301
HLA-A*03:01	YIFFASFYY	Snyder et al., 2020	1.1	0.13481	0.7808	0.438252	Non-Toxin	POSITIVE	CPP	no evidence	0.989099	0.637597	0.785206	0.766941	0.794711	0.803967
HLA-B*53:01	YIFFASFYY	Snyder et al., 2020	1.4	0.13481	0.7808	0.438252	Non-Toxin	POSITIVE	CPP	no evidence	0.986099	0.637597	0.785206	0.766341	0.793811	0.802967
HLA-B*58:01	YIFFASFYY	Snyder et al., 2020	2.3	0.13481	0.7808	0.438252	Non-Toxin	POSITIVE	CPP	no evidence	0.977098	0.637597	0.785206	0.764541	0.79111	0.799967
HLA-A*33:01	YIFFASFYY	Snyder et al., 2020	3	0.13481	0.7808	0.438252	Non-Toxin	POSITIVE	CPP	no evidence	0.970097	0.637597	0.785206	0.763141	0.78901	0.797633
HLA-B*57:01	YIFFASFYY	Snyder et al., 2020	3.4	0.13481	0.7808	0.438252	Non-Toxin	POSITIVE	CPP	no evidence	0.966097	0.637597	0.785206	0.762341	0.78781	0.7963
HLA-A*23:01	YIFFASFYY	Snyder et al., 2020	4.5	0.13481	0.7808	0.438252	Non-Toxin	POSITIVE	CPP	no evidence	0.955096	0.637597	0.785206	0.76014	0.78451	0.792633
HLA-A*30:01	YIFFASFYY	Snyder et al., 2020	4.9	0.13481	0.7808	0.438252	Non-Toxin	POSITIVE	CPP	no evidence	0.951095	0.637597	0.785206	0.75934	0.78331	0.791299
HLA-A*02:06	FVDGVPFVV	Snyder et al., 2020	0.03	0.19398	0.3267	0.471464	Non-Toxin	POSITIVE	CPP	no evidence	0.9998	0.685275	0.663724	0.739559	0.772089	0.782933
HLA-A*02:01	FVDGVPFVV	Snyder et al., 2020	0.03	0.19398	0.3267	0.471464	Non-Toxin	POSITIVE	CPP	no evidence	0.9998	0.685275	0.663724	0.739559	0.772089	0.782933
HLA-A*68:02	FVDGVPFVV	Snyder et al., 2020	0.21	0.19398	0.3267	0.471464	Non-Toxin	POSITIVE	CPP	no evidence	0.998	0.685275	0.663724	0.739199	0.771549	0.782333
HLA-A*02:03	FVDGVPFVV	Snyder et al., 2020	0.25	0.19398	0.3267	0.471464	Non-Toxin	POSITIVE	CPP	no evidence	0.9976	0.685275	0.663724	0.739119	0.771429	0.782199
HLA-A*01:01	FVDGVPFVV	Snyder et al., 2020	0.5	0.19398	0.3267	0.471464	Non-Toxin	POSITIVE	CPP	no evidence	0.9951	0.685275	0.663724	0.738619	0.770679	0.781366
HLA-B*51:01	FVDGVPFVV	Snyder et al., 2020	0.89	0.19398	0.3267	0.471464	Non-Toxin	POSITIVE	CPP	no evidence	0.991199	0.685275	0.663724	0.737839	0.769509	0.780066
HLA-B*35:01	FVDGVPFVV	Snyder et al., 2020	1.5	0.19398	0.3267	0.471464	Non-Toxin	POSITIVE	CPP	no evidence	0.985099	0.685275	0.663724	0.736619	0.767679	0.778032
HLA-B*53:01	FVDGVPFVV	Snyder et al., 2020	1.9	0.19398	0.3267	0.471464	Non-Toxin	POSITIVE	CPP	no evidence	0.981098	0.685275	0.663724	0.735819	0.766479	0.776699
HLA-B*08:01	FVDGVPFVV	Snyder et al., 2020	2.1	0.19398	0.3267	0.471464	Non-Toxin	POSITIVE	CPP	no evidence	0.979098	0.685275	0.663724	0.735419	0.765879	0.776032
HLA-A*26:01	FVDGVPFVV	Snyder et al., 2020	2.5	0.19398	0.3267	0.471464	Non-Toxin	POSITIVE	CPP	no evidence	0.975098	0.685275	0.663724	0.734619	0.764679	0.774699
HLA-B*07:02	FVDGVPFVV	Snyder et al., 2020	3.5	0.19398	0.3267	0.471464	Non-Toxin	POSITIVE	CPP	no evidence	0.965097	0.685275	0.663724	0.732619	0.761678	0.771365
HLA-A*32:01	FVDGVPFVV	Snyder et al., 2020	3.5	0.19398	0.3267	0.471464	Non-Toxin	POSITIVE	CPP	no evidence	0.965097	0.685275	0.663724	0.732619	0.761678	0.771365
HLA-B*40:01	FVDGVPFVV	Snyder et al., 2020	4.4	0.19398	0.3267	0.471464	Non-Toxin	POSITIVE	CPP	no evidence	0.956096	0.685275	0.663724	0.730819	0.758978	0.768365
HLA-B*58:01	FVDGVPFVV	Snyder et al., 2020	4.8	0.19398	0.3267	0.471464	Non-Toxin	POSITIVE	CPP	no evidence	0.952095	0.685275	0.663724	0.730018	0.757778	0.767031
HLA-A*30:02	FVDGVPFVV	Snyder et al., 2020	5	0.19398	0.3267	0.471464	Non-Toxin	POSITIVE	CPP	no evidence	0.950095	0.685275	0.663724	0.729618	0.757178	0.766364
HLA-A*02:06	RILGAGCFV	Snyder et al., 2020	0.84	0.1234	0.1444	0.400076	Non-Toxin	POSITIVE	CPP	no evidence	0.991699	0.628403	0.614955	0.695683	0.732685	0.745019
HLA-A*02:01	RILGAGCFV	Snyder et al., 2020	1.2	0.1234	0.1444	0.400076	Non-Toxin	POSITIVE	CPP	no evidence	0.988099	0.628403	0.614955	0.694963	0.731605	0.743819
HLA-A*02:03	RILGAGCFV	Snyder et al., 2020	1.8	0.1234	0.1444	0.400076	Non-Toxin	POSITIVE	CPP	no evidence	0.982098	0.628403	0.614955	0.693763	0.729805	0.741819
HLA-A*32:01	RILGAGCFV	Snyder et al., 2020	2.2	0.1234	0.1444	0.400076	Non-Toxin	POSITIVE	CPP	no evidence	0.978098	0.628403	0.614955	0.692963	0.728605	0.740485
HLA-A*30:01	RILGAGCFV	Snyder et al., 2020	2.4	0.1234	0.1444	0.400076	Non-Toxin	POSITIVE	CPP	no evidence	0.976098	0.628403	0.614955	0.692563	0.728005	0.739818

## Sheet: 0.2-0.4-0.4 summary
Peptide	Alleles
RISNCVADY	HLA-A*30:02,HLA-B*15:01,HLA-A*01:01,HLA-A*03:01,HLA-A*32:01,HLA-A*11:01,HLA-A*26:01
VLWAHGFEL	HLA-A*02:01,HLA-A*02:06,HLA-A*32:01,HLA-A*02:03,HLA-B*08:01,HLA-A*23:01,HLA-B*15:01,HLA-A*24:02,HLA-B*07:02,HLA-A*30:02,HLA-A*31:01,HLA-B*35:01,HLA-B*53:01,HLA-A*68:02,HLA-A*03:01,HLA-B*40:01
RLYYDSMSY	HLA-B*15:01,HLA-A*30:02,HLA-A*03:01,HLA-A*32:01,HLA-A*11:01,HLA-B*35:01,HLA-A*01:01,HLA-A*30:01,HLA-A*26:01,HLA-B*58:01,HLA-B*57:01,HLA-A*23:01,HLA-B*53:01,HLA-B*44:02,HLA-B*44:03,HLA-A*31:01,HLA-A*02:01,HLA-A*24:02,HLA-A*68:01,HLA-A*02:06,HLA-A*02:03,HLA-B*40:01
YQKVGMQKY	HLA-B*15:01,HLA-A*30:02,HLA-A*26:01,HLA-B*44:02,HLA-A*01:01,HLA-B*35:01,HLA-B*44:03,HLA-A*32:01,HLA-A*30:01,HLA-B*58:01,HLA-B*53:01,HLA-B*40:01,HLA-B*57:01,HLA-A*23:01,HLA-A*02:06,HLA-A*24:02,HLA-A*03:01,HLA-A*11:01,HLA-B*08:01
YIFFASFYY	HLA-A*26:01,HLA-A*30:02,HLA-B*35:01,HLA-A*32:01,HLA-A*01:01,HLA-A*11:01,HLA-B*15:01,HLA-A*68:01,HLA-A*03:01,HLA-B*53:01,HLA-B*58:01,HLA-A*33:01,HLA-B*57:01,HLA-A*23:01,HLA-A*30:01
FVDGVPFVV	HLA-A*02:06,HLA-A*02:01,HLA-A*68:02,HLA-A*02:03,HLA-A*01:01,HLA-B*51:01,HLA-B*35:01,HLA-B*53:01,HLA-B*08:01,HLA-A*26:01,HLA-B*07:02,HLA-A*32:01,HLA-B*40:01,HLA-B*58:01,HLA-A*30:02
NGVEGFNCY	HLA-B*35:01,HLA-A*26:01,HLA-A*30:02,HLA-A*01:01,HLA-B*53:01,HLA-B*15:01,HLA-A*68:01
FIAGLIAIV	HLA-A*02:03,HLA-A*02:06,HLA-A*02:01,HLA-A*68:02,HLA-A*26:01,HLA-B*51:01
RILGAGCFV	HLA-A*02:06,HLA-A*02:01,HLA-A*02:03,HLA-A*32:01,HLA-A*30:01
MPASWVMRI	HLA-B*51:01,HLA-B*53:01,HLA-B*35:01,HLA-B*07:02,HLA-A*68:02,HLA-A*26:01,HLA-B*08:01,HLA-A*23:01,HLA-A*32:01,HLA-A*24:02,HLA-B*58:01
YLNTLTLAV	HLA-A*02:01,HLA-A*02:03,HLA-A*02:06,HLA-B*08:01,HLA-A*68:02,HLA-A*32:01,HLA-B*51:01,HLA-A*01:01,HLA-B*15:01,HLA-B*35:01,HLA-B*07:02

## Sheet: 0.3-0.35-0.35 summary
Peptide	Alleles
RISNCVADY	HLA-A*30:02,HLA-B*15:01,HLA-A*01:01,HLA-A*03:01,HLA-A*32:01,HLA-A*11:01,HLA-A*26:01
VLWAHGFEL	HLA-A*02:01,HLA-A*02:06,HLA-A*32:01,HLA-A*02:03,HLA-B*08:01,HLA-A*23:01,HLA-B*15:01,HLA-A*24:02,HLA-B*07:02,HLA-A*30:02,HLA-A*31:01,HLA-B*35:01,HLA-B*53:01,HLA-A*68:02,HLA-A*03:01,HLA-B*40:01
RLYYDSMSY	HLA-B*15:01,HLA-A*30:02,HLA-A*03:01,HLA-A*32:01,HLA-A*11:01,HLA-B*35:01,HLA-A*01:01,HLA-A*30:01,HLA-A*26:01,HLA-B*58:01,HLA-B*57:01,HLA-A*23:01,HLA-B*53:01,HLA-B*44:02,HLA-B*44:03,HLA-A*31:01,HLA-A*02:01,HLA-A*24:02,HLA-A*68:01,HLA-A*02:06,HLA-A*02:03,HLA-B*40:01
YQKVGMQKY	HLA-B*15:01,HLA-A*30:02,HLA-A*26:01,HLA-B*44:02,HLA-A*01:01,HLA-B*35:01,HLA-B*44:03,HLA-A*32:01,HLA-A*30:01,HLA-B*58:01,HLA-B*53:01,HLA-B*40:01,HLA-B*57:01,HLA-A*23:01,HLA-A*02:06,HLA-A*24:02,HLA-A*03:01,HLA-A*11:01,HLA-B*08:01
YIFFASFYY	HLA-A*26:01,HLA-A*30:02,HLA-B*35:01,HLA-A*32:01,HLA-A*01:01,HLA-A*11:01,HLA-B*15:01,HLA-A*68:01,HLA-A*03:01,HLA-B*53:01,HLA-B*58:01,HLA-A*33:01,HLA-B*57:01,HLA-A*23:01,HLA-A*30:01
FVDGVPFVV	HLA-A*02:06,HLA-A*02:01,HLA-A*68:02,HLA-A*02:03,HLA-A*01:01,HLA-B*51:01,HLA-B*35:01,HLA-B*53:01,HLA-B*08:01,HLA-A*26:01,HLA-B*07:02,HLA-A*32:01,HLA-B*40:01,HLA-B*58:01,HLA-A*30:02
NGVEGFNCY	HLA-B*35:01,HLA-A*26:01,HLA-A*30:02,HLA-A*01:01,HLA-B*53:01,HLA-B*15:01,HLA-A*68:01
FIAGLIAIV	HLA-A*02:03,HLA-A*02:06,HLA-A*02:01,HLA-A*68:02,HLA-A*26:01,HLA-B*51:01
RILGAGCFV	HLA-A*02:06,HLA-A*02:01,HLA-A*02:03,HLA-A*32:01,HLA-A*30:01
MPASWVMRI	HLA-B*51:01,HLA-B*53:01,HLA-B*35:01,HLA-B*07:02,HLA-A*68:02,HLA-A*26:01,HLA-B*08:01,HLA-A*23:01,HLA-A*32:01,HLA-A*24:02,HLA-B*58:01
YLNTLTLAV	HLA-A*02:01,HLA-A*02:03,HLA-A*02:06,HLA-B*08:01,HLA-A*68:02,HLA-A*32:01,HLA-B*51:01,HLA-A*01:01,HLA-B*15:01,HLA-B*35:01,HLA-B*07:02

## Sheet: 0.3-0.3-0.3 summary
Peptide	Alleles
RISNCVADY	HLA-A*30:02,HLA-B*15:01,HLA-A*01:01,HLA-A*03:01,HLA-A*32:01,HLA-A*11:01,HLA-A*26:01
[truncated: 10 more rows]

## Sheet: only filters summary
Peptide	Alleles
[truncated: 5 more rows]
