# Supplementary material for: A New Epitope Selection Method: Application to Design a Multi-Valent Epitope Vaccine Targeting HRAS Oncogene in Squamous Cell Carcinoma
Source: Vaccines (Basel). 2021 Dec 31;10(1):63. doi: 10.3390/vaccines10010063 (PMC8778118; doi:10.3390/vaccines10010063)
Supplement: Supplementary file 1 [file vaccines-10-00063-s001.zip › Supplemental Table S3.xlsx]

## Sheet: Sheet1
allele	mutation	peptide	rank	Immunogenicity	Antigenicity	Toxicity	IFNg	Allergenicity	Half-life (hours)	pI	Instability index	Alipathic index	GRAVY
HLA-A*11:01	G13D	VVVGAGDVGK	0.59	0.19412	0.4726	Non-Toxin	POSITIVE	NON-ALLERGEN	100	5.81	-24.96	126	1
HLA-A*68:01	G13D	VVVGAGDVGK	1.2	0.19412	0.4726	Non-Toxin	POSITIVE	NON-ALLERGEN	100	5.81	-24.96	126	1
HLA-A*03:01	G13D	VVVGAGDVGK	0.68	0.19412	0.4726	Non-Toxin	POSITIVE	NON-ALLERGEN	100	5.81	-24.96	126	1
HLA-A*30:01	G13D	VVVGAGDVGK	4.2	0.19412	0.4726	Non-Toxin	POSITIVE	NON-ALLERGEN	100	5.81	-24.96	126	1
HLA-A*31:01	G13D	VVVGAGDVGK	7.8	0.19412	0.4726	Non-Toxin	POSITIVE	NON-ALLERGEN	100	5.81	-24.96	126	1
HLA-A*31:01	G12D+G13R	KLVVVGADR	1.3	0.17302	1.1779	Non-Toxin	POSITIVE	NON-ALLERGEN	1.3	8.75	-37.22	151.11	0.656
HLA-A*68:01	G12D+G13C	VVVGADCVGK	1.8	0.11109	0.7891	Non-Toxin	POSITIVE	NON-ALLERGEN	100	5.8	-40.99	126	1.29
HLA-A*68:01	G12C+G13D	VVVGACDVGK	1.9	0.10862	0.8996	Non-Toxin	POSITIVE	NON-ALLERGEN	100	5.8	38.24	126	1.29
HLA-A*68:01	G12D+G13D	VVVGADDVGK	1.9	0.18272	1.2707	Non-Toxin	POSITIVE	NON-ALLERGEN	100	4.21	-33.45	126	0.69
HLA-A*11:01	G12D+G13C	VVVGADCVGK	1.2	0.11109	0.7891	Non-Toxin	POSITIVE	NON-ALLERGEN	100	5.8	-40.99	126	1.29
HLA-A*11:01	G12C+G13D	VVVGACDVGK	1.2	0.10862	0.8996	Non-Toxin	POSITIVE	NON-ALLERGEN	100	5.8	38.24	126	1.29
HLA-A*11:01	G12D+G13D	VVGADDVGK	1.3	0.14749	1.3263	Non-Toxin	POSITIVE	NON-ALLERGEN	100	4.21	-38.28	107.78	0.3
HLA-A*11:01	G12D+G13D	VVVGADDVGK	1.3	0.18272	1.2707	Non-Toxin	POSITIVE	NON-ALLERGEN	100	4.21	-33.45	126	0.69
HLA-A*02:06	G12D+G13S	LVVVGADSV	1.8	0.04683	0.535	Non-Toxin	POSITIVE	NON-ALLERGEN	5.5	3.8	1.99	183.33	1.967
HLA-A*02:03	G12D+G13S	KLVVVGADSV	1.8	0.08703	0.7466	Non-Toxin	POSITIVE	NON-ALLERGEN	1.3	5.84	-5.7	165	1.38
HLA-A*68:02	G12D+G13S	LVVVGADSV	1.6	0.04683	0.535	Non-Toxin	POSITIVE	NON-ALLERGEN	5.5	3.8	1.99	183.33	1.967
HLA-A*03:01	G12D+G13C	VVVGADCVGK	1.9	0.11109	0.7891	Non-Toxin	POSITIVE	NON-ALLERGEN	100	5.8	-40.99	126	1.29
HLA-A*03:01	G12C+G13D	VVVGACDVGK	1.9	0.10862	0.8996	Non-Toxin	POSITIVE	NON-ALLERGEN	100	5.8	38.24	126	1.29
HLA-A*68:01	G12D+G13D	VVGADDVGK	3.2	0.14749	1.3263	Non-Toxin	POSITIVE	NON-ALLERGEN	100	4.21	-38.28	107.78	0.3
HLA-A*68:02	G12D+G13R	LVVVGADRV	1.9	0.17373	0.5096	Non-Toxin	POSITIVE	NON-ALLERGEN	5.5	5.84	-27.79	183.33	1.556
HLA-A*02:06	G12D+G13R	LVVVGADRV	2.9	0.17373	0.5096	Non-Toxin	POSITIVE	NON-ALLERGEN	5.5	5.84	-27.79	183.33	1.556
HLA-A*03:01	G12D+G13D	VVVGADDVGK	2.5	0.18272	1.2707	Non-Toxin	POSITIVE	NON-ALLERGEN	100	4.21	-33.45	126	0.69
HLA-A*03:01	G12D+G13D	VVGADDVGK	2.8	0.14749	1.3263	Non-Toxin	POSITIVE	NON-ALLERGEN	100	4.21	-38.28	107.78	0.3
HLA-A*03:01	G12D+G13R	KLVVVGADR	2.9	0.17302	1.1779	Non-Toxin	POSITIVE	NON-ALLERGEN	1.3	8.75	-37.22	151.11	0.656
HLA-A*02:01	G12D+G13S	KLVVVGADSV	2.9	0.08703	0.7466	Non-Toxin	POSITIVE	NON-ALLERGEN	1.3	5.84	-5.7	165	1.38
HLA-A*02:03	G12D+G13S	LVVVGADSV	3.4	0.04683	0.535	Non-Toxin	POSITIVE	NON-ALLERGEN	5.5	3.8	1.99	183.33	1.967
HLA-A*02:06	G12D+G13S	KLVVVGADSV	4.6	0.08703	0.7466	Non-Toxin	POSITIVE	NON-ALLERGEN	1.3	5.84	-5.7	165	1.38
HLA-A*68:02	G12D+G13C	LVVVGADCV	3.6	0.11199	0.7419	Non-Toxin	POSITIVE	NON-ALLERGEN	5.5	3.8	-27.79	183.33	2.333
HLA-A*02:06	G12D+G13C	LVVVGADCV	5.2	0.11199	0.7419	Non-Toxin	POSITIVE	NON-ALLERGEN	5.5	3.8	-27.79	183.33	2.333
HLA-A*68:01	G12D+G13R	KLVVVGADR	6.4	0.17302	1.1779	Non-Toxin	POSITIVE	NON-ALLERGEN	1.3	8.75	-37.22	151.11	0.656
HLA-A*02:03	G12D+G13R	LVVVGADRV	5.3	0.17373	0.5096	Non-Toxin	POSITIVE	NON-ALLERGEN	5.5	5.84	-27.79	183.33	1.556
HLA-B*51:01	G12D+G13S	LVVVGADSV	5.5	0.04683	0.535	Non-Toxin	POSITIVE	NON-ALLERGEN	5.5	3.8	1.99	183.33	1.967
HLA-A*02:01	G12D+G13S	LVVVGADSV	4.8	0.04683	0.535	Non-Toxin	POSITIVE	NON-ALLERGEN	5.5	3.8	1.99	183.33	1.967
HLA-A*33:01	G12D+G13R	KLVVVGADR	5.2	0.17302	1.1779	Non-Toxin	POSITIVE	NON-ALLERGEN	1.3	8.75	-37.22	151.11	0.656
HLA-A*30:01	G12D+G13D	VVGADDVGK	9	0.14749	1.3263	Non-Toxin	POSITIVE	NON-ALLERGEN	100	4.21	-38.28	107.78	0.3
HLA-A*30:01	G12D+G13C	VVVGADCVGK	9.5	0.11109	0.7891	Non-Toxin	POSITIVE	NON-ALLERGEN	100	5.8	-40.99	126	1.29
HLA-A*30:01	G12C+G13D	VVVGACDVGK	9.7	0.10862	0.8996	Non-Toxin	POSITIVE	NON-ALLERGEN	100	5.8	38.24	126	1.29
HLA-A*02:03	G12D+G13D	KLVVVGADDV	6.8	0.19665	1.229	Non-Toxin	POSITIVE	NON-ALLERGEN	1.3	4.21	-24.96	165	1.11
HLA-A*02:01	G12D+G13R	LVVVGADRV	6.2	0.17373	0.5096	Non-Toxin	POSITIVE	NON-ALLERGEN	5.5	5.84	-27.79	183.33	1.556
HLA-B*51:01	G12D+G13R	LVVVGADRV	7.8	0.17373	0.5096	Non-Toxin	POSITIVE	NON-ALLERGEN	5.5	5.84	-27.79	183.33	1.556
HLA-A*11:01	G12D+G13R	KLVVVGADR	5.3	0.17302	1.1779	Non-Toxin	POSITIVE	NON-ALLERGEN	1.3	8.75	-37.22	151.11	0.656
HLA-A*31:01	G12C+G13D	VVVGACDVGK	8.9	0.10862	0.8996	Non-Toxin	POSITIVE	NON-ALLERGEN	100	5.8	38.24	126	1.29
HLA-A*31:01	G12D+G13C	VVVGADCVGK	9	0.11109	0.7891	Non-Toxin	POSITIVE	NON-ALLERGEN	100	5.8	-40.99	126	1.29
HLA-A*02:03	G12D+G13C	LVVVGADCV	8.6	0.11199	0.7419	Non-Toxin	POSITIVE	NON-ALLERGEN	5.5	3.8	-27.79	183.33	2.333
HLA-A*02:01	G12D+G13C	LVVVGADCV	9.1	0.11199	0.7419	Non-Toxin	POSITIVE	NON-ALLERGEN	5.5	3.8	-27.79	183.33	2.333
HLA-A*02:01	G12D+G13D	KLVVVGADDV	9.3	0.19665	1.229	Non-Toxin	POSITIVE	NON-ALLERGEN	1.3	4.21	-24.96	165	1.11
HLA-A*02:01	G12D+G13C	KLVVVGADC	9.6	0.17302	1.4665	Non-Toxin	POSITIVE	NON-ALLERGEN	1.3	5.83	-28.84	151.11	1.433
HLA-A*26:01	G12D+G13S	LVVVGADSV	8.7	0.04683	0.535	Non-Toxin	POSITIVE	NON-ALLERGEN	5.5	3.8	1.99	183.33	1.967
HLA-B*35:01	G12D+G13S	LVVVGADSV	9.6	0.04683	0.535	Non-Toxin	POSITIVE	NON-ALLERGEN	5.5	3.8	1.99	183.33	1.967
HLA-A*02:06	G12S+G13C	KLVVVGASC	5.6	0.0634	0.8898	Non-Toxin	POSITIVE	NON-ALLERGEN	1.3	8.22	16.81	151.11	1.733
HLA-A*02:03	G12S+G13C	KLVVVGASC	4.8	0.0634	0.8898	Non-Toxin	POSITIVE	NON-ALLERGEN	1.3	8.22	16.81	151.11	1.733
HLA-A*02:01	G12S+G13C	KLVVVGASC	4.6	0.0634	0.8898	Non-Toxin	POSITIVE	NON-ALLERGEN	1.3	8.22	16.81	151.11	1.733
HLA-B*15:01	G12S+G13C	KLVVVGASC	8.2	0.0634	0.8898	Non-Toxin	POSITIVE	NON-ALLERGEN	1.3	8.22	16.81	151.11	1.733
HLA-A*32:01	G12S+G13C	KLVVVGASC	7.2	0.0634	0.8898	Non-Toxin	POSITIVE	NON-ALLERGEN	1.3	8.22	16.81	151.11	1.733
HLA-A*68:02	Q61L	DTAGLEEYSA	0.78	0.12797	0.586	Non-Toxin	POSITIVE	NON-ALLERGEN	1.1	3.57	26.57	59	-0.63
HLA-A*26:01	Q61L	DTAGLEEYSA	9	0.12797	0.586	Non-Toxin	POSITIVE	NON-ALLERGEN	1.1	3.57	26.57	59	-0.63
HLA-A*68:02	Q61L+E62G	DTAGLGEYSA	0.46	0.06347	0.6291	Non-Toxin	POSITIVE	NON-ALLERGEN	1.1	3.67	-13.57	59	-0.32
HLA-B*15:01	Q61L+E62G	AGLGEYSAM	4	0.00776	0.6184	Non-Toxin	POSITIVE	NON-ALLERGEN	4.4	4	0.51	65.56	0.322
HLA-A*30:02	Q61L+E62G	AGLGEYSAM	6.5	0.00776	0.6184	Non-Toxin	POSITIVE	NON-ALLERGEN	4.4	4	0.51	65.56	0.322
HLA-B*35:01	Q61L+E62G	AGLGEYSAM	3.9	0.00776	0.6184	Non-Toxin	POSITIVE	NON-ALLERGEN	4.4	4	0.51	65.56	0.322
HLA-B*08:01	Q61L+E62G	AGLGEYSAM	7.1	0.00776	0.6184	Non-Toxin	POSITIVE	NON-ALLERGEN	4.4	4	0.51	65.56	0.322
HLA-A*68:01	Q61L+E62G	DTAGLGEYSA	7.8	0.06347	0.6291	Non-Toxin	POSITIVE	NON-ALLERGEN	1.1	3.67	-13.57	59	-0.32
HLA-A*02:06	Q61L+E62G	AGLGEYSAM	8.3	0.00776	0.6184	Non-Toxin	POSITIVE	NON-ALLERGEN	4.4	4	0.51	65.56	0.322
HLA-A*26:01	Q61L+E62G	DTAGLGEYSA	4.1	0.06347	0.6291	Non-Toxin	POSITIVE	NON-ALLERGEN	1.1	3.67	-13.57	59	-0.32
HLA-B*07:02	Q61L+E62G	AGLGEYSAM	4.8	0.00776	0.6184	Non-Toxin	POSITIVE	NON-ALLERGEN	4.4	4	0.51	65.56	0.322
HLA-B*51:01	Q61L+E62G	AGLGEYSAM	8.2	0.00776	0.6184	Non-Toxin	POSITIVE	NON-ALLERGEN	4.4	4	0.51	65.56	0.322
HLA-A*26:01	Q61L+E62G	AGLGEYSAM	9.1	0.00776	0.6184	Non-Toxin	POSITIVE	NON-ALLERGEN	4.4	4	0.51	65.56	0.322
