# Supplementary material for: A New Epitope Selection Method: Application to Design a Multi-Valent Epitope Vaccine Targeting HRAS Oncogene in Squamous Cell Carcinoma
Source: Vaccines (Basel). 2021 Dec 31;10(1):63. doi: 10.3390/vaccines10010063 (PMC8778118; doi:10.3390/vaccines10010063)
Supplement: Supplementary file 1 [file vaccines-10-00063-s001.zip › Supplemental Table S4.xlsx]

## Sheet: Experimental Epitopes
Epitopes
AAGIGILTV
ACDPHSGHFV
ADVEFCLSL
ALLAGLVSLL
ALLAVGATK
ALNFPGSQK
AMLGTHTMEV
APIWPYEILY
ASFDKAKLK
CLGGLLTMV
CMTWNQMNL
CYSLYGTTL
EAAGIGILTV
EADPTGHSY
ELAGIGILTV
ESLFRAVITK
EVDPIGHLY
FAFRDLCIV
FLNQTDETL
FLPWHRLFL
FLWGPRALV
FLYALALLL
GILGFVFTL
GIVCPICSQK
GLCTLVAML
GLGTLGAAL
GTLGIVCPI
GVYDGEEHSV
IEDPPFNSL
IILECVYCK
ILRGSVAHK
ILTVILGVL
IMDQVPFSV
ISEYRHYCY
ITDQVPFSV
IVCPICSQK
KLCPVQLWV
KLLMVLMLA
KLPQLCTEL
KTCPVQLWV
KTWGQYWQV
LIYDSSLCDL
LLAVLYCLL
LLFGYPVYV
LLGRNSFEV
LLIRCINCQK
LLLLTVLTV
LLMGTLGIV
LLSAWILTA
LLWSFQTSA
LLWTLVVLL
LMLGEFLKL
LMVLMLAAL
LTAGFLIFL
MLGTHTMEV
PYAVCDKCL
PYLFWLAAI
QAEPDRAHY
RAHYNIVTF
RIWSWLLGA
RLEDVFAGK
RMPEAAPPV
RPKSNIVLL
RRRWRRLTV
SEIWRDIDF
SFHSLHLLF
SLLMWITQC
SLLMWITQV
SLPPPGTRV
SSCSSCPLSK
STPPPGATRV
SVYDFFVWL
TIHDIILECV
TINPQVSKT
TLHEYMLDL
TPRVTGGGAM
TTLEQQYNK
TYGPVFMCL
TYGPVFMSL
VCDKCLKFY
VLKDAIKDL
VLQELNVTV
VMSNTLLSAW
VQPPQLTQV
VSFIEFVGW
VYDFAFRDL
YLEPGPVTA
YLEPGPVTVP
YLGSYGFRL
YLLEMLWRL
YLQQNWWTL
YMDGTMSQV
YMLDLQPET
YMLDLQPETT
YMNGTMSQV
YQGSYGFRL
AFLGERVTL
FLGERVTLT
KLGPGEEQV
RFIAQLLLL
TLTSYWRRV
IMLEGETKL
ALLVLYSFA
ALQAIELQL
TLQDVSLEV
YICEEASVTV
CPEEKQRHL
FQQLFLNTL
TLLQQYCLYL
FAFRDLCIVY
YIIFVYIPL
EYRHYCYSL
QYNKPLCDLL
VYDFAFQDL
HGDTPTLHEY
QYNKPLCDL
FACYDLCIVY
FAFKDLCIVY
FAFSDLCIVY
FAFSDLYVVY
FVFADLRIVY
VAFTEIKIVY
RWTGRCMSCC
SSRTRRETQL
QLCPICRAPV
YTCPLCRAPV
ALYSGVHKK
ATIIDILTK
GTADVHFER
SVSPVVHVR
GMMRWCMPV
ATEVRTLQQ
AVPDDLYIK
CTIVCPSCA
ILIRCIICQ
KCLNEILIR
KVCLRLLSK
KYTFWEVNL
LCINSTATE
TSESQLFNK
YYYAGSSRL
LVLILYLCV
IGLITVLFL
CYEQLGDSS
ITIRCIICQ
KTLEERVKK
LQFIFQLCK
MRGDKATIK
MTLCAEVKK
PYGVCIMCL
QLGDSSDEE
QYRVFRIKL
RLQCVQCKK
VYKFLFTDL
YGYDNVKEY
HYNIVTFCCK
ALLKDTVYT
MLLDKNIPI
FATGIGIITV
FLTGIGIITV
RVRFFFPSL
SLGGLLTMA
YLNKEIEEA
KVSAVTLAY
NLKLKLHSF
RASHPIVQK
RLFVGSIPK
RTIAPIIGR
RTNWPNTGK
TSALPIIQK
RLPRIFCSC
YQCYNAVKM
AAANIIRTL
APLQRSQSL
DEKQQHIVY
DEVYQVTVY
DLDVKKMPL
DQYPYLKSV
IARNLTQQL
ILDEKPVII
KLMSPKLYVW
KPRQSSPQL
QLLDQVEQI
RINEFSISSF
SILEDPPSI
SPRPPLGSSL
SPTSSRTSSL
SQLTTLSFY
SSSGLHPPK
VEGSGELFRW
LLFGLALIEV
VYLDKFIRL
SIFDGRVVAK
GSSDVIIHR
GTSSVIVSR
SVQGIIIYR
YLTAPTGCI
ALTPVVVTL
ATAGIIGVNR
FPSLREAAL
GRAPQVLVL
HVYDGKFLAR
SSVPGVRLL
TMLARLASA
KASEKIFYV
RYQQWMERF
VYGIRLEHF
YYPPSQIAQL
SSFGRGFFK
SSLSLFFRK
YPDTDVILM
RFEEKHAYF
SAGPPSLRK
MEVDPIGHLY
RYGSFSVTL
TLDEKVAEL
FQDYIKSYL
AMFWSVPTV
CLNEYHLFL
EYYSKNLNSF
FLYNLLTRV
GLGPGFSSY
HLYASLSRV
IILVAVPHV
KLMNIQQKL
KMIGNHLWV
MLGEQLFPL
QLSCISTYV
TYLPSAWNF
TYLPSAWNFF
VYQYTFPDF
VYQYTFPDFL
YQYTFPDFLY
YSKNLNSFF
YYSKNLNSF
YYSKNLNSFF
KHGDVITII
IIDDRNREL
TSIANLPKL
EYILSLEEL
FVGEFFTDV
AVCPWTWLR
GLLDEDFYA
GQFLTPNSH
HQNPVTGLLL
RVSTLRVSL
SYMIMEIEL
TLWCSPIKV
VLLGVKLFGV
YLCSGSSYFV
RYCNLEGPPI
LAMPFATPM
MPFATPMEA
GRIAFFLKY
KLILWRGLK
ILEDRGFNQV
IMEDVGWLNV
LMFDRGMSLL
MMWDRGLGMM
MMWDRGMGLL
NLSNLGILV
NMGGLGIMPV
SMLGIGIVPV
ALIHHNTYL
ALYGFVPVL
ASNASSAAK
CMWGRLWQL
CQWGRLWQL
FLIYLDVSV
FMPDFDLHL
ILDKVLVHL
ILTGLNYEV
IYKAPCENW
KIFSEVTLK
KILDAVVAQK
KVYEGVWKK
MQLMPFGCLL
PSDTRQMLFY
RPHVPESAF
SHETVIIEL
TLDWLLQTPK
VLENFTIFLV
VVMSWAPPV
ALGLGLLPV
AVGIGIAVV
GAGIGVAVL
GAGIGVLTA
IAGIGILAI
IAGPGTITL
IGGIGTVPV
LAGIGLIAA
LGGLGLFFA
LGVIGLVAL
VDGIGILTI
SVLENFTIFL
AVCDKCLKFY
CVYCKQQLLR
DSAPILTAF
HPAATHTKAV
ILTAFNSSHK
KSAIVTLTY
LAVSKNKAL
LQDVSLEVY
LQPETTDLY
LTAPTGCIKK
NPCHTTKLL
NPYAVCDKCL
NTTPIVHLK
QVILCPTSV
RLECAIYYK
RPRKLPQLCT
SPEIIRQHL
TLKCLRYRFK
TLYTAVSST
TPTLHEYML
VVEGQVDYY
YAVCDKCLKF
YGTTLEQQY
YRFKKHCTL
YYVHEGIRTY
KLLEIAPNC
AIGIGAYLV
ALGIGAVPI
ALGIGIYSL
ALGIGVYPV
DIAGIGLKTV
FLKGIGWIPI
GIGIGSGQL
GLGIGALVL
GLGIGIASM
HIGIGLLSL
IAGLGLLTV
ILEGIGILAV
ILEGIGILSV
ILLGIGIYAL
KLGIGFAKA
KMGIGWKPL
LIGIGIAPL
LIGIGLNLV
LLGIGILVL
LLGIGIYAL
LLLGIGILVL
AYRDLQTRK
RLARLALVL
HYYVSMDAL
KYKDRTNILF
RLPSSADVEF
RYNADISTF
DANSFLQSV
FEDKSVAYT
FYNDIILMV
RYYVGHKAKF
YEGQVISNGF
CLWGRLWQL
MCQWGRLWQL
ALDPHSGHFV
FLQEVNVCGV
KLVVVGADGV
LLKAELVAGL
FYGKTILWF
EEAAGIGIL
EFTVSGNIL
HRRGSRSYV
VLNGTVHPV
VYFFLPDHL
AVMRWGMPL
AVMRWGMPP
KVDPIGHVY
LQIEEEYQV
VMLEGEQEA
VMLEGEQEE
VQLEEEYEV
CMLGTYTQDF
FLALSILVL
LLAALVQDYL
NKSQKPYKI
SLSASPVSN
TMIGTSSHL
VATNGKEVV
VLLQAGSLHA
AIMPSSPPL
ASMPSSPPL
DYMIHIIEKW
FICAIIVVV
FLGAGLFLYF
GAQSWLWFV
GRKLFGTHF
GRKLFGTPF
IPINPRRCL
KQWLVWLFL
LDYEWGTVTF
RVRVMAIYK
SILEQMHRK
SMACVGFFL
TSDYLSQSY
VADINDHAL
VYRPLHYPLL
HVKITDFGR
KITDFGRAK
QPSGIILDY
RAKLLGAEEK
RATVAPRSL
VTIGPRLLL
CISSCNPNL
CTIAVVNFL
HMTEVVRHC
ILCETCLIV
KSPNPSTPC
QCEEVARVL
SCMGGMNWR
SCSRAVPQV
FWYTHNLIF
HLLSVEYQI
IHSTAQIIL
IHYTAQIIL
AEMEFCPCC
APNCYGNIPL
CCIEVINNT
CFLLILPNC
CFVECAPVC
CHIPVEPNT
EIQEFCPNT
EWWRSGGFSF
FDVMVMPNL
GAVECCPNC
GCQEICPAC
IMIEFCPGG
KIILFLPCI
KMVTVCPNT
KTVGIYPNA
KVKEVCPNV
LHMEFCSCC
LVLEVDPNI
NDMLVCANI
NMIHFAPNV
NMINFAPNI
NNILIATCV
QDVEIPPNI
RCMLQCPSV
RTMEVCYNT
THLMVLCCV
AEHSLQVAY
EVLPFFLFF
FFYLLDFTF
IMQTLAGELY
QTNPVTLQY
RVCGPCSTY
TEDEHFEFY
TLYSLTLLY
SLMEQIPHL
ASILAYLVV
FARAHALMF
FARAHPLMF
GPWGFSHGA
GQWGFSHGA
GSILAYLVV
HIHCLNPPL
HIHCVNPPL
ISLNNAVIEL
ISSNNAVIEL
LLGCVMYTLL
AAFKRSCLK
APIYGTTKFK
DEVDEAPIY
FSFGKAYEY
GTTKFKEWW
KAAFKRSCL
KEWWRSGGF
KGGNPVIMM
KLSRQHCSLK
RQHCSLKTL
RSGGFSFGK
RSSSFTTPK
AIDAALTFV
FLLDSCTKL
FMFVNSLLL
ILWIFSIYL
RLDAVLMEV
VLWDYVYQL
VLWDYVYQLL
YLTDKDFEF
YLTDKDFEFA
FAIADTAYV
FLAPLFLVLL
FLTAHSLPL
VYALIAGATL
MPIEPGDIGC
TPTVPSSSF
ALSYLVSFQR
ALSYLVSFQT
ASSYISPEK
ATSPASASK
AVIKIRFFK
DDIYPIDFY
DHYAYSYYL
DHYAYSYYP
ERIPLPPHLC
GTAAIQAHYK
KRIPLPPHLC
KVFRGNKVK
LLAPGGNSM
LVRRTLLHA
LVRRTLLHV
MLICCCCTL
NISEDVIFF
REEKIHDLAL
SADVEFCLSL
SEHGFGPSL
SEIISFKSL
SMYLPGAEV
SSEIISFKSL
TIGVDFALK
VEWLGRCIL
DLDLKGPKV
FLFYPLDFT
FVTETPLEG
FVTETPLEV
GLDGAVDMG
KLGDVITII
LFSTAEAAV
LRSEGSPLV
TLAEDLNLL
TSAEDLNLL
VSDEGGSPI
YLDLKGPKV
YLDTDVILM
YLQTDVFLV
YPQTDVFLV
YSARIEENI
FISEYCGEI
HEIHIGYLEY
HESRTNTAI
HESRTNTAIL
HESRTNTDI
HESRTNTDIL
NTVILETLK
RPRCLCTAV
RTAVYHEIHI
RTAVYHEILI
RTNTAILETL
RVYISYLDCI
RVYISYLDSI
SRTNTAILEV
TPTDVTARHL
VYHEIHIGYL
CLAVEEVSL
GLEREGFTF
TESPFEQHI
QLWQFLLEL
ILANIYLLV
VILANIYLLV
WLAFPLCSL
FLGYLILGV
QMVEASLSV
RMPTVLQCV
VLQCVNVSV
VLVHPQWVL
GLQLGVQAV
PLTEYIQPV
SLLSGDWVL
FLLPSGMAL
LMRDHMPPV
MVNTVAGAMK
RLRKRNEYR
TLFSALWAL
TTAATHREK
VVVPCEPPEV
VVVPYEPPEV
WVMPVIPAL
YMYLRQLFHI
IRHVDAHTTL
FLAEHEYGL
DENITTIQF
DTVEYPYTSF
EVADAATLTM
FVSTSDIKSM
GTKKDVDVLK
QDVSVQVER
SSAAAPFPL
YEHEDVKEA
CVRVSGQGL
FVVPYMIYLL
HSVSSAFKK
LLYQELLPL
LRTKVYAEL
LYNGMEHLI
SISCHVFCL
YPPPPPALL

## Sheet: Epitope Data
Epitope	Pred IFNg	Pred Immun	test	both test	ifng test	immun test
AAGIGILTV	POSITIVE	0.31652	yes	accurate	accurate	accurate
AAGIGILTVI	POSITIVE	0.35396	no	false positive	false positive	false positive
ACDPHSGHFV	NEGATIVE	-0.00596	yes	false negative	false negative	false negative
ADVEFCLSL	NEGATIVE	0.07138	yes	false negative	false negative	accurate
ALDVYNGLL	POSITIVE	0.06117	no	false positive	false positive	false positive
ALLAGLVSLL	POSITIVE	-0.04927	yes	false negative	accurate	false negative
ALLAVGATK	POSITIVE	0.16357	yes	accurate	accurate	accurate
ALNFPGSQK	NEGATIVE	-0.0705	yes	false negative	false negative	false negative
AMLGTHTMEV	POSITIVE	0.04664	yes	accurate	accurate	accurate
APIWPYEILY	NEGATIVE	0.45178	yes	false negative	false negative	accurate
ASFDKAKLK	NEGATIVE	-0.30133	yes	false negative	false negative	false negative
CLGGLLTMV	NEGATIVE	-0.04598	yes	false negative	false negative	false negative
CMTWNQMNL	NEGATIVE	-0.03183	yes	false negative	false negative	false negative
CYSLYGTTL	POSITIVE	0.01888	yes	accurate	accurate	accurate
CYTWNQMNL	NEGATIVE	-0.03183	no	accurate	accurate	accurate
EAAGIGILTV	POSITIVE	0.348	yes	accurate	accurate	accurate
EADPTGHSY	NEGATIVE	-0.00362	yes	false negative	false negative	false negative
ELAGIGILTV	POSITIVE	0.348	yes	accurate	accurate	accurate
ESLFRAVITK	POSITIVE	0.37656	yes	accurate	accurate	accurate
EVDPIGHLY	NEGATIVE	0.17836	yes	false negative	false negative	accurate
FAFRDLCIV	POSITIVE	0.1335	yes	accurate	accurate	accurate
FLNQTDETL	NEGATIVE	0.0472	yes	false negative	false negative	accurate
FLPWHRLFL	POSITIVE	0.35855	yes	accurate	accurate	accurate
FLRGRAYGL	POSITIVE	0.15481	no	false positive	false positive	false positive
FLWGPRALV	NEGATIVE	0.17046	yes	false negative	false negative	accurate
FLYALALLL	POSITIVE	0.04836	yes	accurate	accurate	accurate
GILGFVFTL	POSITIVE	0.30484	yes	accurate	accurate	accurate
GIVCPICSQK	NEGATIVE	-0.1801	yes	false negative	false negative	false negative
GLCTLVAML	NEGATIVE	-0.01996	yes	false negative	false negative	false negative
GLGTLGAAL	POSITIVE	0.12704	yes	accurate	accurate	accurate
GTLGIVCPI	NEGATIVE	0.14698	yes	false negative	false negative	accurate
GVYDGEEHSV	POSITIVE	0.17651	yes	accurate	accurate	accurate
GYDQIMPKK	NEGATIVE	-0.28042	no	accurate	accurate	accurate
HVDIRTLED	NEGATIVE	0.2772	no	accurate	accurate	false positive
IEDPPFNSL	NEGATIVE	-0.00668	yes	false negative	false negative	false negative
IILECVYCK	NEGATIVE	0.04889	yes	false negative	false negative	accurate
IISAVVGIL	POSITIVE	0.17109	no	false positive	false positive	false positive
ILDQVPFSV	NEGATIVE	-0.07746	no	accurate	accurate	accurate
ILRGSVAHK	NEGATIVE	-0.01942	yes	false negative	false negative	false negative
ILTVILGVL	POSITIVE	0.22602	yes	accurate	accurate	accurate
IMDQVPFSV	NEGATIVE	-0.07746	yes	false negative	false negative	false negative
ISEYRHYCY	NEGATIVE	0.07501	yes	false negative	false negative	accurate
ITDQVPFSV	NEGATIVE	-0.07746	yes	false negative	false negative	false negative
IVCPICSQK	NEGATIVE	-0.15711	yes	false negative	false negative	false negative
KLCPVQLWV	NEGATIVE	0.02256	yes	false negative	false negative	accurate
KLLMVLMLA	POSITIVE	-0.30522	yes	false negative	accurate	false negative
KLPDLCTEL	NEGATIVE	0.04843	no	accurate	accurate	false positive
KLPQLCTEL	NEGATIVE	-0.09045	yes	false negative	false negative	false negative
KTCPVQLWV	NEGATIVE	0.02256	yes	false negative	false negative	accurate
KTWGQYWQV	NEGATIVE	0.10898	yes	false negative	false negative	accurate
LIYDSSLCDL	NEGATIVE	-0.34406	yes	false negative	false negative	false negative
LLAVLYCLL	POSITIVE	-0.01202	yes	false negative	accurate	false negative
LLFGYPVYV	POSITIVE	0.09074	yes	accurate	accurate	accurate
LLGRNSFEV	NEGATIVE	0.05835	yes	false negative	false negative	accurate
LLIRCINCQK	NEGATIVE	0.05311	yes	false negative	false negative	accurate
LLLLTVLTV	POSITIVE	0.07522	yes	accurate	accurate	accurate
LLMGTLGIV	POSITIVE	0.11082	yes	accurate	accurate	accurate
LLSAWILTA	POSITIVE	0.33997	yes	accurate	accurate	accurate
LLWSFQTSA	NEGATIVE	-0.15351	yes	false negative	false negative	false negative
LLWTLVVLL	POSITIVE	0.16738	yes	accurate	accurate	accurate
LMLGEFLKL	NEGATIVE	0.10284	yes	false negative	false negative	accurate
LMVLMLAAL	POSITIVE	-0.12332	yes	false negative	accurate	false negative
LTAGFLIFL	POSITIVE	0.33108	yes	accurate	accurate	accurate
MLDLQPETT	NEGATIVE	-0.02002	no	accurate	accurate	accurate
MLGTHTMEV	NEGATIVE	0.0284	yes	false negative	false negative	accurate
MLLAVLYCL	NEGATIVE	0.03091	no	accurate	accurate	false positive
NLVPMVATV	POSITIVE	-0.0742	no	accurate	false positive	accurate
PYAVCDKCL	NEGATIVE	-0.19088	yes	false negative	false negative	false negative
PYLFWLAAI	NEGATIVE	0.37534	yes	false negative	false negative	accurate
QAEPDRAHY	NEGATIVE	0.14358	yes	false negative	false negative	accurate
QIKVRVDMV	POSITIVE	-0.02308	no	accurate	false positive	accurate
RAHYNIVTF	NEGATIVE	0.18328	yes	false negative	false negative	accurate
RIWSWLLGA	POSITIVE	0.12113	yes	accurate	accurate	accurate
RLEDVFAGK	POSITIVE	0.25804	yes	accurate	accurate	accurate
RLRAEAQVK	POSITIVE	0.11686	no	false positive	false positive	false positive
RMFPNAPYL	NEGATIVE	0.04585	no	accurate	accurate	false positive
RMPEAAPPV	NEGATIVE	0.15624	yes	false negative	false negative	accurate
RPKSNIVLL	NEGATIVE	-0.08913	yes	false negative	false negative	false negative
RPPIFIRRL	POSITIVE	0.44352	no	false positive	false positive	false positive
RRIYDLIEL	NEGATIVE	0.22146	no	accurate	accurate	false positive
RRRWRRLTV	POSITIVE	0.35213	yes	accurate	accurate	accurate
RYSIFFDYM	NEGATIVE	0.32098	no	accurate	accurate	false positive
SEIWRDIDF	POSITIVE	0.46265	yes	accurate	accurate	accurate
SFHSLHLLF	NEGATIVE	-0.15216	yes	false negative	false negative	false negative
SLLMWITQA	NEGATIVE	0.12576	no	accurate	accurate	false positive
SLLMWITQC	NEGATIVE	0.12576	yes	false negative	false negative	accurate
SLLMWITQV	NEGATIVE	0.12576	yes	false negative	false negative	accurate
SLPPPGTRV	NEGATIVE	0.06934	yes	false negative	false negative	accurate
SSCSSCPLSK	NEGATIVE	-0.51403	yes	false negative	false negative	false negative
STPPPGATRV	NEGATIVE	0.10727	yes	false negative	false negative	accurate
SVYDFFVWL	POSITIVE	0.40958	yes	accurate	accurate	accurate
TIHDIILECV	NEGATIVE	0.33458	yes	false negative	false negative	accurate
TINPQVSKT	NEGATIVE	-0.35282	yes	false negative	false negative	false negative
TLGIVCPIC	NEGATIVE	0.20277	no	accurate	accurate	false positive
TLHEYMLDL	NEGATIVE	-0.05405	yes	false negative	false negative	false negative
TPRVTGGGAM	POSITIVE	0.2125	yes	accurate	accurate	accurate
TRATKMQVI	POSITIVE	-0.39718	no	accurate	false positive	accurate
TTLEQQYNK	NEGATIVE	-0.13159	yes	false negative	false negative	false negative
TYGPVFMCL	NEGATIVE	-0.02946	yes	false negative	false negative	false negative
TYGPVFMSL	NEGATIVE	-0.09462	yes	false negative	false negative	false negative
TYLPTNASL	NEGATIVE	-0.04669	no	accurate	accurate	accurate
VCDKCLKFY	NEGATIVE	-0.38634	yes	false negative	false negative	false negative
VLKDAIKDL	NEGATIVE	-0.05334	yes	false negative	false negative	false negative
VLPDVFIRC	POSITIVE	0.31168	no	false positive	false positive	false positive
VLQELNVTV	NEGATIVE	0.10378	yes	false negative	false negative	accurate
VMSNTLLSAW	NEGATIVE	-0.16041	yes	false negative	false negative	false negative
VQPPQLTQV	NEGATIVE	-0.17292	yes	false negative	false negative	false negative
VSFIEFVGW	POSITIVE	0.43426	yes	accurate	accurate	accurate
VTEHDTLLY	POSITIVE	0.10735	no	false positive	false positive	false positive
VYALPLKML	POSITIVE	-0.3043	no	accurate	false positive	accurate
VYDFAFRDL	NEGATIVE	0.32994	yes	false negative	false negative	accurate
YILDLQPETT	NEGATIVE	-0.00814	no	accurate	accurate	accurate
YLEKESIYY	POSITIVE	-0.13257	no	accurate	false positive	accurate
YLEPGPVTA	NEGATIVE	0.10142	yes	false negative	false negative	accurate
YLEPGPVTL	NEGATIVE	0.10142	no	accurate	accurate	false positive
YLEPGPVTV	POSITIVE	0.10142	no	false positive	false positive	false positive
YLEPGPVTVP	NEGATIVE	0.13928	yes	false negative	false negative	accurate
YLGSYGFRL	NEGATIVE	0.00187	yes	false negative	false negative	accurate
YLLEMLWRL	NEGATIVE	0.13289	yes	false negative	false negative	accurate
YLLPAIVHI	NEGATIVE	0.20236	no	accurate	accurate	false positive
YLQQNWWTL	POSITIVE	0.25767	yes	accurate	accurate	accurate
YMDGTMSQV	NEGATIVE	-0.2935	yes	false negative	false negative	false negative
YMLDLQPET	POSITIVE	-0.05198	yes	false negative	accurate	false negative
YMLDLQPETT	NEGATIVE	-0.00814	yes	false negative	false negative	false negative
YMNGTMSQV	NEGATIVE	-0.3028	yes	false negative	false negative	false negative
YQGSYGFRL	NEGATIVE	0.00187	yes	false negative	false negative	accurate
YVLDLQPEAT	NEGATIVE	-0.00796	no	accurate	accurate	accurate
AFLGERVTL	POSITIVE	0.23424	yes	accurate	accurate	accurate
FLGERVTLT	NEGATIVE	0.22729	yes	false negative	false negative	accurate
KLGPGEEQV	NEGATIVE	0.14391	yes	false negative	false negative	accurate
RFIAQLLLL	POSITIVE	-0.05651	yes	false negative	accurate	false negative
TLTSYWRRV	NEGATIVE	0.12496	yes	false negative	false negative	accurate
IMLEGETKL	NEGATIVE	0.13116	yes	false negative	false negative	accurate
ALLVLYSFA	NEGATIVE	-0.04756	yes	false negative	false negative	false negative
ALGIGILTV	POSITIVE	0.31652	no	false positive	false positive	false positive
MGSLEMVPM	NEGATIVE	-0.1043	no	accurate	accurate	accurate
LLDVAPLSL	NEGATIVE	-0.02962	no	accurate	accurate	accurate
LLLLDVAPL	POSITIVE	0.07224	no	false positive	false positive	false positive
ALQAIELQL	POSITIVE	0.14858	yes	accurate	accurate	accurate
IHSMNSSIL	NEGATIVE	-0.45429	no	accurate	accurate	accurate
IHSMNSTIL	NEGATIVE	-0.28191	no	accurate	accurate	accurate
TLQDVSLEV	POSITIVE	-0.08167	yes	false negative	accurate	false negative
YICEEASVTV	NEGATIVE	0.12064	yes	false negative	false negative	accurate
CPEEKQRHL	NEGATIVE	-0.12321	yes	false negative	false negative	false negative
FQQLFLNTL	NEGATIVE	0.07202	yes	false negative	false negative	accurate
QLFLNTLSFV	NEGATIVE	-0.02332	no	accurate	accurate	accurate
TLLQQYCLYL	POSITIVE	-0.29883	yes	false negative	accurate	false negative
FAFRDLCIVY	POSITIVE	0.18657	yes	accurate	accurate	accurate
YIIFVYIPL	POSITIVE	0.30356	yes	accurate	accurate	accurate
EYRHYCYSL	NEGATIVE	-0.10478	yes	false negative	false negative	false negative
QYNKPLCDLL	NEGATIVE	-0.27921	yes	false negative	false negative	false negative
VYDFAFQDL	POSITIVE	0.1885	yes	accurate	accurate	accurate
HGDTPTLHEY	POSITIVE	0.14862	yes	accurate	accurate	accurate
NVFPIFLQM	NEGATIVE	0.1896	no	accurate	accurate	false positive
QYNKPLCDL	NEGATIVE	-0.27288	yes	false negative	false negative	false negative
VISNDVCAQV	POSITIVE	-0.08382	no	accurate	false positive	accurate
TMLDIQPED	NEGATIVE	0.08842	no	accurate	accurate	false positive
FACYDLCIVY	POSITIVE	0.07527	yes	accurate	accurate	accurate
FAFKDLCIVY	POSITIVE	-0.08251	yes	false negative	accurate	false negative
FAFSDLCIVY	POSITIVE	-0.03198	yes	false negative	accurate	false negative
FAFSDLYVVY	POSITIVE	-0.06219	yes	false negative	accurate	false negative
FVFADLRIVY	POSITIVE	0.27333	yes	accurate	accurate	accurate
VAFTEIKIVY	POSITIVE	0.2376	yes	accurate	accurate	accurate
QERPRKLPQL	NEGATIVE	-0.24144	no	accurate	accurate	accurate
RWTGRCMSCC	NEGATIVE	-0.29182	yes	false negative	false negative	false negative
SSRTRRETQL	NEGATIVE	0.21599	yes	false negative	false negative	accurate
QLCPICRAPV	NEGATIVE	0.1237	yes	false negative	false negative	accurate
YTCPLCRAPV	NEGATIVE	-0.0167	yes	false negative	false negative	false negative
ALYSGVHKK	NEGATIVE	-0.19451	yes	false negative	false negative	false negative
ATIIDILTK	NEGATIVE	0.33732	yes	false negative	false negative	accurate
GTADVHFER	NEGATIVE	0.26297	yes	false negative	false negative	accurate
SVSPVVHVR	NEGATIVE	0.06562	yes	false negative	false negative	accurate
GMMRWCMPV	NEGATIVE	0.00535	yes	false negative	false negative	accurate
KIFSEVTPK	NEGATIVE	0.03417	no	accurate	accurate	false positive
VLHDDLLEA	NEGATIVE	0.09312	no	accurate	accurate	false positive
ATEVRTLQQ	POSITIVE	0.08394	yes	accurate	accurate	accurate
AVPDDLYIK	NEGATIVE	0.10452	yes	false negative	false negative	accurate
CTIVCPSCA	NEGATIVE	-0.14932	yes	false negative	false negative	false negative
ILIRCIICQ	NEGATIVE	0.24888	yes	false negative	false negative	accurate
KCLNEILIR	POSITIVE	0.28107	yes	accurate	accurate	accurate
KVCLRLLSK	NEGATIVE	-0.09472	yes	false negative	false negative	false negative
KYTFWEVNL	NEGATIVE	0.47141	yes	false negative	false negative	accurate
LCINSTATE	NEGATIVE	-0.03217	yes	false negative	false negative	false negative
TSESQLFNK	NEGATIVE	-0.16219	yes	false negative	false negative	false negative
YYYAGSSRL	NEGATIVE	-0.19394	yes	false negative	false negative	false negative
RLQGISPKI	NEGATIVE	-0.16499	no	accurate	accurate	accurate
YIGEVLVSV	NEGATIVE	0.07969	no	accurate	accurate	false positive
DPKDAEKAI	NEGATIVE	-0.07447	no	accurate	accurate	accurate
GPFGAVNNV	POSITIVE	0.13982	no	false positive	false positive	false positive
KPSGATEPI	NEGATIVE	0.13306	no	accurate	accurate	false positive
PPSACSPRF	NEGATIVE	-0.20168	no	accurate	accurate	accurate
SPRFSPITI	NEGATIVE	0.09806	no	accurate	accurate	false positive
LVLILYLCV	NEGATIVE	0.07518	yes	false negative	false negative	accurate
IGLITVLFL	NEGATIVE	0.26602	yes	false negative	false negative	accurate
CYEQLGDSS	NEGATIVE	-0.1409	yes	false negative	false negative	false negative
ITIRCIICQ	NEGATIVE	0.24888	yes	false negative	false negative	accurate
KTLEERVKK	NEGATIVE	0.15221	yes	false negative	false negative	accurate
LQFIFQLCK	NEGATIVE	0.13602	yes	false negative	false negative	accurate
MRGDKATIK	NEGATIVE	-0.02933	yes	false negative	false negative	false negative
MTLCAEVKK	NEGATIVE	-0.01666	yes	false negative	false negative	false negative
PYGVCIMCL	NEGATIVE	-0.05438	yes	false negative	false negative	false negative
QLGDSSDEE	NEGATIVE	-0.20629	yes	false negative	false negative	false negative
QYRVFRIKL	POSITIVE	0.20738	yes	accurate	accurate	accurate
RLQCVQCKK	POSITIVE	-0.33219	yes	false negative	accurate	false negative
VYKFLFTDL	NEGATIVE	0.19292	yes	false negative	false negative	accurate
ELFQDLSQL	NEGATIVE	-0.2747	no	accurate	accurate	accurate
VLFYLGQYI	NEGATIVE	-0.04454	no	accurate	accurate	accurate
YLAPENGYL	POSITIVE	0.11939	no	false positive	false positive	false positive
YGYDNVKEY	NEGATIVE	-0.06982	yes	false negative	false negative	false negative
HYNIVTFCCK	NEGATIVE	0.24302	yes	false negative	false negative	accurate
QLSLLMWIT	NEGATIVE	0.02374	no	accurate	accurate	false positive
ALLKDTVYT	NEGATIVE	-0.12978	yes	false negative	false negative	false negative
MLLDKNIPI	NEGATIVE	-0.09153	yes	false negative	false negative	false negative
GLLSLEEEL	NEGATIVE	0.05638	no	accurate	accurate	false positive
FATGIGIITV	POSITIVE	0.46958	yes	accurate	accurate	accurate
FLTGIGIITV	POSITIVE	0.46958	yes	accurate	accurate	accurate
RVRFFFPSL	POSITIVE	0.25278	yes	accurate	accurate	accurate
SLGGLLTMA	POSITIVE	-0.04598	yes	false negative	accurate	false negative
GLYDGMEHL	POSITIVE	-0.00778	no	accurate	false positive	accurate
ALAGIGILTV	POSITIVE	0.348	no	false positive	false positive	false positive
ELAAIGILTV	POSITIVE	0.35327	no	false positive	false positive	false positive
ELAGIGIATV	POSITIVE	0.39038	no	false positive	false positive	false positive
ELAGIGILAV	POSITIVE	0.34818	no	false positive	false positive	false positive
YLNKEIEEA	NEGATIVE	0.14668	yes	false negative	false negative	accurate
KVSAVTLAY	NEGATIVE	0.07591	yes	false negative	false negative	accurate
NLKLKLHSF	NEGATIVE	-0.37096	yes	false negative	false negative	false negative
RASHPIVQK	POSITIVE	0.06049	yes	accurate	accurate	accurate
RLFVGSIPK	NEGATIVE	0.06265	yes	false negative	false negative	accurate
RTIAPIIGR	POSITIVE	0.32917	yes	accurate	accurate	accurate
RTNWPNTGK	NEGATIVE	0.25646	yes	false negative	false negative	accurate
TSALPIIQK	NEGATIVE	0.16066	yes	false negative	false negative	accurate
ALYVDSLFFL	NEGATIVE	0.0576	no	accurate	accurate	false positive
HLSTAFARV	NEGATIVE	0.19692	no	accurate	accurate	false positive
RLPRIFCSC	POSITIVE	0.14612	yes	accurate	accurate	accurate
YQCYNAVKM	NEGATIVE	-0.08185	yes	false negative	false negative	false negative
AAANIIRTL	POSITIVE	0.32743	yes	accurate	accurate	accurate
APLQRSQSL	NEGATIVE	-0.41991	yes	false negative	false negative	false negative
DEKQQHIVY	POSITIVE	-0.13247	yes	false negative	accurate	false negative
DEVYQVTVY	POSITIVE	-0.00738	yes	false negative	accurate	false negative
DLDVKKMPL	NEGATIVE	-0.51894	yes	false negative	false negative	false negative
DQYPYLKSV	NEGATIVE	-0.30506	yes	false negative	false negative	false negative
IARNLTQQL	NEGATIVE	-0.12941	yes	false negative	false negative	false negative
ILDEKPVII	POSITIVE	0.00011	yes	accurate	accurate	accurate
KLMSPKLYVW	NEGATIVE	-0.43371	yes	false negative	false negative	false negative
KPRQSSPQL	NEGATIVE	-0.49363	yes	false negative	false negative	false negative
QLLDQVEQI	NEGATIVE	-0.0384	yes	false negative	false negative	false negative
RINEFSISSF	NEGATIVE	-0.05945	yes	false negative	false negative	false negative
SILEDPPSI	POSITIVE	0.00229	yes	accurate	accurate	accurate
SPRPPLGSSL	NEGATIVE	-0.22034	yes	false negative	false negative	false negative
SPTSSRTSSL	NEGATIVE	-0.46431	yes	false negative	false negative	false negative
SQLTTLSFY	NEGATIVE	-0.0084	yes	false negative	false negative	false negative
SSSGLHPPK	NEGATIVE	-0.01579	yes	false negative	false negative	false negative
VEGSGELFRW	POSITIVE	0.09363	yes	accurate	accurate	accurate
ALKDVEERV	NEGATIVE	0.20151	no	accurate	accurate	false positive
LLFGLALIEV	POSITIVE	0.25978	yes	accurate	accurate	accurate
VYLDKFIRL	NEGATIVE	0.06148	yes	false negative	false negative	accurate
SIFDGRVVAK	NEGATIVE	0.24028	yes	false negative	false negative	accurate
GSSDVIIHR	POSITIVE	0.26532	yes	accurate	accurate	accurate
GTSSVIVSR	NEGATIVE	-0.11651	yes	false negative	false negative	false negative
SVQGIIIYR	POSITIVE	0.36154	yes	accurate	accurate	accurate
YLTAPTGCI	NEGATIVE	0.07481	yes	false negative	false negative	accurate
ALFDIESKV	NEGATIVE	0.01855	no	accurate	accurate	false positive
ALTPVVVTL	NEGATIVE	0.13802	yes	false negative	false negative	accurate
ATAGIIGVNR	NEGATIVE	0.36896	yes	false negative	false negative	accurate
FPSLREAAL	NEGATIVE	0.13567	yes	false negative	false negative	accurate
GRAPQVLVL	POSITIVE	-0.05764	yes	false negative	accurate	false negative
HVYDGKFLAR	NEGATIVE	-0.03218	yes	false negative	false negative	false negative
SSVPGVRLL	NEGATIVE	0.1113	yes	false negative	false negative	accurate
TMLARLASA	POSITIVE	0.01209	yes	accurate	accurate	accurate
KASEKIFYV	NEGATIVE	0.05897	yes	false negative	false negative	accurate
QLLDGFMITL	NEGATIVE	0.13542	no	accurate	accurate	false positive
STAPPVHNV	NEGATIVE	0.05312	no	accurate	accurate	false positive
YLVGNVCIL	NEGATIVE	0.11232	no	accurate	accurate	false positive
EVDPIGHVY	POSITIVE	0.20896	no	false positive	false positive	false positive
RYQQWMERF	NEGATIVE	0.01098	yes	false negative	false negative	accurate
VYGIRLEHF	NEGATIVE	0.28828	yes	false negative	false negative	accurate
YYPPSQIAQL	NEGATIVE	-0.19804	yes	false negative	false negative	false negative
SSFGRGFFK	NEGATIVE	0.3216	yes	false negative	false negative	accurate
SSLSLFFRK	POSITIVE	0.05837	yes	accurate	accurate	accurate
YPDTDVILM	NEGATIVE	0.21256	yes	false negative	false negative	accurate
RFEEKHAYF	NEGATIVE	-0.01544	yes	false negative	false negative	false negative
SAGPPSLRK	POSITIVE	-0.14581	yes	false negative	accurate	false negative
ESDPIVAQY	POSITIVE	0.12984	no	false positive	false positive	false positive
ALEPGPVTA	NEGATIVE	0.10142	no	accurate	accurate	false positive
YLEAGPVTA	NEGATIVE	0.15195	no	accurate	accurate	false positive
YLEPGAVTA	POSITIVE	0.14869	no	false positive	false positive	false positive
YLEPGPATA	NEGATIVE	0.0996	no	accurate	accurate	false positive
YLEPGPVAA	NEGATIVE	0.1016	no	accurate	accurate	false positive
MEVDPIGHLY	NEGATIVE	0.20724	yes	false negative	false negative	accurate
RYGSFSVTL	POSITIVE	-0.13968	yes	false negative	accurate	false negative
TLDEKVAEL	POSITIVE	0.02833	yes	accurate	accurate	accurate
FQDYIKSYL	POSITIVE	-0.2117	yes	false negative	accurate	false negative
LLSAVLPSV	NEGATIVE	-0.09059	no	accurate	accurate	accurate
AMFWSVPTV	NEGATIVE	0.15197	yes	false negative	false negative	accurate
CLNEYHLFL	NEGATIVE	0.18454	yes	false negative	false negative	accurate
EYYSKNLNSF	NEGATIVE	-0.49653	yes	false negative	false negative	false negative
FLYNLLTRV	NEGATIVE	0.03405	yes	false negative	false negative	accurate
GLGPGFSSY	NEGATIVE	-0.09324	yes	false negative	false negative	false negative
HLYASLSRV	NEGATIVE	-0.24275	yes	false negative	false negative	false negative
IILVAVPHV	NEGATIVE	0.12444	yes	false negative	false negative	accurate
KLMNIQQKL	NEGATIVE	-0.26671	yes	false negative	false negative	false negative
KMIGNHLWV	POSITIVE	0.22151	yes	accurate	accurate	accurate
MLGEQLFPL	NEGATIVE	0.08083	yes	false negative	false negative	accurate
QLSCISTYV	NEGATIVE	-0.10348	yes	false negative	false negative	false negative
TYLPSAWNF	NEGATIVE	0.04413	yes	false negative	false negative	accurate
TYLPSAWNFF	NEGATIVE	0.13369	yes	false negative	false negative	accurate
VYQYTFPDF	NEGATIVE	0.11028	yes	false negative	false negative	accurate
VYQYTFPDFL	NEGATIVE	0.18716	yes	false negative	false negative	accurate
YQYTFPDFLY	NEGATIVE	0.25426	yes	false negative	false negative	accurate
YSKNLNSFF	NEGATIVE	-0.16462	yes	false negative	false negative	false negative
YYSKNLNSF	NEGATIVE	-0.38956	yes	false negative	false negative	false negative
YYSKNLNSFF	NEGATIVE	-0.36511	yes	false negative	false negative	false negative
KHGDVITII	NEGATIVE	0.30932	yes	false negative	false negative	accurate
IIDDRNREL	NEGATIVE	0.17601	yes	false negative	false negative	accurate
TSIANLPKL	NEGATIVE	-0.06953	yes	false negative	false negative	false negative
EYILSLEEL	NEGATIVE	0.0035	yes	false negative	false negative	accurate
FVGEFFTDV	POSITIVE	0.38167	yes	accurate	accurate	accurate
AVCPWTWLR	POSITIVE	0.40404	yes	accurate	accurate	accurate
GLLDEDFYA	NEGATIVE	0.23374	yes	false negative	false negative	accurate
GQFLTPNSH	NEGATIVE	-0.04792	yes	false negative	false negative	false negative
HQNPVTGLLL	NEGATIVE	0.0808	yes	false negative	false negative	accurate
RVSTLRVSL	POSITIVE	-0.03854	yes	false negative	accurate	false negative
SYMIMEIEL	NEGATIVE	0.17099	yes	false negative	false negative	accurate
TLWCSPIKV	NEGATIVE	-0.16757	yes	false negative	false negative	false negative
VLLGVKLFGV	POSITIVE	-0.03114	yes	false negative	accurate	false negative
FLLAMTSLR	NEGATIVE	-0.24479	no	accurate	accurate	accurate
QVATEGLAK	POSITIVE	0.19466	no	false positive	false positive	false positive
VTLAHAGYY	POSITIVE	0.13054	no	false positive	false positive	false positive
YLCSGSSYF	NEGATIVE	-0.44848	no	accurate	accurate	accurate
YLCSGSSYFV	NEGATIVE	-0.40252	yes	false negative	false negative	false negative
RYCNLEGPPI	NEGATIVE	0.07875	yes	false negative	false negative	accurate
LAMPFATPM	NEGATIVE	0.10895	yes	false negative	false negative	accurate
MPFATPMEA	POSITIVE	0.01503	yes	accurate	accurate	accurate
NLSALGIFST	POSITIVE	0.13529	no	false positive	false positive	false positive
GRIAFFLKY	NEGATIVE	0.17141	yes	false negative	false negative	accurate
KLILWRGLK	POSITIVE	0.31858	yes	accurate	accurate	accurate
ILEDRGFNQV	NEGATIVE	0.17528	yes	false negative	false negative	accurate
IMEDVGWLNV	NEGATIVE	0.32339	yes	false negative	false negative	accurate
LMFDRGMSLL	NEGATIVE	-0.16768	yes	false negative	false negative	false negative
MMWDAGLGMM	NEGATIVE	0.08088	no	accurate	accurate	false positive
MMWDRGAGMM	NEGATIVE	0.14045	no	accurate	accurate	false positive
MMWDRGLGAM	NEGATIVE	0.21864	no	accurate	accurate	false positive
MMWDRGLGM	NEGATIVE	0.18696	no	accurate	accurate	false positive
MMWDRGLGMM	NEGATIVE	0.09318	yes	false negative	false negative	accurate
MMWDRGMGLL	NEGATIVE	0.03444	yes	false negative	false negative	accurate
NLSNLGILV	POSITIVE	0.06673	yes	accurate	accurate	accurate
NMGGLGIMPV	NEGATIVE	0.0379	yes	false negative	false negative	accurate
SMAGIGIVDV	NEGATIVE	0.38248	no	accurate	accurate	false positive
SMLGIGIVPV	NEGATIVE	0.34674	yes	false negative	false negative	accurate
ALIHHNTYL	NEGATIVE	0.13176	yes	false negative	false negative	accurate
ALYGFVPVL	POSITIVE	0.20052	yes	accurate	accurate	accurate
ASNASSAAK	NEGATIVE	-0.22368	yes	false negative	false negative	false negative
CMWGRLWQL	NEGATIVE	0.26522	yes	false negative	false negative	accurate
CQWGRLWQL	NEGATIVE	0.26522	yes	false negative	false negative	accurate
FLIYLDVSV	NEGATIVE	-0.01226	yes	false negative	false negative	false negative
FMPDFDLHL	NEGATIVE	0.16314	yes	false negative	false negative	accurate
ILDKVLVHL	NEGATIVE	-0.1263	yes	false negative	false negative	false negative
ILDKVLVHP	NEGATIVE	-0.1263	no	accurate	accurate	accurate
ILTGLNYEV	NEGATIVE	0.08519	yes	false negative	false negative	accurate
IYKAPCENW	NEGATIVE	-0.01146	yes	false negative	false negative	false negative
KIFSEVTLK	NEGATIVE	0.03417	yes	false negative	false negative	accurate
KILDAVVAQK	NEGATIVE	0.10122	yes	false negative	false negative	accurate
KVYEGVWKK	NEGATIVE	0.23235	yes	false negative	false negative	accurate
MQLMPFGCLL	NEGATIVE	-0.09718	yes	false negative	false negative	false negative
PSDTRQMLFY	NEGATIVE	-0.1224	yes	false negative	false negative	false negative
RPHVPESAF	NEGATIVE	0.01873	yes	false negative	false negative	accurate
SHETVIIEL	POSITIVE	0.40786	yes	accurate	accurate	accurate
TLDWLLQTPK	NEGATIVE	0.12573	yes	false negative	false negative	accurate
VLENFTIFLV	NEGATIVE	0.39539	yes	false negative	false negative	accurate
VVMSWAPPV	NEGATIVE	0.01322	yes	false negative	false negative	accurate
ALGLGLLPV	POSITIVE	0.00656	yes	accurate	accurate	accurate
AVGIGIAVV	POSITIVE	0.36034	yes	accurate	accurate	accurate
GAGIGVAVL	NEGATIVE	0.27392	yes	false negative	false negative	accurate
GAGIGVLTA	NEGATIVE	0.2301	yes	false negative	false negative	accurate
IAGIGILAI	POSITIVE	0.3167	yes	accurate	accurate	accurate
IAGPGTITL	NEGATIVE	0.20438	yes	false negative	false negative	accurate
IGGIGTVPV	POSITIVE	0.24282	yes	accurate	accurate	accurate
LAGIGLIAA	POSITIVE	0.30266	yes	accurate	accurate	accurate
LGGLGLFFA	POSITIVE	0.1896	yes	accurate	accurate	accurate
LGVIGLVAL	POSITIVE	0.22758	yes	accurate	accurate	accurate
NLSNLGILPV	NEGATIVE	0.07143	no	accurate	accurate	false positive
SLANIGILPV	NEGATIVE	0.27823	no	accurate	accurate	false positive
VDGIGILTI	POSITIVE	0.31652	yes	accurate	accurate	accurate
ITSAIGILPV	NEGATIVE	0.25771	no	accurate	accurate	false positive
ITSAIGVLFV	NEGATIVE	0.24617	no	accurate	accurate	false positive
ITSAIGVLPI	NEGATIVE	0.17129	no	accurate	accurate	false positive
ITSAIGVLPV	NEGATIVE	0.17129	no	accurate	accurate	false positive
ITSGIGVLPV	NEGATIVE	0.16602	no	accurate	accurate	false positive
LTSAIGVLPV	NEGATIVE	0.17129	no	accurate	accurate	false positive
MTSAIGILPV	NEGATIVE	0.25771	no	accurate	accurate	false positive
MTSAIGVLPV	NEGATIVE	0.17129	no	accurate	accurate	false positive
QTSAIGILPV	NEGATIVE	0.25771	no	accurate	accurate	false positive
QTSAIGVLPV	NEGATIVE	0.17129	no	accurate	accurate	false positive
SVLENFTIFL	NEGATIVE	0.42211	yes	false negative	false negative	accurate
AVCDKCLKFY	NEGATIVE	-0.38172	yes	false negative	false negative	false negative
CVYCKQQLLR	NEGATIVE	-0.50313	yes	false negative	false negative	false negative
DSAPILTAF	NEGATIVE	0.17632	yes	false negative	false negative	accurate
HPAATHTKAV	NEGATIVE	-0.00123	yes	false negative	false negative	false negative
ILTAFNSSHK	NEGATIVE	-0.11678	yes	false negative	false negative	false negative
KSAIVTLTY	NEGATIVE	0.23668	yes	false negative	false negative	accurate
LAVSKNKAL	NEGATIVE	-0.5283	yes	false negative	false negative	false negative
LQDVSLEVY	POSITIVE	-0.01418	yes	false negative	accurate	false negative
LQPETTDLY	NEGATIVE	0.18373	yes	false negative	false negative	accurate
LTAPTGCIKK	NEGATIVE	0.00791	yes	false negative	false negative	accurate
NPCHTTKLL	NEGATIVE	-0.09909	yes	false negative	false negative	false negative
NPYAVCDKCL	NEGATIVE	-0.16675	yes	false negative	false negative	false negative
NTTPIVHLK	NEGATIVE	0.19072	yes	false negative	false negative	accurate
QVILCPTSV	NEGATIVE	-0.0948	yes	false negative	false negative	false negative
RLECAIYYK	POSITIVE	0.13635	yes	accurate	accurate	accurate
RPRKLPQLCT	NEGATIVE	-0.3717	yes	false negative	false negative	false negative
SPEIIRQHL	NEGATIVE	0.26588	yes	false negative	false negative	accurate
TLKCLRYRFK	NEGATIVE	0.02395	yes	false negative	false negative	accurate
TLYTAVSST	NEGATIVE	-0.12146	yes	false negative	false negative	false negative
TPTLHEYML	NEGATIVE	0.02147	yes	false negative	false negative	accurate
VVEGQVDYY	POSITIVE	0.00922	yes	accurate	accurate	accurate
YAVCDKCLKF	NEGATIVE	-0.41536	yes	false negative	false negative	false negative
YGTTLEQQY	POSITIVE	-0.03033	yes	false negative	accurate	false negative
YRFKKHCTL	NEGATIVE	-0.38137	yes	false negative	false negative	false negative
YYVHEGIRTY	POSITIVE	0.36809	yes	accurate	accurate	accurate
ETDPLTFNF	NEGATIVE	0.1168	no	accurate	accurate	false positive
ETDPVNHMV	NEGATIVE	-0.04515	no	accurate	accurate	accurate
FISIFFFLEI	NEGATIVE	0.46756	no	accurate	accurate	false positive
FMDMAILVES	NEGATIVE	0.0811	no	accurate	accurate	false positive
ILLLFLTIFI	NEGATIVE	0.3057	no	accurate	accurate	false positive
KLLEIAPNC	POSITIVE	0.25044	yes	accurate	accurate	accurate
LLFLTIFIYA	NEGATIVE	0.4146	no	accurate	accurate	false positive
LLLFLTIFI	NEGATIVE	0.32066	no	accurate	accurate	false positive
RLMVAVEEA	NEGATIVE	0.2045	no	accurate	accurate	false positive
AIGIGAYLV	POSITIVE	0.20515	yes	accurate	accurate	accurate
ALGIGAVPI	POSITIVE	0.24311	yes	accurate	accurate	accurate
ALGIGIYSL	POSITIVE	0.20342	yes	accurate	accurate	accurate
ALGIGVYPV	POSITIVE	0.20718	yes	accurate	accurate	accurate
DIAGIGLKTV	POSITIVE	0.03964	yes	accurate	accurate	accurate
DLAGIGILTV	POSITIVE	0.348	no	false positive	false positive	false positive
EIAGIGILTV	POSITIVE	0.348	no	false positive	false positive	false positive
ELAGIGIITV	POSITIVE	0.46968	no	false positive	false positive	false positive
ELAGIGILSV	POSITIVE	0.22866	no	false positive	false positive	false positive
ELAGIGILTA	POSITIVE	0.348	no	false positive	false positive	false positive
ELAGIGILTI	POSITIVE	0.348	no	false positive	false positive	false positive
ELAGIGLLTV	POSITIVE	0.21228	no	false positive	false positive	false positive
ELGGIGILTV	POSITIVE	0.3463	no	false positive	false positive	false positive
FLKGIGWIPI	POSITIVE	0.44105	yes	accurate	accurate	accurate
GIGIGSGQL	POSITIVE	-0.01689	yes	false negative	accurate	false negative
GLGIGALVL	POSITIVE	0.22951	yes	accurate	accurate	accurate
GLGIGIASM	POSITIVE	0.23956	yes	accurate	accurate	accurate
HIGIGLLSL	POSITIVE	0.06146	yes	accurate	accurate	accurate
IAGLGLLTV	POSITIVE	0.03572	yes	accurate	accurate	accurate
ILEGIGILAV	POSITIVE	0.36798	yes	accurate	accurate	accurate
ILEGIGILSV	POSITIVE	0.24846	yes	accurate	accurate	accurate
ILLGIGIYAL	POSITIVE	0.33812	yes	accurate	accurate	accurate
KLGIGFAKA	NEGATIVE	0.19514	yes	false negative	false negative	accurate
KMGIGWKPL	POSITIVE	0.19795	yes	accurate	accurate	accurate
LIGIGIAPL	POSITIVE	0.32974	yes	accurate	accurate	accurate
LIGIGLNLV	POSITIVE	0.15554	yes	accurate	accurate	accurate
LLGIGILVL	POSITIVE	0.31796	yes	accurate	accurate	accurate
LLGIGIYAL	POSITIVE	0.32294	yes	accurate	accurate	accurate
LLLGIGILVL	POSITIVE	0.33314	yes	accurate	accurate	accurate
AYRDLQTRK	NEGATIVE	-0.01772	yes	false negative	false negative	false negative
RLARLALVL	POSITIVE	0.10557	yes	accurate	accurate	accurate
KLVVVGAVGV	POSITIVE	0.21961	no	false positive	false positive	false positive
FISNTVFRK	POSITIVE	0.14549	no	false positive	false positive	false positive
FLFELIPEP	NEGATIVE	0.30237	no	accurate	accurate	false positive
FLGEAWAQV	POSITIVE	0.3237	no	false positive	false positive	false positive
FVGALSFSI	NEGATIVE	-0.11402	no	accurate	accurate	accurate
ILGIFNEFV	NEGATIVE	0.40573	no	accurate	accurate	false positive
ILSPSAHEL	POSITIVE	-0.10333	no	accurate	false positive	accurate
IMSSSLFNL	NEGATIVE	-0.29669	no	accurate	accurate	accurate
KIYRRQIFK	NEGATIVE	0.17296	no	accurate	accurate	false positive
KLADYLNVL	NEGATIVE	0.03964	no	accurate	accurate	false positive
KVFEHVGSR	POSITIVE	0.14105	no	false positive	false positive	false positive
LLHGFSFHL	NEGATIVE	0.12057	no	accurate	accurate	false positive
LLHGFSFYL	NEGATIVE	0.09951	no	accurate	accurate	false positive
LLVDLAEEL	NEGATIVE	0.20475	no	accurate	accurate	false positive
LPRAKKLIL	NEGATIVE	-0.28843	no	accurate	accurate	accurate
NLRYFAKSL	NEGATIVE	-0.11475	no	accurate	accurate	accurate
QMIYSAARV	NEGATIVE	-0.02153	no	accurate	accurate	accurate
RLFGEAPREL	NEGATIVE	0.29944	no	accurate	accurate	false positive
RLSDFSEQL	NEGATIVE	-0.05629	no	accurate	accurate	accurate
RMWDFDIFL	NEGATIVE	0.40982	no	accurate	accurate	false positive
SLLRSLENV	POSITIVE	-0.04234	no	accurate	false positive	accurate
SLRSHHYSL	NEGATIVE	-0.1875	no	accurate	accurate	accurate
VLDGFIPGT	NEGATIVE	0.29102	no	accurate	accurate	false positive
VLQEATICV	NEGATIVE	0.21861	no	accurate	accurate	false positive
WVLALFDEV	NEGATIVE	0.21239	no	accurate	accurate	false positive
YILKYSVFL	NEGATIVE	-0.27669	no	accurate	accurate	accurate
HYYVSMDAL	NEGATIVE	-0.24448	yes	false negative	false negative	false negative
KYKDRTNILF	NEGATIVE	0.14027	yes	false negative	false negative	accurate
RLPSSADVEF	NEGATIVE	-0.17885	yes	false negative	false negative	false negative
RYNADISTF	NEGATIVE	0.06721	yes	false negative	false negative	accurate
DANSFLQSV	NEGATIVE	-0.25943	yes	false negative	false negative	false negative
FEDKSVAYT	NEGATIVE	-0.30118	yes	false negative	false negative	false negative
FYNDIILMV	NEGATIVE	0.16314	yes	false negative	false negative	accurate
RYYVGHKAKF	NEGATIVE	-0.19114	yes	false negative	false negative	false negative
RYYVGHKGKF	NEGATIVE	-0.19556	no	accurate	accurate	accurate
YEGQVISNGF	NEGATIVE	-0.07715	yes	false negative	false negative	false negative
CLWGRLWQL	NEGATIVE	0.26522	yes	false negative	false negative	accurate
MCQWGRLWQL	NEGATIVE	0.37751	yes	false negative	false negative	accurate
ALALAQKGV	POSITIVE	-0.2316	no	accurate	false positive	accurate
ALDPHSGHFV	NEGATIVE	-0.00596	yes	false negative	false negative	false negative
ALLETPSLLL	NEGATIVE	-0.04742	no	accurate	accurate	accurate
FLQEVNVCGV	NEGATIVE	0.11021	yes	false negative	false negative	accurate
KLVVVGADGV	NEGATIVE	0.20349	yes	false negative	false negative	accurate
LLKAELVAGL	NEGATIVE	0.14775	yes	false negative	false negative	accurate
FYGKTILWF	NEGATIVE	0.07714	yes	false negative	false negative	accurate
EEAAGIGIL	POSITIVE	0.31671	yes	accurate	accurate	accurate
EFTVSGNIL	NEGATIVE	-0.00276	yes	false negative	false negative	false negative
HRRGSRSYV	NEGATIVE	-0.20326	yes	false negative	false negative	false negative
SSPGCQPPA	NEGATIVE	-0.14688	no	accurate	accurate	accurate
VLNGTVHPV	NEGATIVE	0.12948	yes	false negative	false negative	accurate
VYFFLPDHL	NEGATIVE	0.17218	yes	false negative	false negative	accurate
AVMRWGMPL	NEGATIVE	0.088	yes	false negative	false negative	accurate
AVMRWGMPP	NEGATIVE	0.088	yes	false negative	false negative	accurate
KVDPIGHVY	POSITIVE	0.20896	yes	accurate	accurate	accurate
LQIEEEYQV	POSITIVE	0.2649	yes	accurate	accurate	accurate
VMLEGEQEA	POSITIVE	0.18514	yes	accurate	accurate	accurate
VMLEGEQEE	POSITIVE	0.18514	yes	accurate	accurate	accurate
VQLEEEYEV	NEGATIVE	0.34428	yes	false negative	false negative	accurate
CMLGTYTQDF	NEGATIVE	0.01644	yes	false negative	false negative	accurate
FLALSILVL	POSITIVE	-0.01952	yes	false negative	accurate	false negative
LLAALVQDYL	NEGATIVE	-0.01101	yes	false negative	false negative	false negative
NKSQKPYKI	NEGATIVE	-0.51982	yes	false negative	false negative	false negative
SLSASPVSN	NEGATIVE	-0.24769	yes	false negative	false negative	false negative
TMIGTSSHL	NEGATIVE	-0.16135	yes	false negative	false negative	false negative
VATNGKEVV	NEGATIVE	-0.05529	yes	false negative	false negative	false negative
VLLQAGSLHA	NEGATIVE	-0.19525	yes	false negative	false negative	false negative
EVIVPLSGW	POSITIVE	-0.05632	no	accurate	false positive	accurate
QHQPNPFEV	NEGATIVE	0.0918	no	accurate	accurate	false positive
AIMPSSPPL	NEGATIVE	-0.40083	yes	false negative	false negative	false negative
ASMPSSPPL	NEGATIVE	-0.40083	yes	false negative	false negative	false negative
DYMIHIIEKW	NEGATIVE	0.3218	yes	false negative	false negative	accurate
FICAIIVVV	NEGATIVE	0.33571	yes	false negative	false negative	accurate
FLGAGLFLYF	NEGATIVE	0.17125	yes	false negative	false negative	accurate
GAQSWLWFV	NEGATIVE	0.25653	yes	false negative	false negative	accurate
GRKLFGTHF	NEGATIVE	0.1164	yes	false negative	false negative	accurate
GRKLFGTPF	NEGATIVE	0.09102	yes	false negative	false negative	accurate
IPINPRRCL	NEGATIVE	0.08679	yes	false negative	false negative	accurate
KLVVVGACGV	NEGATIVE	0.13927	no	accurate	accurate	false positive
KQWLVWLFL	POSITIVE	0.36849	yes	accurate	accurate	accurate
KQWLVWLLL	POSITIVE	0.29361	no	false positive	false positive	false positive
LDYEWGTVTF	NEGATIVE	0.44231	yes	false negative	false negative	accurate
RVRVMAIYK	POSITIVE	0.03433	yes	accurate	accurate	accurate
SILEQMHRK	NEGATIVE	-0.12341	yes	false negative	false negative	false negative
SMACVGFFL	NEGATIVE	0.19775	yes	false negative	false negative	accurate
TSDYLSQSY	NEGATIVE	-0.35747	yes	false negative	false negative	false negative
VADINDHAL	NEGATIVE	0.20586	yes	false negative	false negative	accurate
VYRPLHYPLL	POSITIVE	0.00702	yes	accurate	accurate	accurate
HVKITDFGR	POSITIVE	0.2412	yes	accurate	accurate	accurate
KITDFGRAK	POSITIVE	0.24736	yes	accurate	accurate	accurate
LLHETDSAV	NEGATIVE	0.05317	no	accurate	accurate	false positive
QPSGIILDY	NEGATIVE	0.23888	yes	false negative	false negative	accurate
RAKLLGAEEK	POSITIVE	0.12087	yes	accurate	accurate	accurate
RATVAPRSL	NEGATIVE	0.02882	yes	false negative	false negative	accurate
VTIGPRLLL	POSITIVE	0.09938	yes	accurate	accurate	accurate
CISSCNPNL	NEGATIVE	-0.2919	yes	false negative	false negative	false negative
CTIAVVNFL	NEGATIVE	0.22457	yes	false negative	false negative	accurate
HMTEVVRHC	NEGATIVE	0.25499	yes	false negative	false negative	accurate
ILCETCLIV	NEGATIVE	0.1387	yes	false negative	false negative	accurate
KSPNPSTPC	NEGATIVE	-0.15036	yes	false negative	false negative	false negative
QCEEVARVL	NEGATIVE	0.27808	yes	false negative	false negative	accurate
SCMGGMNWR	NEGATIVE	-0.03124	yes	false negative	false negative	false negative
SCSRAVPQV	NEGATIVE	-0.0017	yes	false negative	false negative	false negative
FLLRFLYTQL	POSITIVE	0.11328	no	false positive	false positive	false positive
FRQKTNLIL	NEGATIVE	-0.15449	no	accurate	accurate	accurate
FRSIYLNTLL	NEGATIVE	0.08601	no	accurate	accurate	false positive
FRYYRVSILL	POSITIVE	0.03579	no	false positive	false positive	false positive
FWYTHNLIF	NEGATIVE	0.13167	yes	false negative	false negative	accurate
FWYYAKVDL	NEGATIVE	-0.12202	no	accurate	accurate	accurate
GADGVGKSA	POSITIVE	-0.16526	no	accurate	false positive	accurate
GADGVGKSAL	NEGATIVE	-0.20526	no	accurate	accurate	accurate
GADGVGKSL	NEGATIVE	-0.16526	no	accurate	accurate	accurate
GRQSWSLYV	NEGATIVE	-0.15562	no	accurate	accurate	accurate
HIIRLMLEY	POSITIVE	-0.03168	no	accurate	false positive	accurate
HLLSVEYQI	NEGATIVE	-0.10642	yes	false negative	false negative	false negative
HTLLLWEHNR	POSITIVE	0.30791	no	false positive	false positive	false positive
IHSTAQIIL	NEGATIVE	0.1045	yes	false negative	false negative	accurate
IHYTAQIIL	NEGATIVE	0.157	yes	false negative	false negative	accurate
ILPKVLILI	POSITIVE	-0.085	no	accurate	false positive	accurate
IRLYQFRLIV	POSITIVE	0.111	no	false positive	false positive	false positive
KENSLIIQF	NEGATIVE	-0.00945	no	accurate	accurate	accurate
KFLESCDEVI	NEGATIVE	0.01305	no	accurate	accurate	false positive
KIISFYTALL	POSITIVE	0.05021	no	false positive	false positive	false positive
KMILTGILLI	POSITIVE	0.21228	no	false positive	false positive	false positive
LLHASFVTL	NEGATIVE	0.05649	no	accurate	accurate	false positive
LYIWFKTACL	NEGATIVE	0.20815	no	accurate	accurate	false positive
MEAIRLYQF	NEGATIVE	0.11578	no	accurate	accurate	false positive
MLEYQKILWK	NEGATIVE	-0.04868	no	accurate	accurate	accurate
MPLVILIVL	POSITIVE	0.29354	no	false positive	false positive	false positive
RFWLRGGRCW	NEGATIVE	0.18822	no	accurate	accurate	false positive
RVYKCIFNH	NEGATIVE	-0.0504	no	accurate	accurate	accurate
RVYKCIFNHK	NEGATIVE	-0.01746	no	accurate	accurate	accurate
RYYRVSILL	POSITIVE	0.04119	no	false positive	false positive	false positive
TQFLYIWFK	NEGATIVE	0.40386	no	accurate	accurate	false positive
YFATLITELF	NEGATIVE	0.28512	no	accurate	accurate	false positive
YLCAGAVYF	NEGATIVE	0.12438	no	accurate	accurate	false positive
YMMNSVQENF	NEGATIVE	-0.21273	no	accurate	accurate	accurate
AEMEFCPCC	NEGATIVE	0.06614	yes	false negative	false negative	accurate
APNCYGNIPL	NEGATIVE	0.0728	yes	false negative	false negative	accurate
CCIEVINNT	NEGATIVE	0.30019	yes	false negative	false negative	accurate
CFLLILPNC	NEGATIVE	0.09126	yes	false negative	false negative	accurate
CFVECAPVC	NEGATIVE	0.11324	yes	false negative	false negative	accurate
CHIPVEPNT	NEGATIVE	0.15335	yes	false negative	false negative	accurate
EIQEFCPNT	NEGATIVE	0.11326	yes	false negative	false negative	accurate
EWWRSGGFSF	NEGATIVE	0.02992	yes	false negative	false negative	accurate
FDVMVMPNL	NEGATIVE	-0.30154	yes	false negative	false negative	false negative
GAVECCPNC	NEGATIVE	-0.00224	yes	false negative	false negative	false negative
GCQEICPAC	POSITIVE	0.1555	yes	accurate	accurate	accurate
GVAGIGILTG	POSITIVE	0.348	no	false positive	false positive	false positive
IMIEFCPGG	NEGATIVE	0.21764	yes	false negative	false negative	accurate
KIILFLPCI	NEGATIVE	0.09474	yes	false negative	false negative	accurate
KMVTVCPNT	NEGATIVE	0.02877	yes	false negative	false negative	accurate
KTVGIYPNA	NEGATIVE	0.16048	yes	false negative	false negative	accurate
KVKEVCPNV	NEGATIVE	0.00706	yes	false negative	false negative	accurate
LHMEFCSCC	NEGATIVE	-0.06412	yes	false negative	false negative	false negative
LVLEVDPNI	NEGATIVE	0.14509	yes	false negative	false negative	accurate
NDMLVCANI	NEGATIVE	-0.04947	yes	false negative	false negative	false negative
NMIHFAPNV	NEGATIVE	0.21344	yes	false negative	false negative	accurate
NMINFAPNI	POSITIVE	0.17438	yes	accurate	accurate	accurate
NNILIATCV	NEGATIVE	0.19973	yes	false negative	false negative	accurate
QDVEIPPNI	NEGATIVE	0.22017	yes	false negative	false negative	accurate
RCMLQCPSV	NEGATIVE	-0.33773	yes	false negative	false negative	false negative
RTMEVCYNT	POSITIVE	0.0263	yes	accurate	accurate	accurate
RYLYHRVDVI	POSITIVE	0.15628	no	false positive	false positive	false positive
SAAGIGILTV	POSITIVE	0.348	no	false positive	false positive	false positive
SLLMWITQAL	NEGATIVE	0.12664	no	accurate	accurate	false positive
THLMVLCCV	NEGATIVE	-0.22754	yes	false negative	false negative	false negative
YLYHRVDVI	NEGATIVE	0.16345	no	accurate	accurate	false positive
YLYHRVDVIF	NEGATIVE	0.25543	no	accurate	accurate	false positive
AEHSLQVAY	NEGATIVE	-0.21811	yes	false negative	false negative	false negative
EVLPFFLFF	NEGATIVE	0.26848	yes	false negative	false negative	accurate
FFYLLDFTF	NEGATIVE	0.1192	yes	false negative	false negative	accurate
IMQTLAGELY	NEGATIVE	0.13868	yes	false negative	false negative	accurate
QTNPVTLQY	NEGATIVE	-0.01356	yes	false negative	false negative	false negative
RVCGPCSTY	NEGATIVE	-0.16189	yes	false negative	false negative	false negative
TEDEHFEFY	NEGATIVE	0.40255	yes	false negative	false negative	accurate
TLYSLTLLY	POSITIVE	-0.15777	yes	false negative	accurate	false negative
SLMEQIPHL	NEGATIVE	0.06577	yes	false negative	false negative	accurate
ASILAYLVV	POSITIVE	0.08142	yes	accurate	accurate	accurate
FARAHALMF	NEGATIVE	0.01254	yes	false negative	false negative	accurate
FARAHPLMF	NEGATIVE	-0.03473	yes	false negative	false negative	false negative
GPWGFSHGA	NEGATIVE	0.11137	yes	false negative	false negative	accurate
GQWGFSHGA	NEGATIVE	0.11137	yes	false negative	false negative	accurate
GSILAYLVV	POSITIVE	0.08142	yes	accurate	accurate	accurate
HIHCLNPPL	NEGATIVE	-0.07648	yes	false negative	false negative	false negative
HIHCVNPPL	NEGATIVE	-0.02548	yes	false negative	false negative	false negative
ISLNNAVIEL	NEGATIVE	0.23137	yes	false negative	false negative	accurate
ISSNNAVIEL	NEGATIVE	0.18127	yes	false negative	false negative	accurate
KMAACPKKL	NEGATIVE	-0.31887	no	accurate	accurate	accurate
LLGCVMYTLL	POSITIVE	-0.15125	yes	false negative	accurate	false negative
STGDATPLPV	NEGATIVE	0.08294	no	accurate	accurate	false positive
AAFKRSCLK	NEGATIVE	-0.33631	yes	false negative	false negative	false negative
APIYGTTKFK	NEGATIVE	0.03322	yes	false negative	false negative	accurate
DEVDEAPIY	POSITIVE	0.23845	yes	accurate	accurate	accurate
FSFGKAYEY	NEGATIVE	-0.04569	yes	false negative	false negative	false negative
GMCVKVSSI	NEGATIVE	-0.38338	no	accurate	accurate	accurate
GTTKFKEWW	NEGATIVE	-0.07948	yes	false negative	false negative	false negative
KAAFKRSCL	NEGATIVE	-0.2019	yes	false negative	false negative	false negative
KEWWRSGGF	NEGATIVE	0.23786	yes	false negative	false negative	accurate
KGGNPVIMM	NEGATIVE	0.04227	yes	false negative	false negative	accurate
KLSRQHCSLK	NEGATIVE	-0.27977	yes	false negative	false negative	false negative
RLSSCVPVA	NEGATIVE	-0.21905	no	accurate	accurate	accurate
RQHCSLKTL	NEGATIVE	-0.37461	yes	false negative	false negative	false negative
RSGGFSFGK	NEGATIVE	0.12197	yes	false negative	false negative	accurate
RSSSFTTPK	NEGATIVE	-0.04335	yes	false negative	false negative	false negative
VLRTEGEPL	NEGATIVE	0.26328	no	accurate	accurate	false positive
AIDAALTFV	NEGATIVE	0.17539	yes	false negative	false negative	accurate
ALWDRVVDL	NEGATIVE	0.23128	no	accurate	accurate	false positive
FLLDSCTKL	NEGATIVE	-0.28637	yes	false negative	false negative	false negative
FMFVNSLLL	NEGATIVE	-0.09833	yes	false negative	false negative	false negative
ILWIFSIYL	NEGATIVE	0.27425	yes	false negative	false negative	accurate
RLDAVLMEV	POSITIVE	-0.01337	yes	false negative	accurate	false negative
VLWDYVYQL	NEGATIVE	0.05868	yes	false negative	false negative	accurate
VLWDYVYQLL	NEGATIVE	0.0231	yes	false negative	false negative	accurate
YLSELLQTV	POSITIVE	-0.04927	no	accurate	false positive	accurate
YLTDKDFEF	NEGATIVE	0.0031	yes	false negative	false negative	accurate
YLTDKDFEFA	NEGATIVE	0.10962	yes	false negative	false negative	accurate
FAIADTAYV	NEGATIVE	0.17157	yes	false negative	false negative	accurate
FLAPLFLVLL	NEGATIVE	0.12266	yes	false negative	false negative	accurate
FLTAHSLPL	NEGATIVE	-0.0881	yes	false negative	false negative	false negative
VYALIAGATL	NEGATIVE	0.25684	yes	false negative	false negative	accurate
AATLKAFFK	NEGATIVE	-0.00453	no	accurate	accurate	accurate
ATTLKAFFK	NEGATIVE	-0.00453	no	accurate	accurate	accurate
AYQSIKVRI	POSITIVE	-0.21239	no	accurate	false positive	accurate
FPLTASKVL	NEGATIVE	-0.24005	no	accurate	accurate	accurate
HLHCYRSSF	NEGATIVE	-0.23491	no	accurate	accurate	accurate
HLMWLERLY	NEGATIVE	0.28654	no	accurate	accurate	false positive
HPFMTDEEY	POSITIVE	0.06298	no	false positive	false positive	false positive
KLQFHCMPV	NEGATIVE	-0.09373	no	accurate	accurate	accurate
LFGVCIYSF	NEGATIVE	0.02554	no	accurate	accurate	false positive
LGNVWCFPY	NEGATIVE	0.29671	no	accurate	accurate	false positive
LMTLHGFMMY	NEGATIVE	-0.07466	no	accurate	accurate	accurate
MTLDGFMMY	NEGATIVE	-0.08888	no	accurate	accurate	accurate
MTLHGFMMY	NEGATIVE	-0.07865	no	accurate	accurate	accurate
REHALLAYM	NEGATIVE	0.05949	no	accurate	accurate	false positive
RFLHDLHLL	NEGATIVE	0.06093	no	accurate	accurate	false positive
RIAECILGM	NEGATIVE	0.19667	no	accurate	accurate	false positive
RTMAAATLK	POSITIVE	0.08358	no	false positive	false positive	false positive
RTMAATTLK	NEGATIVE	0.08329	no	accurate	accurate	false positive
SPMEKAISL	NEGATIVE	-0.11376	no	accurate	accurate	accurate
TAHLNCNLF	NEGATIVE	-0.06965	no	accurate	accurate	accurate
TLDGFMMYL	NEGATIVE	-0.16036	no	accurate	accurate	accurate
TLHGFMMYL	NEGATIVE	-0.15706	no	accurate	accurate	accurate
ALLETPSLL	NEGATIVE	-0.02159	no	accurate	accurate	accurate
ELMRDINSM	NEGATIVE	0.03984	no	accurate	accurate	false positive
KPKKENLWRM	NEGATIVE	0.01094	no	accurate	accurate	false positive
LHHAFVDSIF	NEGATIVE	0.16309	no	accurate	accurate	false positive
QCSGNFMGF	NEGATIVE	-0.0441	no	accurate	accurate	accurate
VLFEDAVAY	NEGATIVE	0.25488	no	accurate	accurate	false positive
CISNVFMQR	POSITIVE	-0.12569	no	accurate	false positive	accurate
FLSNFIILML	NEGATIVE	0.19671	no	accurate	accurate	false positive
GIKFVKHLGK	NEGATIVE	-0.08111	no	accurate	accurate	accurate
GLIPFFMVV	POSITIVE	0.13216	no	false positive	false positive	false positive
ILPDAGQTV	NEGATIVE	0.01364	no	accurate	accurate	false positive
LLLASTSGA	POSITIVE	-0.20861	no	accurate	false positive	accurate
LLVDAMHNQL	NEGATIVE	-0.13987	no	accurate	accurate	accurate
MLLENKAVEK	NEGATIVE	0.01102	no	accurate	accurate	false positive
RLDSTLLLY	POSITIVE	-0.14775	no	accurate	false positive	accurate
RVFDEQYSKK	NEGATIVE	-0.22408	no	accurate	accurate	accurate
RVIHLLVEK	POSITIVE	0.14785	no	false positive	false positive	false positive
SLLTNWPFV	NEGATIVE	0.29671	no	accurate	accurate	false positive
SVQDVSLFV	POSITIVE	-0.07177	no	accurate	false positive	accurate
TIQKFLSLK	NEGATIVE	-0.29714	no	accurate	accurate	accurate
TMIEEYDSG	NEGATIVE	0.16003	no	accurate	accurate	false positive
TMIEEYDSGL	NEGATIVE	0.13891	no	accurate	accurate	false positive
MPIEPGDIGC	NEGATIVE	0.31915	yes	false negative	false negative	accurate
TPTVPSSSF	NEGATIVE	-0.34867	yes	false negative	false negative	false negative
ALSYLVSFQR	NEGATIVE	-0.15263	yes	false negative	false negative	false negative
ALSYLVSFQT	NEGATIVE	-0.15263	yes	false negative	false negative	false negative
ASSYISPEK	NEGATIVE	-0.03441	yes	false negative	false negative	false negative
ATSPASASK	POSITIVE	-0.24613	yes	false negative	accurate	false negative
AVIKIRFFK	NEGATIVE	0.17172	yes	false negative	false negative	accurate
DDIYPIDFY	NEGATIVE	0.24108	yes	false negative	false negative	accurate
DHYAYSYYL	NEGATIVE	-0.12644	yes	false negative	false negative	false negative
DHYAYSYYP	NEGATIVE	-0.12644	yes	false negative	false negative	false negative
ERIPLPPHLC	NEGATIVE	0.02082	yes	false negative	false negative	accurate
GTAAIQAHYK	NEGATIVE	0.13084	yes	false negative	false negative	accurate
KRIPLPPHLC	NEGATIVE	0.02082	yes	false negative	false negative	accurate
KVFRGNKVK	NEGATIVE	-0.04089	yes	false negative	false negative	false negative
LLAPGGNSM	NEGATIVE	-0.03568	yes	false negative	false negative	false negative
LVRRTLLHA	NEGATIVE	0.10578	yes	false negative	false negative	accurate
LVRRTLLHV	NEGATIVE	0.10578	yes	false negative	false negative	accurate
MLICCCCTL	POSITIVE	-0.13712	yes	false negative	accurate	false negative
NISEDVIFF	NEGATIVE	0.28823	yes	false negative	false negative	accurate
REEKIHDLAL	NEGATIVE	0.01098	yes	false negative	false negative	accurate
SADVEFCLSL	NEGATIVE	0.10347	yes	false negative	false negative	accurate
SEHGFGPSL	NEGATIVE	0.08448	yes	false negative	false negative	accurate
SEIISFKSL	NEGATIVE	-0.15244	yes	false negative	false negative	false negative
SMYLPGAEV	NEGATIVE	0.10026	yes	false negative	false negative	accurate
SSEIISFKSL	NEGATIVE	-0.03354	yes	false negative	false negative	false negative
TIGVDFALK	NEGATIVE	0.21088	yes	false negative	false negative	accurate
VEWLGRCIL	NEGATIVE	0.17472	yes	false negative	false negative	accurate
DLDLKGPKV	NEGATIVE	-0.31742	yes	false negative	false negative	false negative
FLFYPLDFT	NEGATIVE	0.10016	yes	false negative	false negative	accurate
FVTETPLEG	NEGATIVE	0.18985	yes	false negative	false negative	accurate
FVTETPLEV	NEGATIVE	0.18985	yes	false negative	false negative	accurate
GLDGAVDMG	NEGATIVE	0.03438	yes	false negative	false negative	accurate
KLGDVITII	NEGATIVE	0.30932	yes	false negative	false negative	accurate
LFSTAEAAV	POSITIVE	0.17359	yes	accurate	accurate	accurate
LRSEGSPLV	NEGATIVE	-0.09152	yes	false negative	false negative	false negative
TLAEDLNLL	NEGATIVE	0.11267	yes	false negative	false negative	accurate
TSAEDLNLL	NEGATIVE	0.11267	yes	false negative	false negative	accurate
VSDEGGSPI	NEGATIVE	0.02675	yes	false negative	false negative	accurate
YLDLKGPKV	NEGATIVE	-0.31742	yes	false negative	false negative	false negative
YLDTDVILM	NEGATIVE	0.21256	yes	false negative	false negative	accurate
YLQTDVFLV	NEGATIVE	0.15424	yes	false negative	false negative	accurate
YPQTDVFLV	NEGATIVE	0.15424	yes	false negative	false negative	accurate
YSARIEENI	POSITIVE	0.36935	yes	accurate	accurate	accurate
FISEYCGEI	NEGATIVE	0.0798	yes	false negative	false negative	accurate
HEIHIGYLEY	NEGATIVE	0.28401	yes	false negative	false negative	accurate
HESRTNTAI	NEGATIVE	0.08571	yes	false negative	false negative	accurate
HESRTNTAIL	NEGATIVE	0.1772	yes	false negative	false negative	accurate
HESRTNTDI	NEGATIVE	0.07581	yes	false negative	false negative	accurate
HESRTNTDIL	NEGATIVE	0.1629	yes	false negative	false negative	accurate
NTVILETLK	POSITIVE	0.25705	yes	accurate	accurate	accurate
RPRCLCTAV	POSITIVE	-0.04338	yes	false negative	accurate	false negative
RTAVYHEIHI	POSITIVE	0.30761	yes	accurate	accurate	accurate
RTAVYHEILI	POSITIVE	0.28223	yes	accurate	accurate	accurate
RTNTAILETL	NEGATIVE	0.3014	yes	false negative	false negative	accurate
RVYISYLDCI	POSITIVE	-0.0552	yes	false negative	accurate	false negative
RVYISYLDSI	POSITIVE	-0.12036	yes	false negative	accurate	false negative
SRTNTAILEV	POSITIVE	0.25641	yes	accurate	accurate	accurate
TPTDVTARHL	NEGATIVE	0.21233	yes	false negative	false negative	accurate
VYHEIHIGYL	NEGATIVE	0.42407	yes	false negative	false negative	accurate
CLAVEEVSL	NEGATIVE	0.18417	yes	false negative	false negative	accurate
PYMFLSEWI	NEGATIVE	0.10819	no	accurate	accurate	false positive
TEDYMIHII	POSITIVE	0.06282	no	false positive	false positive	false positive
VLVCVLVAL	POSITIVE	0.04661	no	false positive	false positive	false positive
GLEREGFTF	NEGATIVE	0.33546	yes	false negative	false negative	accurate
TESPFEQHI	NEGATIVE	0.06453	yes	false negative	false negative	accurate
QLWQFLLEL	NEGATIVE	0.10804	yes	false negative	false negative	accurate
KQWLVWLAL	POSITIVE	0.32295	no	false positive	false positive	false positive
ILANIYLLV	POSITIVE	0.11647	yes	accurate	accurate	accurate
VILANIYLLV	POSITIVE	0.13975	yes	accurate	accurate	accurate
WLAFPLCSL	NEGATIVE	-0.0329	yes	false negative	false negative	false negative
FLGYLILGV	POSITIVE	0.1322	yes	accurate	accurate	accurate
QMVEASLSV	NEGATIVE	-0.1095	yes	false negative	false negative	false negative
RMPTVLQCV	NEGATIVE	-0.06404	yes	false negative	false negative	false negative
VLQCVNVSV	NEGATIVE	-0.11956	yes	false negative	false negative	false negative
VLVHPQWVL	POSITIVE	0.13717	yes	accurate	accurate	accurate
GLQLGVQAV	POSITIVE	-0.0518	yes	false negative	accurate	false negative
PLTEYIQPV	POSITIVE	0.13079	yes	accurate	accurate	accurate
SLLSGDWVL	NEGATIVE	0.09487	yes	false negative	false negative	accurate
FLLPSGMAL	NEGATIVE	-0.2693	yes	false negative	false negative	false negative
LMRDHMPPV	NEGATIVE	-0.11052	yes	false negative	false negative	false negative
MVNTVAGAMK	NEGATIVE	0.07758	yes	false negative	false negative	accurate
RLRKRNEYR	POSITIVE	-0.07355	yes	false negative	accurate	false negative
TLFSALWAL	POSITIVE	0.10899	yes	accurate	accurate	accurate
TTAATHREK	NEGATIVE	0.2225	yes	false negative	false negative	accurate
VVVPCEPPEV	NEGATIVE	0.08594	yes	false negative	false negative	accurate
VVVPYEPPEV	NEGATIVE	0.13484	yes	false negative	false negative	accurate
WVMPVIPAL	POSITIVE	0.11082	yes	accurate	accurate	accurate
YMYLRQLFHI	NEGATIVE	0.0325	yes	false negative	false negative	accurate
IRHVDAHTTL	POSITIVE	0.19763	yes	accurate	accurate	accurate
FLAEHEYGL	NEGATIVE	0.25588	yes	false negative	false negative	accurate
YLVYQMLKV	POSITIVE	-0.40378	no	accurate	false positive	accurate
DENITTIQF	NEGATIVE	0.2508	yes	false negative	false negative	accurate
DTVEYPYTSF	NEGATIVE	0.03237	yes	false negative	false negative	accurate
EVADAATLTM	NEGATIVE	0.16108	yes	false negative	false negative	accurate
FVSTSDIKSM	NEGATIVE	-0.30752	yes	false negative	false negative	false negative
GTKKDVDVLK	NEGATIVE	-0.17596	yes	false negative	false negative	false negative
QDVSVQVER	NEGATIVE	-0.12857	yes	false negative	false negative	false negative
SSAAAPFPL	POSITIVE	0.17205	yes	accurate	accurate	accurate
YEHEDVKEA	NEGATIVE	0.04821	yes	false negative	false negative	accurate
CVRVSGQGL	NEGATIVE	-0.14882	yes	false negative	false negative	false negative
FVVPYMIYLL	NEGATIVE	-0.05668	yes	false negative	false negative	false negative
HSVSSAFKK	NEGATIVE	-0.30454	yes	false negative	false negative	false negative
LLYQELLPL	POSITIVE	-0.04654	yes	false negative	accurate	false negative
LRTKVYAEL	NEGATIVE	-0.07616	yes	false negative	false negative	false negative
LYNGMEHLI	NEGATIVE	-0.02393	yes	false negative	false negative	false negative
RMQYSMECF	NEGATIVE	-0.31472	no	accurate	accurate	accurate
SEKLRHMLL	NEGATIVE	-0.15499	no	accurate	accurate	accurate
SISCHVFCL	POSITIVE	0.02971	yes	accurate	accurate	accurate
YPPPPPALL	POSITIVE	-0.00946	yes	false negative	accurate	false negative
YSMECFQFM	NEGATIVE	0.07209	no	accurate	accurate	false positive

## Sheet: IFNepitope Accuracy
Accurate	337
False positive	75
False negative	421

## Sheet: Immunogenicity Accuracy
Accurate	463
False positive	157
False negative	213

## Sheet: IFNepitope + Immunogenicity Acc
Accurate	321
False positive	54
False negative	458
