# Supplementary material for: A New Epitope Selection Method: Application to Design a Multi-Valent Epitope Vaccine Targeting HRAS Oncogene in Squamous Cell Carcinoma
Source: Vaccines (Basel). 2021 Dec 31;10(1):63. doi: 10.3390/vaccines10010063 (PMC8778118; doi:10.3390/vaccines10010063)
Supplement: Supplementary file 1 [file vaccines-10-00063-s001.zip › Supplemental Table S5.xlsx]

## Sheet: Sheet1
Allele	Pos	Peptide	ID	core	1-log50k	nM	Rank
H-2-Db	0	VVVGAGDVGK	VVVGAGDVGK	VVVGAGDVK	0.0002	-99.9	75.8333
H-2-Dd	0	VVVGAGDVGK	VVVGAGDVGK	VVVGAGDVK	0.0005	-99.9	91.2009
H-2-Dq	0	VVVGAGDVGK	VVVGAGDVGK	VVVGAGDGK	0.0001	-99.9	86.25
H-2-Kb	0	VVVGAGDVGK	VVVGAGDVGK	VVVGAGVGK	0.0007	-99.9	81.9876
H-2-Kd	0	VVVGAGDVGK	VVVGAGDVGK	VVVGAGDGK	0.0003	-99.9	80.9
H-2-Kk	0	VVVGAGDVGK	VVVGAGDVGK	VVVGAGDVK	0.0006	-99.9	96.5938
H-2-Kq	0	VVVGAGDVGK	VVVGAGDVGK	VVVGAGDVK	0.0004	-99.9	95.5372
H-2-Ld	0	VVVGAGDVGK	VVVGAGDVGK	VVVGAGDGK	0.0001	-99.9	87.2414
H-2-Lq	0	VVVGAGDVGK	VVVGAGDVGK	VVVGAGDGK	0.0001	-99.9	84.6667
H-2-Db	0	VVVGAGDVG	VVVGAGDVGK	VVVGAGDVG	0.0022	-99.9	30.0927
H-2-Dd	0	VVVGAGDVG	VVVGAGDVGK	VVVGAGDVG	0.0047	-99.9	50.684
H-2-Dq	0	VVVGAGDVG	VVVGAGDVGK	VVVGAGDVG	0.0002	-99.9	55.4082
H-2-Kb	0	VVVGAGDVG	VVVGAGDVGK	VVVGAGDVG	0.003	-99.9	47.4345
H-2-Kd	0	VVVGAGDVG	VVVGAGDVGK	VVVGAGDVG	0.0014	-99.9	38.8286
H-2-Kk	0	VVVGAGDVG	VVVGAGDVGK	VVVGAGDVG	0.0037	-99.9	74.3336
H-2-Kq	0	VVVGAGDVG	VVVGAGDVGK	VVVGAGDVG	0.0018	-99.9	70.989
H-2-Ld	0	VVVGAGDVG	VVVGAGDVGK	VVVGAGDVG	0.0006	-99.9	51.2921
H-2-Lq	0	VVVGAGDVG	VVVGAGDVGK	VVVGAGDVG	0.0004	-99.9	45.0435
H-2-Db	1	VVGAGDVGK	VVVGAGDVGK	VVGAGDVGK	0.0003	-99.9	67.5
H-2-Dd	1	VVGAGDVGK	VVVGAGDVGK	VVGAGDVGK	0.0011	-99.9	81.3112
H-2-Dq	1	VVGAGDVGK	VVVGAGDVGK	VVGAGDVGK	0.0001	-99.9	73.0435
H-2-Kb	1	VVGAGDVGK	VVVGAGDVGK	VVGAGDVGK	0.0017	-99.9	60.948
H-2-Kd	1	VVGAGDVGK	VVVGAGDVGK	VVGAGDVGK	0.0003	-99.9	81.1
H-2-Kk	1	VVGAGDVGK	VVVGAGDVGK	VVGAGDVGK	0.0008	-99.9	95.2532
H-2-Kq	1	VVGAGDVGK	VVVGAGDVGK	VVGAGDVGK	0.0004	-99.9	96.219
H-2-Ld	1	VVGAGDVGK	VVVGAGDVGK	VVGAGDVGK	0.0002	-99.9	71.7308
H-2-Lq	1	VVGAGDVGK	VVVGAGDVGK	VVGAGDVGK	0.0001	-99.9	69.4444
H-2-Db	0	KLVVVGADR	KLVVVGADR	KLVVVGADR	0.0002	-99.9	73.7736
H-2-Dd	0	KLVVVGADR	KLVVVGADR	KLVVVGADR	0.0009	-99.9	83.6189
H-2-Dq	0	KLVVVGADR	KLVVVGADR	KLVVVGADR	0.0001	-99.9	70.2174
H-2-Kb	0	KLVVVGADR	KLVVVGADR	KLVVVGADR	0.001	-99.9	72.4658
H-2-Kd	0	KLVVVGADR	KLVVVGADR	KLVVVGADR	0.0007	-99.9	55.1293
H-2-Kk	0	KLVVVGADR	KLVVVGADR	KLVVVGADR	0.0014	-99.9	90.0094
H-2-Kq	0	KLVVVGADR	KLVVVGADR	KLVVVGADR	0.0005	-99.9	94.7797
H-2-Ld	0	KLVVVGADR	KLVVVGADR	KLVVVGADR	0.0002	-99.9	70.4808
H-2-Lq	0	KLVVVGADR	KLVVVGADR	KLVVVGADR	0.0001	-99.9	69.8148
H-2-Db	0	VVVGADCVGK	VVVGADCVGK	VVVADCVGK	0.0001	-99.9	90.7407
H-2-Dd	0	VVVGADCVGK	VVVGADCVGK	VVVGACVGK	0.0003	-99.9	95.84
H-2-Dq	0	VVVGADCVGK	VVVGADCVGK	VVVGADVGK	0	-99.9	95.9211
H-2-Kb	0	VVVGADCVGK	VVVGADCVGK	VVVADCVGK	0.0005	-99.9	85.5903
H-2-Kd	0	VVVGADCVGK	VVVGADCVGK	VVVADCVGK	0.0001	-99.9	95
H-2-Kk	0	VVVGADCVGK	VVVGADCVGK	VVVADCVGK	0.0003	-99.9	98.3199
H-2-Kq	0	VVVGADCVGK	VVVGADCVGK	VVVADCVGK	0.0002	-99.9	98.0372
H-2-Ld	0	VVVGADCVGK	VVVGADCVGK	VVVGADVGK	0	-99.9	95.9091
H-2-Lq	0	VVVGADCVGK	VVVGADCVGK	VVVADCVGK	0	-99.9	95.7692
H-2-Db	0	VVVGADCVG	VVVGADCVGK	VVVGADCVG	0.0004	-99.9	57.4783
H-2-Dd	0	VVVGADCVG	VVVGADCVGK	VVVGADCVG	0.0014	-99.9	75.3303
H-2-Dq	0	VVVGADCVG	VVVGADCVGK	VVVGADCVG	0.0001	-99.9	81.7647
H-2-Kb	0	VVVGADCVG	VVVGADCVGK	VVVGADCVG	0.0017	-99.9	60.0306
H-2-Kd	0	VVVGADCVG	VVVGADCVGK	VVVGADCVG	0.0003	-99.9	75.3704
H-2-Kk	0	VVVGADCVG	VVVGADCVGK	VVVGADCVG	0.0009	-99.9	94.9249
H-2-Kq	0	VVVGADCVG	VVVGADCVGK	VVVGADCVG	0.0005	-99.9	94.7137
H-2-Ld	0	VVVGADCVG	VVVGADCVGK	VVVGADCVG	0.0001	-99.9	81.6176
H-2-Lq	0	VVVGADCVG	VVVGADCVGK	VVVGADCVG	0.0001	-99.9	76.6667
H-2-Db	1	VVGADCVGK	VVVGADCVGK	VVGADCVGK	0.0002	-99.9	73.2075
H-2-Dd	1	VVGADCVGK	VVVGADCVGK	VVGADCVGK	0.001	-99.9	81.6259
H-2-Dq	1	VVGADCVGK	VVVGADCVGK	VVGADCVGK	0.0001	-99.9	84.1176
H-2-Kb	1	VVGADCVGK	VVVGADCVGK	VVGADCVGK	0.0018	-99.9	58.6418
H-2-Kd	1	VVGADCVGK	VVVGADCVGK	VVGADCVGK	0.0002	-99.9	86.1702
H-2-Kk	1	VVGADCVGK	VVVGADCVGK	VVGADCVGK	0.0008	-99.9	95.328
H-2-Kq	1	VVGADCVGK	VVVGADCVGK	VVGADCVGK	0.0004	-99.9	96.1054
H-2-Ld	1	VVGADCVGK	VVVGADCVGK	VVGADCVGK	0.0001	-99.9	81.6176
H-2-Lq	1	VVGADCVGK	VVVGADCVGK	VVGADCVGK	0.0001	-99.9	80.3333
H-2-Db	0	VVVGACDVGK	VVVGACDVGK	VVVACDVGK	0.0001	-99.9	86.8966
H-2-Dd	0	VVVGACDVGK	VVVGACDVGK	VVVGACDVK	0.0004	-99.9	94.3013
H-2-Dq	0	VVVGACDVGK	VVVGACDVGK	VVGACDVGK	0	-99.9	93.3333
H-2-Kb	0	VVVGACDVGK	VVVGACDVGK	VVVACDVGK	0.0005	-99.9	85.6597
H-2-Kd	0	VVVGACDVGK	VVVGACDVGK	VVVGACDGK	0.0002	-99.9	87.766
H-2-Kk	0	VVVGACDVGK	VVVGACDVGK	VVVGACDVK	0.0003	-99.9	98.1415
H-2-Kq	0	VVVGACDVGK	VVVGACDVGK	VVVGACDVK	0.0003	-99.9	97.407
H-2-Ld	0	VVVGACDVGK	VVVGACDVGK	VVVGACDGK	0.0001	-99.9	92.8846
H-2-Lq	0	VVVGACDVGK	VVVGACDVGK	VVVGACDGK	0	-99.9	93.0769
H-2-Db	0	VVVGACDVG	VVVGACDVGK	VVVGACDVG	0.0007	-99.9	48.475
H-2-Dd	0	VVVGACDVG	VVVGACDVGK	VVVGACDVG	0.0026	-99.9	63.1289
H-2-Dq	0	VVVGACDVG	VVVGACDVGK	VVVGACDVG	0.0001	-99.9	74.1304
H-2-Kb	0	VVVGACDVG	VVVGACDVGK	VVVGACDVG	0.0021	-99.9	55.2764
H-2-Kd	0	VVVGACDVG	VVVGACDVGK	VVVGACDVG	0.0008	-99.9	51.8212
H-2-Kk	0	VVVGACDVG	VVVGACDVGK	VVVGACDVG	0.0017	-99.9	87.429
H-2-Kq	0	VVVGACDVG	VVVGACDVGK	VVVGACDVG	0.001	-99.9	82.8571
H-2-Ld	0	VVVGACDVG	VVVGACDVGK	VVVGACDVG	0.0002	-99.9	72.0192
H-2-Lq	0	VVVGACDVG	VVVGACDVGK	VVVGACDVG	0.0001	-99.9	64.0789
H-2-Db	1	VVGACDVGK	VVVGACDVGK	VVGACDVGK	0.0002	-99.9	69.1912
H-2-Dd	1	VVGACDVGK	VVVGACDVGK	VVGACDVGK	0.0011	-99.9	80.8392
H-2-Dq	1	VVGACDVGK	VVVGACDVGK	VVGACDVGK	0.0001	-99.9	68.6207
H-2-Kb	1	VVGACDVGK	VVVGACDVGK	VVGACDVGK	0.0015	-99.9	62.7676
H-2-Kd	1	VVGACDVGK	VVVGACDVGK	VVGACDVGK	0.0003	-99.9	82.2
H-2-Kk	1	VVGACDVGK	VVVGACDVGK	VVGACDVGK	0.0008	-99.9	95.5869
H-2-Kq	1	VVGACDVGK	VVVGACDVGK	VVGACDVGK	0.0003	-99.9	96.3946
H-2-Ld	1	VVGACDVGK	VVVGACDVGK	VVGACDVGK	0.0002	-99.9	69.5652
H-2-Lq	1	VVGACDVGK	VVVGACDVGK	VVGACDVGK	0.0001	-99.9	69.6296
H-2-Db	0	VVVGADDVGK	VVVGADDVGK	VVVADDVGK	0.0001	-99.9	82.8571
H-2-Dd	0	VVVGADDVGK	VVVGADDVGK	VVVGADDVK	0.0003	-99.9	96.4267
H-2-Dq	0	VVVGADDVGK	VVVGADDVGK	VVVGADDGK	0	-99.9	93
H-2-Kb	0	VVVGADDVGK	VVVGADDVGK	VVVADDVGK	0.0005	-99.9	88.125
H-2-Kd	0	VVVGADDVGK	VVVGADDVGK	VVVGADDGK	0.0002	-99.9	91.3265
H-2-Kk	0	VVVGADDVGK	VVVGADDVGK	VVVGADDVK	0.0003	-99.9	98.1243
H-2-Kq	0	VVVGADDVGK	VVVGADDVGK	VVVGADDVK	0.0002	-99.9	97.5
H-2-Ld	0	VVVGADDVGK	VVVGADDVGK	VVVGADDGK	0.0001	-99.9	93.6538
H-2-Lq	0	VVVGADDVGK	VVVGADDVGK	VVVGADDGK	0	-99.9	92.6923
H-2-Db	0	VVVGADDVG	VVVGADDVGK	VVVGADDVG	0.0011	-99.9	40.6364
H-2-Dd	0	VVVGADDVG	VVVGADDVGK	VVVGADDVG	0.0023	-99.9	65.858
H-2-Dq	0	VVVGADDVG	VVVGADDVGK	VVVGADDVG	0.0002	-99.9	65.8621
H-2-Kb	0	VVVGADDVG	VVVGADDVGK	VVVGADDVG	0.0022	-99.9	54.8901
H-2-Kd	0	VVVGADDVG	VVVGADDVGK	VVVGADDVG	0.0006	-99.9	56.7241
H-2-Kk	0	VVVGADDVG	VVVGADDVGK	VVVGADDVG	0.0015	-99.9	89.0234
H-2-Kq	0	VVVGADDVG	VVVGADDVGK	VVVGADDVG	0.0011	-99.9	82.3214
H-2-Ld	0	VVVGADDVG	VVVGADDVGK	VVVGADDVG	0.0003	-99.9	64.1936
H-2-Lq	0	VVVGADDVG	VVVGADDVGK	VVVGADDVG	0.0002	-99.9	56.1458
H-2-Db	1	VVGADDVGK	VVVGADDVGK	VVGADDVGK	0.0003	-99.9	63.764
H-2-Dd	1	VVGADDVGK	VVVGADDVGK	VVGADDVGK	0.0008	-99.9	86.747
H-2-Dq	1	VVGADDVGK	VVVGADDVGK	VVGADDVGK	0.0001	-99.9	76.3158
H-2-Kb	1	VVGADDVGK	VVVGADDVGK	VVGADDVGK	0.0015	-99.9	63.0887
H-2-Kd	1	VVGADDVGK	VVVGADDVGK	VVGADDVGK	0.0002	-99.9	87.5532
H-2-Kk	1	VVGADDVGK	VVVGADDVGK	VVGADDVGK	0.0007	-99.9	95.9264
H-2-Kq	1	VVGADDVGK	VVVGADDVGK	VVGADDVGK	0.0004	-99.9	96.2087
H-2-Ld	1	VVGADDVGK	VVVGADDVGK	VVGADDVGK	0.0002	-99.9	75.9756
H-2-Lq	1	VVGADDVGK	VVVGADDVGK	VVGADDVGK	0.0001	-99.9	72.1739
H-2-Db	0	VVGADDVGK	VVGADDVGK	VVGADDVGK	0.0003	-99.9	63.764
H-2-Dd	0	VVGADDVGK	VVGADDVGK	VVGADDVGK	0.0008	-99.9	86.747
H-2-Dq	0	VVGADDVGK	VVGADDVGK	VVGADDVGK	0.0001	-99.9	76.3158
H-2-Kb	0	VVGADDVGK	VVGADDVGK	VVGADDVGK	0.0015	-99.9	63.0887
H-2-Kd	0	VVGADDVGK	VVGADDVGK	VVGADDVGK	0.0002	-99.9	87.5532
H-2-Kk	0	VVGADDVGK	VVGADDVGK	VVGADDVGK	0.0007	-99.9	95.9264
H-2-Kq	0	VVGADDVGK	VVGADDVGK	VVGADDVGK	0.0004	-99.9	96.2087
H-2-Ld	0	VVGADDVGK	VVGADDVGK	VVGADDVGK	0.0002	-99.9	75.9756
H-2-Lq	0	VVGADDVGK	VVGADDVGK	VVGADDVGK	0.0001	-99.9	72.1739
H-2-Db	0	LVVVGADSV	LVVVGADSV	LVVVGADSV	0.1162	-99.9	1.4219
H-2-Dd	0	LVVVGADSV	LVVVGADSV	LVVVGADSV	0.0344	-99.9	14.818
H-2-Dq	0	LVVVGADSV	LVVVGADSV	LVVVGADSV	0.0026	-99.9	19.1492
H-2-Kb	0	LVVVGADSV	LVVVGADSV	LVVVGADSV	0.0533	-99.9	8.3262
H-2-Kd	0	LVVVGADSV	LVVVGADSV	LVVVGADSV	0.0228	-99.9	5.4505
H-2-Kk	0	LVVVGADSV	LVVVGADSV	LVVVGADSV	0.039	-99.9	31.6064
H-2-Kq	0	LVVVGADSV	LVVVGADSV	LVVVGADSV	0.009	-99.9	35.5605
H-2-Ld	0	LVVVGADSV	LVVVGADSV	LVVVGADSV	0.0096	-99.9	17.6603
H-2-Lq	0	LVVVGADSV	LVVVGADSV	LVVVGADSV	0.0047	-99.9	14.056
H-2-Db	0	KLVVVGADSV	KLVVVGADSV	KVVVGADSV	0.023	-99.9	6.552
H-2-Dd	0	KLVVVGADSV	KLVVVGADSV	KVVVGADSV	0.0134	-99.9	30.2786
H-2-Dq	0	KLVVVGADSV	KLVVVGADSV	KVVVGADSV	0.0005	-99.9	40.2414
H-2-Kb	0	KLVVVGADSV	KLVVVGADSV	KVVVGADSV	0.0094	-99.9	26.6186
H-2-Kd	0	KLVVVGADSV	KLVVVGADSV	KVVVGADSV	0.0092	-99.9	10.9837
H-2-Kk	0	KLVVVGADSV	KLVVVGADSV	KLVVVGDSV	0.0113	-99.9	53.9036
H-2-Kq	0	KLVVVGADSV	KLVVVGADSV	KVVVGADSV	0.0037	-99.9	53.9869
H-2-Ld	0	KLVVVGADSV	KLVVVGADSV	KVVVGADSV	0.0013	-99.9	40.3895
H-2-Lq	0	KLVVVGADSV	KLVVVGADSV	KVVVGADSV	0.0007	-99.9	36.5106
H-2-Db	0	KLVVVGADS	KLVVVGADSV	KLVVVGADS	0.0003	-99.9	66.9118
H-2-Dd	0	KLVVVGADS	KLVVVGADSV	KLVVVGADS	0.0009	-99.9	83.6364
H-2-Dq	0	KLVVVGADS	KLVVVGADSV	KLVVVGADS	0.0001	-99.9	76.0526
H-2-Kb	0	KLVVVGADS	KLVVVGADSV	KLVVVGADS	0.0011	-99.9	69.9631
H-2-Kd	0	KLVVVGADS	KLVVVGADSV	KLVVVGADS	0.0009	-99.9	48.1081
H-2-Kk	0	KLVVVGADS	KLVVVGADSV	KLVVVGADS	0.0014	-99.9	90.2158
H-2-Kq	0	KLVVVGADS	KLVVVGADSV	KLVVVGADS	0.0005	-99.9	95.0723
H-2-Ld	0	KLVVVGADS	KLVVVGADSV	KLVVVGADS	0.0002	-99.9	75.8537
H-2-Lq	0	KLVVVGADS	KLVVVGADSV	KLVVVGADS	0.0001	-99.9	72.6087
H-2-Db	1	LVVVGADSV	KLVVVGADSV	LVVVGADSV	0.1162	-99.9	1.4219
H-2-Dd	1	LVVVGADSV	KLVVVGADSV	LVVVGADSV	0.0344	-99.9	14.818
H-2-Dq	1	LVVVGADSV	KLVVVGADSV	LVVVGADSV	0.0026	-99.9	19.1492
H-2-Kb	1	LVVVGADSV	KLVVVGADSV	LVVVGADSV	0.0533	-99.9	8.3262
H-2-Kd	1	LVVVGADSV	KLVVVGADSV	LVVVGADSV	0.0228	-99.9	5.4505
H-2-Kk	1	LVVVGADSV	KLVVVGADSV	LVVVGADSV	0.039	-99.9	31.6064
H-2-Kq	1	LVVVGADSV	KLVVVGADSV	LVVVGADSV	0.009	-99.9	35.5605
H-2-Ld	1	LVVVGADSV	KLVVVGADSV	LVVVGADSV	0.0096	-99.9	17.6603
H-2-Lq	1	LVVVGADSV	KLVVVGADSV	LVVVGADSV	0.0047	-99.9	14.056
H-2-Db	0	LVVVGADRV	LVVVGADRV	LVVVGADRV	0.0906	-99.9	1.8665
H-2-Dd	0	LVVVGADRV	LVVVGADRV	LVVVGADRV	0.048	-99.9	10.46
H-2-Dq	0	LVVVGADRV	LVVVGADRV	LVVVGADRV	0.0015	-99.9	25.4083
H-2-Kb	0	LVVVGADRV	LVVVGADRV	LVVVGADRV	0.0833	-99.9	5.7666
H-2-Kd	0	LVVVGADRV	LVVVGADRV	LVVVGADRV	0.0168	-99.9	6.881
H-2-Kk	0	LVVVGADRV	LVVVGADRV	LVVVGADRV	0.0461	-99.9	28.5894
H-2-Kq	0	LVVVGADRV	LVVVGADRV	LVVVGADRV	0.0159	-99.9	24.996
H-2-Ld	0	LVVVGADRV	LVVVGADRV	LVVVGADRV	0.0054	-99.9	23.3354
H-2-Lq	0	LVVVGADRV	LVVVGADRV	LVVVGADRV	0.0027	-99.9	19.1526
H-2-Db	0	LVVVGADCV	LVVVGADCV	LVVVGADCV	0.0609	-99.9	2.7878
H-2-Dd	0	LVVVGADCV	LVVVGADCV	LVVVGADCV	0.017	-99.9	26.0022
H-2-Dq	0	LVVVGADCV	LVVVGADCV	LVVVGADCV	0.0011	-99.9	28.8202
H-2-Kb	0	LVVVGADCV	LVVVGADCV	LVVVGADCV	0.0166	-99.9	18.9041
H-2-Kd	0	LVVVGADCV	LVVVGADCV	LVVVGADCV	0.0087	-99.9	11.4821
H-2-Kk	0	LVVVGADCV	LVVVGADCV	LVVVGADCV	0.0334	-99.9	34.307
H-2-Kq	0	LVVVGADCV	LVVVGADCV	LVVVGADCV	0.0077	-99.9	38.4792
H-2-Ld	0	LVVVGADCV	LVVVGADCV	LVVVGADCV	0.0036	-99.9	27.8062
H-2-Lq	0	LVVVGADCV	LVVVGADCV	LVVVGADCV	0.002	-99.9	22.1429
H-2-Db	0	KLVVVGADDV	KLVVVGADDV	KVVVGADDV	0.0074	-99.9	15.2551
H-2-Dd	0	KLVVVGADDV	KLVVVGADDV	KVVVGADDV	0.0054	-99.9	47.576
H-2-Dq	0	KLVVVGADDV	KLVVVGADDV	KVVVGADDV	0.0004	-99.9	46.9474
H-2-Kb	0	KLVVVGADDV	KLVVVGADDV	KVVVGADDV	0.0037	-99.9	43.4044
H-2-Kd	0	KLVVVGADDV	KLVVVGADDV	KVVVGADDV	0.0039	-99.9	20.4246
H-2-Kk	0	KLVVVGADDV	KLVVVGADDV	KLVVVGDDV	0.0076	-99.9	61.1939
H-2-Kq	0	KLVVVGADDV	KLVVVGADDV	KVVVGADDV	0.0025	-99.9	62.9358
H-2-Ld	0	KLVVVGADDV	KLVVVGADDV	KVVVGADDV	0.0009	-99.9	46.4828
H-2-Lq	0	KLVVVGADDV	KLVVVGADDV	KVVVGADDV	0.0004	-99.9	42.5556
H-2-Db	0	KLVVVGADD	KLVVVGADDV	KLVVVGADD	0.0001	-99.9	84.7143
H-2-Dd	0	KLVVVGADD	KLVVVGADDV	KLVVVGADD	0.0004	-99.9	95.0267
H-2-Dq	0	KLVVVGADD	KLVVVGADDV	KLVVVGADD	0.0001	-99.9	88.125
H-2-Kb	0	KLVVVGADD	KLVVVGADDV	KLVVVGADD	0.0004	-99.9	90.2837
H-2-Kd	0	KLVVVGADD	KLVVVGADDV	KLVVVGADD	0.0004	-99.9	70.7031
H-2-Kk	0	KLVVVGADD	KLVVVGADDV	KLVVVGADD	0.0007	-99.9	96.1507
H-2-Kq	0	KLVVVGADD	KLVVVGADDV	KLVVVGADD	0.0003	-99.9	97.0145
H-2-Ld	0	KLVVVGADD	KLVVVGADDV	KLVVVGADD	0.0001	-99.9	87.4138
H-2-Lq	0	KLVVVGADD	KLVVVGADDV	KLVVVGADD	0.0001	-99.9	85.7692
H-2-Db	1	LVVVGADDV	KLVVVGADDV	LVVVGADDV	0.0429	-99.9	3.8526
H-2-Dd	1	LVVVGADDV	KLVVVGADDV	LVVVGADDV	0.016	-99.9	27.1195
H-2-Dq	1	LVVVGADDV	KLVVVGADDV	LVVVGADDV	0.0017	-99.9	23.8176
H-2-Kb	1	LVVVGADDV	KLVVVGADDV	LVVVGADDV	0.0222	-99.9	15.6422
H-2-Kd	1	LVVVGADDV	KLVVVGADDV	LVVVGADDV	0.0102	-99.9	10.1797
H-2-Kk	1	LVVVGADDV	KLVVVGADDV	LVVVGADDV	0.0278	-99.9	37.5854
H-2-Kq	1	LVVVGADDV	KLVVVGADDV	LVVVGADDV	0.0062	-99.9	42.9969
H-2-Ld	1	LVVVGADDV	KLVVVGADDV	LVVVGADDV	0.0061	-99.9	22.0878
H-2-Lq	1	LVVVGADDV	KLVVVGADDV	LVVVGADDV	0.0029	-99.9	18.3426
H-2-Db	0	KLVVVGADC	KLVVVGADC	KLVVVGADC	0.0006	-99.9	51.2418
H-2-Dd	0	KLVVVGADC	KLVVVGADC	KLVVVGADC	0.0033	-99.9	58.2436
H-2-Dq	0	KLVVVGADC	KLVVVGADC	KLVVVGADC	0.0003	-99.9	53.3582
H-2-Kb	0	KLVVVGADC	KLVVVGADC	KLVVVGADC	0.0042	-99.9	40.7083
H-2-Kd	0	KLVVVGADC	KLVVVGADC	KLVVVGADC	0.0018	-99.9	33.1413
H-2-Kk	0	KLVVVGADC	KLVVVGADC	KLVVVGADC	0.0051	-99.9	68.7152
H-2-Kq	0	KLVVVGADC	KLVVVGADC	KLVVVGADC	0.0012	-99.9	80.2381
H-2-Ld	0	KLVVVGADC	KLVVVGADC	KLVVVGADC	0.0006	-99.9	53.3146
H-2-Lq	0	KLVVVGADC	KLVVVGADC	KLVVVGADC	0.0003	-99.9	51.6667
H-2-Db	0	KLVVVGASC	KLVVVGASC	KLVVVGASC	0.0016	-99.9	35.3627
H-2-Dd	0	KLVVVGASC	KLVVVGASC	KLVVVGASC	0.0083	-99.9	39.2054
H-2-Dq	0	KLVVVGASC	KLVVVGASC	KLVVVGASC	0.0004	-99.9	45.9545
H-2-Kb	0	KLVVVGASC	KLVVVGASC	KLVVVGASC	0.0125	-99.9	22.5946
H-2-Kd	0	KLVVVGASC	KLVVVGASC	KLVVVGASC	0.0043	-99.9	19.0592
H-2-Kk	0	KLVVVGASC	KLVVVGASC	KLVVVGASC	0.0075	-99.9	61.3814
H-2-Kq	0	KLVVVGASC	KLVVVGASC	KLVVVGASC	0.0019	-99.9	69.4785
H-2-Ld	0	KLVVVGASC	KLVVVGASC	KLVVVGASC	0.0009	-99.9	45.5873
H-2-Lq	0	KLVVVGASC	KLVVVGASC	KLVVVGASC	0.0004	-99.9	42.5556
H-2-Db	0	DTAGLEEYSA	DTAGLEEYSA	DTAGLEEYA	0.0001	-99.9	79.5238
H-2-Dd	0	DTAGLEEYSA	DTAGLEEYSA	DTAGLEEYA	0.0011	-99.9	80.472
H-2-Dq	0	DTAGLEEYSA	DTAGLEEYSA	DTAGLEESA	0.0001	-99.9	77.6316
H-2-Kb	0	DTAGLEEYSA	DTAGLEEYSA	TAGLEEYSA	0.0005	-99.9	88.3681
H-2-Kd	0	DTAGLEEYSA	DTAGLEEYSA	DTAGLEEYA	0.0002	-99.9	85
H-2-Kk	0	DTAGLEEYSA	DTAGLEEYSA	DTAGLEEYA	0.0053	-99.9	68.1267
H-2-Kq	0	DTAGLEEYSA	DTAGLEEYSA	DTAGLEEYA	0.0026	-99.9	62.633
H-2-Ld	0	DTAGLEEYSA	DTAGLEEYSA	DTAGLEESA	0.0002	-99.9	73.6538
H-2-Lq	0	DTAGLEEYSA	DTAGLEEYSA	DTAGLEESA	0.0001	-99.9	75.8333
H-2-Db	0	DTAGLEEYS	DTAGLEEYSA	DTAGLEEYS	0.0003	-99.9	67.4265
H-2-Dd	0	DTAGLEEYS	DTAGLEEYSA	DTAGLEEYS	0.0025	-99.9	63.695
H-2-Dq	0	DTAGLEEYS	DTAGLEEYSA	DTAGLEEYS	0.0002	-99.9	65.3448
H-2-Kb	0	DTAGLEEYS	DTAGLEEYSA	DTAGLEEYS	0.0008	-99.9	76.8717
H-2-Kd	0	DTAGLEEYS	DTAGLEEYSA	DTAGLEEYS	0.0005	-99.9	65.6
H-2-Kk	0	DTAGLEEYS	DTAGLEEYSA	DTAGLEEYS	0.0124	-99.9	52.2816
H-2-Kq	0	DTAGLEEYS	DTAGLEEYSA	DTAGLEEYS	0.0062	-99.9	42.9
H-2-Ld	0	DTAGLEEYS	DTAGLEEYSA	DTAGLEEYS	0.0004	-99.9	61.5591
H-2-Lq	0	DTAGLEEYS	DTAGLEEYSA	DTAGLEEYS	0.0002	-99.9	60.3947
H-2-Db	1	TAGLEEYSA	DTAGLEEYSA	TAGLEEYSA	0.0012	-99.9	39.3194
H-2-Dd	1	TAGLEEYSA	DTAGLEEYSA	TAGLEEYSA	0.0027	-99.9	62.6101
H-2-Dq	1	TAGLEEYSA	DTAGLEEYSA	TAGLEEYSA	0.0003	-99.9	54.4776
H-2-Kb	1	TAGLEEYSA	DTAGLEEYSA	TAGLEEYSA	0.0029	-99.9	48.5147
H-2-Kd	1	TAGLEEYSA	DTAGLEEYSA	TAGLEEYSA	0.0003	-99.9	76.2963
H-2-Kk	1	TAGLEEYSA	DTAGLEEYSA	TAGLEEYSA	0.0042	-99.9	72.3036
H-2-Kq	1	TAGLEEYSA	DTAGLEEYSA	TAGLEEYSA	0.0015	-99.9	74.8764
H-2-Ld	1	TAGLEEYSA	DTAGLEEYSA	TAGLEEYSA	0.0007	-99.9	50.7303
H-2-Lq	1	TAGLEEYSA	DTAGLEEYSA	TAGLEEYSA	0.0003	-99.9	47.1579
H-2-Db	0	DTAGLGEYSA	DTAGLGEYSA	DTAGLGEYA	0.0003	-99.9	62.3595
H-2-Dd	0	DTAGLGEYSA	DTAGLGEYSA	DTAGLGEYA	0.0023	-99.9	65.8679
H-2-Dq	0	DTAGLGEYSA	DTAGLGEYSA	DTAGLGESA	0.0002	-99.9	60.1316
H-2-Kb	0	DTAGLGEYSA	DTAGLGEYSA	TAGLGEYSA	0.0006	-99.9	82.4534
H-2-Kd	0	DTAGLGEYSA	DTAGLGEYSA	DTAGLGEYA	0.0005	-99.9	64.4681
H-2-Kk	0	DTAGLGEYSA	DTAGLGEYSA	DTAGLGEYA	0.0189	-99.9	44.475
H-2-Kq	0	DTAGLGEYSA	DTAGLGEYSA	DTAGLGEYA	0.0059	-99.9	44.0289
H-2-Ld	0	DTAGLGEYSA	DTAGLGEYSA	DTAGLGESA	0.0004	-99.9	59.7638
H-2-Lq	0	DTAGLGEYSA	DTAGLGEYSA	DTAGLGESA	0.0002	-99.9	61.5789
H-2-Db	0	DTAGLGEYS	DTAGLGEYSA	DTAGLGEYS	0.0007	-99.9	49.5833
H-2-Dd	0	DTAGLGEYS	DTAGLGEYSA	DTAGLGEYS	0.0049	-99.9	49.5477
H-2-Dq	0	DTAGLGEYS	DTAGLGEYSA	DTAGLGEYS	0.0004	-99.9	47.1111
H-2-Kb	0	DTAGLGEYS	DTAGLGEYSA	DTAGLGEYS	0.0012	-99.9	69.2251
H-2-Kd	0	DTAGLGEYS	DTAGLGEYSA	DTAGLGEYS	0.001	-99.9	45.1087
H-2-Kk	0	DTAGLGEYS	DTAGLGEYSA	DTAGLGEYS	0.0412	-99.9	30.6145
H-2-Kq	0	DTAGLGEYS	DTAGLGEYSA	DTAGLGEYS	0.0157	-99.9	25.1795
H-2-Ld	0	DTAGLGEYS	DTAGLGEYSA	DTAGLGEYS	0.001	-99.9	44.197
H-2-Lq	0	DTAGLGEYS	DTAGLGEYSA	DTAGLGEYS	0.0004	-99.9	44.04
H-2-Db	1	TAGLGEYSA	DTAGLGEYSA	TAGLGEYSA	0.0047	-99.9	20.2228
H-2-Dd	1	TAGLGEYSA	DTAGLGEYSA	TAGLGEYSA	0.0043	-99.9	52.553
H-2-Dq	1	TAGLGEYSA	DTAGLGEYSA	TAGLGEYSA	0.0004	-99.9	45.4091
H-2-Kb	1	TAGLGEYSA	DTAGLGEYSA	TAGLGEYSA	0.003	-99.9	47.8138
H-2-Kd	1	TAGLGEYSA	DTAGLGEYSA	TAGLGEYSA	0.0008	-99.9	50.0993
H-2-Kk	1	TAGLGEYSA	DTAGLGEYSA	TAGLGEYSA	0.0085	-99.9	59.1683
H-2-Kq	1	TAGLGEYSA	DTAGLGEYSA	TAGLGEYSA	0.0018	-99.9	70.8379
H-2-Ld	1	TAGLGEYSA	DTAGLGEYSA	TAGLGEYSA	0.0012	-99.9	41.2874
H-2-Lq	1	TAGLGEYSA	DTAGLGEYSA	TAGLGEYSA	0.0006	-99.9	36.9787
H-2-Db	0	AGLGEYSAM	AGLGEYSAM	AGLGEYSAM	0.1138	-99.9	1.4568
H-2-Dd	0	AGLGEYSAM	AGLGEYSAM	AGLGEYSAM	0.182	-99.9	1.0181
H-2-Dq	0	AGLGEYSAM	AGLGEYSAM	AGLGEYSAM	0.0024	-99.9	19.8871
H-2-Kb	0	AGLGEYSAM	AGLGEYSAM	AGLGEYSAM	0.3764	-99.9	1.0102
H-2-Kd	0	AGLGEYSAM	AGLGEYSAM	AGLGEYSAM	0.0185	-99.9	6.3656
H-2-Kk	0	AGLGEYSAM	AGLGEYSAM	AGLGEYSAM	0.0348	-99.9	33.6057
H-2-Kq	0	AGLGEYSAM	AGLGEYSAM	AGLGEYSAM	0.0172	-99.9	23.6629
H-2-Ld	0	AGLGEYSAM	AGLGEYSAM	AGLGEYSAM	0.0125	-99.9	15.3353
H-2-Lq	0	AGLGEYSAM	AGLGEYSAM	AGLGEYSAM	0.0043	-99.9	14.7761
