# Supplementary material for: A New Epitope Selection Method: Application to Design a Multi-Valent Epitope Vaccine Targeting HRAS Oncogene in Squamous Cell Carcinoma
Source: Vaccines (Basel). 2021 Dec 31;10(1):63. doi: 10.3390/vaccines10010063 (PMC8778118; doi:10.3390/vaccines10010063)
Supplement: Supplementary file 1 [file vaccines-10-00063-s001.zip › Supplemental Table S6.xlsx]

## Sheet: Sheet1
allele	mutation	method	peptide	rank	immunogenicity	antigenicity	toxicity	IFNg	allergenicity	half-life	pI	instability	aliphatic index	GRAVY
HLA-DQA1*05:01/DQB1*03:01	G13S	Consensus (comb.lib./smm/nn)	YKLVVVGAGSVGKSA	0.32		0.4351	Non-Toxin	POSITIVE	NON-ALLERGEN	2.8	9.7	-18.97	116.67	0.82
HLA-DPA1*02:01/DPB1*14:01	G12S+G13R	NetMHCIIpan	TEYKLVVVGASRVGK	0.74		0.6436	Non-Toxin	POSITIVE	NON-ALLERGEN	7.2	9.7	6.71	110	0.2
HLA-DRB1*08:02	G12S+G13R	Consensus (smm/nn/sturniolo)	TEYKLVVVGASRVGK	1.2		0.6436	Non-Toxin	POSITIVE	NON-ALLERGEN	7.2	9.7	6.71	110	0.2
HLA-DQA1*05:01/DQB1*03:01	G13S	Consensus (comb.lib./smm/nn)	EYKLVVVGAGSVGKS	1.5		0.4525	Non-Toxin	POSITIVE	NON-ALLERGEN	1	8.59	-18.97	110	0.467
HLA-DRB1*11:01	G12S+G13R	Consensus (smm/nn/sturniolo)	TEYKLVVVGASRVGK	2.9		0.6436	Non-Toxin	POSITIVE	NON-ALLERGEN	7.2	9.7	6.71	110	0.2
HLA-DRB1*07:01	G12S+G13R	Consensus (comb.lib./smm/nn)	TEYKLVVVGASRVGK	3.1		0.6436	Non-Toxin	POSITIVE	NON-ALLERGEN	7.2	9.7	6.71	110	0.2
HLA-DRB1*08:02	G12S+G13C	Consensus (smm/nn/sturniolo)	TEYKLVVVGASCVGK	3.4		0.4185	Non-Toxin	POSITIVE	NON-ALLERGEN	7.2	7.85	10.58	110	0.667
HLA-DRB1*08:02	G12S+G13C	Consensus (smm/nn/sturniolo)	EYKLVVVGASCVGKS	3.5		0.5179	Non-Toxin	POSITIVE	NON-ALLERGEN	1	8.27	-2.26	110	0.66
HLA-DRB1*07:01	G12S+G13C	Consensus (comb.lib./smm/nn)	EYKLVVVGASCVGKS	3.8		0.5179	Non-Toxin	POSITIVE	NON-ALLERGEN	1	8.27	-2.26	110	0.66
HLA-DRB1*07:01	G12S+G13C	Consensus (comb.lib./smm/nn)	TEYKLVVVGASCVGK	3.8		0.4185	Non-Toxin	POSITIVE	NON-ALLERGEN	7.2	7.85	10.58	110	0.667
HLA-DRB1*07:01	G12S+G13C	Consensus (comb.lib./smm/nn)	YKLVVVGASCVGKSA	3.8		0.49	Non-Toxin	POSITIVE	NON-ALLERGEN	2.8	9.2	-2.26	116.67	1.013
HLA-DRB1*03:01	G12D+G13R	Consensus (smm/nn/sturniolo)	YKLVVVGADRVGKSA	4.1		0.8575	Non-Toxin	POSITIVE	NON-ALLERGEN	2.8	9.7	-29.65	116.67	0.367
HLA-DRB1*01:01	G12S+G13R	Consensus (comb.lib./smm/nn)	TEYKLVVVGASRVGK	4.4		0.6436	Non-Toxin	POSITIVE	NON-ALLERGEN	7.2	9.7	6.71	110	0.2
HLA-DQA1*05:01/DQB1*03:01	G12C	Consensus (comb.lib./smm/nn)	YKLVVVGACGVGKSA	4.5		0.5465	Non-Toxin	POSITIVE	NON-ALLERGEN	2.8	9.2	10.33	116.67	1.04
HLA-DRB3*02:02	G12S+G13R	NetMHCIIpan	TEYKLVVVGASRVGK	5.1		0.6436	Non-Toxin	POSITIVE	NON-ALLERGEN	7.2	9.7	6.71	110	0.2
HLA-DPA1*02:01/DPB1*14:01	G12S+G13C	NetMHCIIpan	TEYKLVVVGASCVGK	5.2		0.4185	Non-Toxin	POSITIVE	NON-ALLERGEN	7.2	7.85	10.58	110	0.667
HLA-DQA1*05:01/DQB1*03:01	G12C+G13S	Consensus (comb.lib./smm/nn)	YKLVVVGACSVGKSA	5.7		0.5805	Non-Toxin	POSITIVE	NON-ALLERGEN	2.8	9.2	10.33	116.67	1.013
HLA-DQA1*05:01/DQB1*03:01	G12C	Consensus (comb.lib./smm/nn)	EYKLVVVGACGVGKS	5.8		0.585	Non-Toxin	POSITIVE	NON-ALLERGEN	1	8.27	10.33	110	0.687
HLA-DQA1*05:01/DQB1*03:01	G12S+G13C	Consensus (comb.lib./smm/nn)	YKLVVVGASCVGKSA	5.8		0.49	Non-Toxin	POSITIVE	NON-ALLERGEN	2.8	9.2	-2.26	116.67	1.013
HLA-DRB1*01:01	G13S	Consensus (comb.lib./smm/nn)	EYKLVVVGAGSVGKS	6.1		0.4525	Non-Toxin	POSITIVE	NON-ALLERGEN	1	8.59	-18.97	110	0.467
HLA-DPA1*02:01/DPB1*14:01	G12S+G13C	NetMHCIIpan	EYKLVVVGASCVGKS	6.3		0.5179	Non-Toxin	POSITIVE	NON-ALLERGEN	1	8.27	-2.26	110	0.66
HLA-DRB1*01:01	G13S	Consensus (comb.lib./smm/nn)	YKLVVVGAGSVGKSA	6.3		0.4351	Non-Toxin	POSITIVE	NON-ALLERGEN	2.8	9.7	-18.97	116.67	0.82
HLA-DPA1*02:01/DPB1*14:01	G13S	NetMHCIIpan	EYKLVVVGAGSVGKS	7		0.4525	Non-Toxin	POSITIVE	NON-ALLERGEN	1	8.59	-18.97	110	0.467
HLA-DRB1*04:05	G12S+G13R	Consensus (smm/nn/sturniolo)	TEYKLVVVGASRVGK	7.3		0.6436	Non-Toxin	POSITIVE	NON-ALLERGEN	7.2	9.7	6.71	110	0.2
HLA-DRB1*08:02	G12S+G13C	Consensus (smm/nn/sturniolo)	YKLVVVGASCVGKSA	7.4		0.49	Non-Toxin	POSITIVE	NON-ALLERGEN	2.8	9.2	-2.26	116.67	1.013
HLA-DRB1*11:01	G12S+G13C	Consensus (smm/nn/sturniolo)	TEYKLVVVGASCVGK	7.5		0.4185	Non-Toxin	POSITIVE	NON-ALLERGEN	7.2	7.85	10.58	110	0.667
HLA-DRB1*09:01	G12S+G13R	Consensus (comb.lib./smm/nn)	TEYKLVVVGASRVGK	7.5		0.6436	Non-Toxin	POSITIVE	NON-ALLERGEN	7.2	9.7	6.71	110	0.2
HLA-DQA1*05:01/DQB1*03:01	G12C+G13S	Consensus (comb.lib./smm/nn)	EYKLVVVGACSVGKS	8.1		0.5979	Non-Toxin	POSITIVE	NON-ALLERGEN	1	8.27	10.33	110	0.66
HLA-DRB5*01:01	G13S	Consensus (smm/nn/sturniolo)	EYKLVVVGAGSVGKS	8.1		0.4525	Non-Toxin	POSITIVE	NON-ALLERGEN	1	8.59	-18.97	110	0.467
HLA-DQA1*05:01/DQB1*03:01	G12S+G13C	Consensus (comb.lib./smm/nn)	EYKLVVVGASCVGKS	8.1		0.5179	Non-Toxin	POSITIVE	NON-ALLERGEN	1	8.27	-2.26	110	0.66
HLA-DQA1*05:01/DQB1*03:01	G12S+G13C	Consensus (comb.lib./smm/nn)	TEYKLVVVGASCVGK	8.1		0.4185	Non-Toxin	POSITIVE	NON-ALLERGEN	7.2	7.85	10.58	110	0.667
HLA-DQA1*05:01/DQB1*03:01	G12S+G13R	Consensus (comb.lib./smm/nn)	TEYKLVVVGASRVGK	8.1		0.6436	Non-Toxin	POSITIVE	NON-ALLERGEN	7.2	9.7	6.71	110	0.2
HLA-DRB5*01:01	G13S	Consensus (smm/nn/sturniolo)	YKLVVVGAGSVGKSA	8.1		0.4351	Non-Toxin	POSITIVE	NON-ALLERGEN	2.8	9.7	-18.97	116.67	0.82
HLA-DRB1*08:02	G13S	Consensus (smm/nn/sturniolo)	EYKLVVVGAGSVGKS	8.3		0.4525	Non-Toxin	POSITIVE	NON-ALLERGEN	1	8.59	-18.97	110	0.467
HLA-DQA1*05:01/DQB1*03:01	G12C+G13S	Consensus (comb.lib./smm/nn)	TEYKLVVVGACSVGK	8.3		0.5938	Non-Toxin	POSITIVE	NON-ALLERGEN	7.2	7.85	23.17	110	0.667
HLA-DRB5*01:01	G12S+G13R	Consensus (smm/nn/sturniolo)	TEYKLVVVGASRVGK	8.3		0.6436	Non-Toxin	POSITIVE	NON-ALLERGEN	7.2	9.7	6.71	110	0.2
HLA-DRB1*08:02	G13S	Consensus (smm/nn/sturniolo)	YKLVVVGAGSVGKSA	8.3		0.4351	Non-Toxin	POSITIVE	NON-ALLERGEN	2.8	9.7	-18.97	116.67	0.82
HLA-DRB5*01:01	G12C+G13S	Consensus (smm/nn/sturniolo)	EYKLVVVGACSVGKS	8.8		0.5979	Non-Toxin	POSITIVE	NON-ALLERGEN	1	8.27	10.33	110	0.66
HLA-DRB5*01:01	G12C+G13S	Consensus (smm/nn/sturniolo)	YKLVVVGACSVGKSA	8.8		0.5805	Non-Toxin	POSITIVE	NON-ALLERGEN	2.8	9.2	10.33	116.67	1.013
HLA-DPA1*02:01/DPB1*14:01	G12C+G13S	NetMHCIIpan	TEYKLVVVGACSVGK	8.9		0.5938	Non-Toxin	POSITIVE	NON-ALLERGEN	7.2	7.85	23.17	110	0.667
HLA-DRB5*01:01	G12C	Consensus (smm/nn/sturniolo)	YKLVVVGACGVGKSA	9		0.5465	Non-Toxin	POSITIVE	NON-ALLERGEN	2.8	9.2	10.33	116.67	1.04
HLA-DPA1*02:01/DPB1*14:01	G12C+G13S	NetMHCIIpan	EYKLVVVGACSVGKS	9.1		0.5979	Non-Toxin	POSITIVE	NON-ALLERGEN	1	8.27	10.33	110	0.66
HLA-DRB1*13:02	G12S+G13R	Consensus (smm/nn/sturniolo)	TEYKLVVVGASRVGK	9.3		0.6436	Non-Toxin	POSITIVE	NON-ALLERGEN	7.2	9.7	6.71	110	0.2
HLA-DRB1*04:05	G12D	Consensus (smm/nn/sturniolo)	MTEYKLVVVGADGVG	9.6		0.4994	Non-Toxin	POSITIVE	NON-ALLERGEN	30	4.37	-8.05	110	0.68
HLA-DRB5*01:01	G12C+G13S	Consensus (smm/nn/sturniolo)	TEYKLVVVGACSVGK	9.7		0.5938	Non-Toxin	POSITIVE	NON-ALLERGEN	7.2	7.85	23.17	110	0.667
HLA-DRB1*01:01	G12S+G13C	Consensus (comb.lib./smm/nn)	TEYKLVVVGASCVGK	9.8		0.4185	Non-Toxin	POSITIVE	NON-ALLERGEN	7.2	7.85	10.58	110	0.667
HLA-DRB1*01:01	G12S+G13C	Consensus (comb.lib./smm/nn)	EYKLVVVGASCVGKS	10		0.5179	Non-Toxin	POSITIVE	NON-ALLERGEN	1	8.27	-2.26	110	0.66
HLA-DRB5*01:01	G12C	Consensus (smm/nn/sturniolo)	EYKLVVVGACGVGKS	11		0.585	Non-Toxin	POSITIVE	NON-ALLERGEN	1	8.27	10.33	110	0.687
HLA-DRB1*08:02	G12C+G13S	Consensus (smm/nn/sturniolo)	EYKLVVVGACSVGKS	11		0.5979	Non-Toxin	POSITIVE	NON-ALLERGEN	1	8.27	10.33	110	0.66
HLA-DQA1*01:01/DQB1*05:01	Q61L+E62G	Consensus (comb.lib./smm/nn)	TCLLDILDTAGLGEY	11		0.8138	Non-Toxin	POSITIVE	NON-ALLERGEN	7.2	3.49	19.97	136.67	0.667
HLA-DQA1*05:01/DQB1*03:01	G12C	Consensus (comb.lib./smm/nn)	TEYKLVVVGACGVGK	11		0.5167	Non-Toxin	POSITIVE	NON-ALLERGEN	7.2	7.85	23.17	110	0.693
HLA-DRB1*11:01	G12S+G13C	Consensus (smm/nn/sturniolo)	EYKLVVVGASCVGKS	12		0.5179	Non-Toxin	POSITIVE	NON-ALLERGEN	1	8.27	-2.26	110	0.66
HLA-DPA1*02:01/DPB1*14:01	G12D	NetMHCIIpan	MTEYKLVVVGADGVG	12		0.4994	Non-Toxin	POSITIVE	NON-ALLERGEN	30	4.37	-8.05	110	0.68
HLA-DRB1*08:02	G12C+G13S	Consensus (smm/nn/sturniolo)	TEYKLVVVGACSVGK	12		0.5938	Non-Toxin	POSITIVE	NON-ALLERGEN	7.2	7.85	23.17	110	0.667
HLA-DRB1*15:01	G12S+G13C	Consensus (smm/nn/sturniolo)	EYKLVVVGASCVGKS	13		0.5179	Non-Toxin	POSITIVE	NON-ALLERGEN	1	8.27	-2.26	110	0.66
HLA-DRB1*15:01	G12S+G13C	Consensus (smm/nn/sturniolo)	TEYKLVVVGASCVGK	13		0.4185	Non-Toxin	POSITIVE	NON-ALLERGEN	7.2	7.85	10.58	110	0.667
HLA-DRB1*15:01	G12S+G13R	Consensus (smm/nn/sturniolo)	TEYKLVVVGASRVGK	13		0.6436	Non-Toxin	POSITIVE	NON-ALLERGEN	7.2	9.7	6.71	110	0.2
HLA-DRB1*01:01	G12S+G13C	Consensus (comb.lib./smm/nn)	YKLVVVGASCVGKSA	13		0.49	Non-Toxin	POSITIVE	NON-ALLERGEN	2.8	9.2	-2.26	116.67	1.013
HLA-DRB1*15:01	G12S+G13C	Consensus (smm/nn/sturniolo)	YKLVVVGASCVGKSA	13		0.49	Non-Toxin	POSITIVE	NON-ALLERGEN	2.8	9.2	-2.26	116.67	1.013
HLA-DRB1*08:02	G12C	Consensus (smm/nn/sturniolo)	EYKLVVVGACGVGKS	14		0.585	Non-Toxin	POSITIVE	NON-ALLERGEN	1	8.27	10.33	110	0.687
HLA-DRB1*09:01	G13S	Consensus (comb.lib./smm/nn)	EYKLVVVGAGSVGKS	14		0.4525	Non-Toxin	POSITIVE	NON-ALLERGEN	1	8.59	-18.97	110	0.467
HLA-DRB5*01:01	G12S+G13C	Consensus (smm/nn/sturniolo)	EYKLVVVGASCVGKS	14		0.5179	Non-Toxin	POSITIVE	NON-ALLERGEN	1	8.27	-2.26	110	0.66
HLA-DRB1*08:02	G12C	Consensus (smm/nn/sturniolo)	TEYKLVVVGACGVGK	14		0.5167	Non-Toxin	POSITIVE	NON-ALLERGEN	7.2	7.85	23.17	110	0.693
HLA-DRB1*04:01	G12S+G13R	Consensus (smm/nn/sturniolo)	TEYKLVVVGASRVGK	14		0.6436	Non-Toxin	POSITIVE	NON-ALLERGEN	7.2	9.7	6.71	110	0.2
HLA-DRB1*01:01	G12D+G13R	Consensus (comb.lib./smm/nn)	YKLVVVGADRVGKSA	14		0.8575	Non-Toxin	POSITIVE	NON-ALLERGEN	2.8	9.7	-29.65	116.67	0.367
HLA-DRB1*11:01	G12D+G13R	Consensus (smm/nn/sturniolo)	YKLVVVGADRVGKSA	14		0.8575	Non-Toxin	POSITIVE	NON-ALLERGEN	2.8	9.7	-29.65	116.67	0.367
HLA-DRB4*01:01	G12D+G13R	Consensus (comb.lib./smm/nn)	YKLVVVGADRVGKSA	14		0.8575	Non-Toxin	POSITIVE	NON-ALLERGEN	2.8	9.7	-29.65	116.67	0.367
HLA-DRB5*01:01	G12S+G13C	Consensus (smm/nn/sturniolo)	YKLVVVGASCVGKSA	14		0.49	Non-Toxin	POSITIVE	NON-ALLERGEN	2.8	9.2	-2.26	116.67	1.013
HLA-DRB1*01:01	G12C+G13S	Consensus (comb.lib./smm/nn)	EYKLVVVGACSVGKS	15		0.5979	Non-Toxin	POSITIVE	NON-ALLERGEN	1	8.27	10.33	110	0.66
HLA-DRB3*02:02	G12S+G13C	NetMHCIIpan	EYKLVVVGASCVGKS	15		0.5179	Non-Toxin	POSITIVE	NON-ALLERGEN	1	8.27	-2.26	110	0.66
HLA-DRB1*08:02	G12D	Consensus (smm/nn/sturniolo)	MTEYKLVVVGADGVG	15		0.4994	Non-Toxin	POSITIVE	NON-ALLERGEN	30	4.37	-8.05	110	0.68
HLA-DRB1*01:01	G12C+G13S	Consensus (comb.lib./smm/nn)	TEYKLVVVGACSVGK	15		0.5938	Non-Toxin	POSITIVE	NON-ALLERGEN	7.2	7.85	23.17	110	0.667
HLA-DRB3*02:02	G12S+G13C	NetMHCIIpan	TEYKLVVVGASCVGK	15		0.4185	Non-Toxin	POSITIVE	NON-ALLERGEN	7.2	7.85	10.58	110	0.667
HLA-DRB5*01:01	G12S+G13C	Consensus (smm/nn/sturniolo)	TEYKLVVVGASCVGK	15		0.4185	Non-Toxin	POSITIVE	NON-ALLERGEN	7.2	7.85	10.58	110	0.667
HLA-DRB1*01:01	G12C+G13S	Consensus (comb.lib./smm/nn)	YKLVVVGACSVGKSA	15		0.5805	Non-Toxin	POSITIVE	NON-ALLERGEN	2.8	9.2	10.33	116.67	1.013
HLA-DPA1*02:01/DPB1*14:01	G12D+G13R	NetMHCIIpan	YKLVVVGADRVGKSA	15		0.8575	Non-Toxin	POSITIVE	NON-ALLERGEN	2.8	9.7	-29.65	116.67	0.367
HLA-DRB1*08:02	G12D+G13R	Consensus (smm/nn/sturniolo)	YKLVVVGADRVGKSA	15		0.8575	Non-Toxin	POSITIVE	NON-ALLERGEN	2.8	9.7	-29.65	116.67	0.367
HLA-DPA1*02:01/DPB1*14:01	G13S	NetMHCIIpan	YKLVVVGAGSVGKSA	15		0.4351	Non-Toxin	POSITIVE	NON-ALLERGEN	2.8	9.7	-18.97	116.67	0.82
HLA-DPA1*02:01/DPB1*14:01	G12S+G13C	NetMHCIIpan	YKLVVVGASCVGKSA	15		0.49	Non-Toxin	POSITIVE	NON-ALLERGEN	2.8	9.2	-2.26	116.67	1.013
HLA-DRB1*01:01	G12C	Consensus (comb.lib./smm/nn)	EYKLVVVGACGVGKS	16		0.585	Non-Toxin	POSITIVE	NON-ALLERGEN	1	8.27	10.33	110	0.687
HLA-DRB1*04:05	Q61L+E62G	Consensus (smm/nn/sturniolo)	TCLLDILDTAGLGEY	16		0.8138	Non-Toxin	POSITIVE	NON-ALLERGEN	7.2	3.49	19.97	136.67	0.667
HLA-DRB1*11:01	G12C+G13S	Consensus (smm/nn/sturniolo)	TEYKLVVVGACSVGK	16		0.5938	Non-Toxin	POSITIVE	NON-ALLERGEN	7.2	7.85	23.17	110	0.667
HLA-DRB1*01:01	G12C	Consensus (comb.lib./smm/nn)	YKLVVVGACGVGKSA	16		0.5465	Non-Toxin	POSITIVE	NON-ALLERGEN	2.8	9.2	10.33	116.67	1.04
HLA-DRB1*08:02	G12C+G13S	Consensus (smm/nn/sturniolo)	YKLVVVGACSVGKSA	16		0.5805	Non-Toxin	POSITIVE	NON-ALLERGEN	2.8	9.2	10.33	116.67	1.013
HLA-DRB3*02:02	G12D+G13R	NetMHCIIpan	YKLVVVGADRVGKSA	16		0.8575	Non-Toxin	POSITIVE	NON-ALLERGEN	2.8	9.7	-29.65	116.67	0.367
HLA-DRB1*07:01	G13S	Consensus (comb.lib./smm/nn)	EYKLVVVGAGSVGKS	17		0.4525	Non-Toxin	POSITIVE	NON-ALLERGEN	1	8.59	-18.97	110	0.467
HLA-DRB1*15:01	G13S	Consensus (smm/nn/sturniolo)	EYKLVVVGAGSVGKS	17		0.4525	Non-Toxin	POSITIVE	NON-ALLERGEN	1	8.59	-18.97	110	0.467
HLA-DPA1*02:01/DPB1*14:01	G12C	NetMHCIIpan	TEYKLVVVGACGVGK	17		0.5167	Non-Toxin	POSITIVE	NON-ALLERGEN	7.2	7.85	23.17	110	0.693
HLA-DRB5*01:01	G12C	Consensus (smm/nn/sturniolo)	TEYKLVVVGACGVGK	17		0.5167	Non-Toxin	POSITIVE	NON-ALLERGEN	7.2	7.85	23.17	110	0.693
HLA-DRB3*01:01	G12D+G13R	Consensus (comb.lib./smm/nn)	YKLVVVGADRVGKSA	17		0.8575	Non-Toxin	POSITIVE	NON-ALLERGEN	2.8	9.7	-29.65	116.67	0.367
HLA-DRB5*01:01	G12D+G13R	Consensus (smm/nn/sturniolo)	YKLVVVGADRVGKSA	17		0.8575	Non-Toxin	POSITIVE	NON-ALLERGEN	2.8	9.7	-29.65	116.67	0.367
HLA-DRB1*07:01	G13S	Consensus (comb.lib./smm/nn)	YKLVVVGAGSVGKSA	17		0.4351	Non-Toxin	POSITIVE	NON-ALLERGEN	2.8	9.7	-18.97	116.67	0.82
HLA-DRB1*09:01	G13S	Consensus (comb.lib./smm/nn)	YKLVVVGAGSVGKSA	17		0.4351	Non-Toxin	POSITIVE	NON-ALLERGEN	2.8	9.7	-18.97	116.67	0.82
HLA-DRB1*15:01	G13S	Consensus (smm/nn/sturniolo)	YKLVVVGAGSVGKSA	17		0.4351	Non-Toxin	POSITIVE	NON-ALLERGEN	2.8	9.7	-18.97	116.67	0.82
HLA-DRB1*11:01	G12S+G13C	Consensus (smm/nn/sturniolo)	YKLVVVGASCVGKSA	17		0.49	Non-Toxin	POSITIVE	NON-ALLERGEN	2.8	9.2	-2.26	116.67	1.013
HLA-DPA1*02:01/DPB1*14:01	G12C	NetMHCIIpan	EYKLVVVGACGVGKS	18		0.585	Non-Toxin	POSITIVE	NON-ALLERGEN	1	8.27	10.33	110	0.687
HLA-DRB1*11:01	G13S	Consensus (smm/nn/sturniolo)	EYKLVVVGAGSVGKS	18		0.4525	Non-Toxin	POSITIVE	NON-ALLERGEN	1	8.59	-18.97	110	0.467
HLA-DRB1*11:01	G12D	Consensus (smm/nn/sturniolo)	MTEYKLVVVGADGVG	18		0.4994	Non-Toxin	POSITIVE	NON-ALLERGEN	30	4.37	-8.05	110	0.68
HLA-DRB1*12:01	Q61L+E62G	Consensus (smm/nn)	TCLLDILDTAGLGEY	18		0.8138	Non-Toxin	POSITIVE	NON-ALLERGEN	7.2	3.49	19.97	136.67	0.667
HLA-DRB1*07:01	G12C+G13S	Consensus (comb.lib./smm/nn)	EYKLVVVGACSVGKS	19		0.5979	Non-Toxin	POSITIVE	NON-ALLERGEN	1	8.27	10.33	110	0.66
HLA-DQA1*04:01/DQB1*04:02	Q61L+E62G	Consensus (comb.lib./smm/nn)	LLDILDTAGLGEYSA	19		0.7927	Non-Toxin	POSITIVE	NON-ALLERGEN	5.5	3.49	7.13	143.33	0.613
HLA-DPA1*02:01/DPB1*14:01	G12C+G13D	NetMHCIIpan	MTEYKLVVVGACDVG	19		0.6594	Non-Toxin	POSITIVE	NON-ALLERGEN	30	4.37	39.75	110	0.873
HLA-DQA1*01:02/DQB1*06:02	G12C+G13D	Consensus (comb.lib./smm/nn)	MTEYKLVVVGACDVG	19		0.6594	Non-Toxin	POSITIVE	NON-ALLERGEN	30	4.37	39.75	110	0.873
HLA-DQA1*01:02/DQB1*06:02	G12D	Consensus (comb.lib./smm/nn)	MTEYKLVVVGADGVG	19		0.4994	Non-Toxin	POSITIVE	NON-ALLERGEN	30	4.37	-8.05	110	0.68
HLA-DRB1*01:01	G12C	Consensus (comb.lib./smm/nn)	TEYKLVVVGACGVGK	19		0.5167	Non-Toxin	POSITIVE	NON-ALLERGEN	7.2	7.85	23.17	110	0.693
HLA-DRB1*11:01	G12C	Consensus (smm/nn/sturniolo)	TEYKLVVVGACGVGK	19		0.5167	Non-Toxin	POSITIVE	NON-ALLERGEN	7.2	7.85	23.17	110	0.693
HLA-DRB1*07:01	G12C+G13S	Consensus (comb.lib./smm/nn)	TEYKLVVVGACSVGK	19		0.5938	Non-Toxin	POSITIVE	NON-ALLERGEN	7.2	7.85	23.17	110	0.667
HLA-DRB1*04:01	G12S+G13C	Consensus (smm/nn/sturniolo)	TEYKLVVVGASCVGK	19		0.4185	Non-Toxin	POSITIVE	NON-ALLERGEN	7.2	7.85	10.58	110	0.667
HLA-DRB1*04:05	G12S+G13C	Consensus (smm/nn/sturniolo)	TEYKLVVVGASCVGK	19		0.4185	Non-Toxin	POSITIVE	NON-ALLERGEN	7.2	7.85	10.58	110	0.667
HLA-DPA1*02:01/DPB1*14:01	G12C+G13S	NetMHCIIpan	YKLVVVGACSVGKSA	19		0.5805	Non-Toxin	POSITIVE	NON-ALLERGEN	2.8	9.2	10.33	116.67	1.013
HLA-DRB1*07:01	G12C+G13S	Consensus (comb.lib./smm/nn)	YKLVVVGACSVGKSA	19		0.5805	Non-Toxin	POSITIVE	NON-ALLERGEN	2.8	9.2	10.33	116.67	1.013
HLA-DRB1*04:05	G12D+G13R	Consensus (smm/nn/sturniolo)	YKLVVVGADRVGKSA	19		0.8575	Non-Toxin	POSITIVE	NON-ALLERGEN	2.8	9.7	-29.65	116.67	0.367
HLA-DRB3*02:02	G12S+G13C	NetMHCIIpan	YKLVVVGASCVGKSA	19		0.49	Non-Toxin	POSITIVE	NON-ALLERGEN	2.8	9.2	-2.26	116.67	1.013
HLA-DRB1*07:01	G12C	Consensus (comb.lib./smm/nn)	EYKLVVVGACGVGKS	20		0.585	Non-Toxin	POSITIVE	NON-ALLERGEN	1	8.27	10.33	110	0.687
HLA-DQA1*03:01/DQB1*03:02	Q61L+E62G	Consensus (comb.lib./smm/nn)	LLDILDTAGLGEYSA	20		0.7927	Non-Toxin	POSITIVE	NON-ALLERGEN	5.5	3.49	7.13	143.33	0.613
HLA-DRB1*04:05	G12C+G13D	Consensus (smm/nn/sturniolo)	MTEYKLVVVGACDVG	20		0.6594	Non-Toxin	POSITIVE	NON-ALLERGEN	30	4.37	39.75	110	0.873
HLA-DRB1*07:01	G12C+G13D	Consensus (comb.lib./smm/nn)	MTEYKLVVVGACDVG	20		0.6594	Non-Toxin	POSITIVE	NON-ALLERGEN	30	4.37	39.75	110	0.873
HLA-DQA1*04:01/DQB1*04:02	Q61L+E62G	Consensus (comb.lib./smm/nn)	TCLLDILDTAGLGEY	20		0.8138	Non-Toxin	POSITIVE	NON-ALLERGEN	7.2	3.49	19.97	136.67	0.667
HLA-DRB1*07:01	G12C	Consensus (comb.lib./smm/nn)	TEYKLVVVGACGVGK	20		0.5167	Non-Toxin	POSITIVE	NON-ALLERGEN	7.2	7.85	23.17	110	0.693
HLA-DRB1*07:01	G12C	Consensus (comb.lib./smm/nn)	YKLVVVGACGVGKSA	20		0.5465	Non-Toxin	POSITIVE	NON-ALLERGEN	2.8	9.2	10.33	116.67	1.04
HLA-DQA1*04:01/DQB1*04:02	Q61L+E62G	Consensus (comb.lib./smm/nn)	DILDTAGLGEYSAMR	21		0.7269	Non-Toxin	POSITIVE	NON-ALLERGEN	1.1	4.03	2.1	91.33	-0.067
HLA-DRB1*04:01	G12C+G13S	Consensus (smm/nn/sturniolo)	EYKLVVVGACSVGKS	21		0.5979	Non-Toxin	POSITIVE	NON-ALLERGEN	1	8.27	10.33	110	0.66
HLA-DRB1*04:01	G12S+G13C	Consensus (smm/nn/sturniolo)	EYKLVVVGASCVGKS	21		0.5179	Non-Toxin	POSITIVE	NON-ALLERGEN	1	8.27	-2.26	110	0.66
HLA-DQA1*05:01/DQB1*02:01	G12D	Consensus (comb.lib./smm/nn)	MTEYKLVVVGADGVG	21		0.4994	Non-Toxin	POSITIVE	NON-ALLERGEN	30	4.37	-8.05	110	0.68
HLA-DQA1*05:01/DQB1*03:01	G12D	Consensus (comb.lib./smm/nn)	MTEYKLVVVGADGVG	21		0.4994	Non-Toxin	POSITIVE	NON-ALLERGEN	30	4.37	-8.05	110	0.68
HLA-DRB1*09:01	G12D	Consensus (comb.lib./smm/nn)	MTEYKLVVVGADGVG	21		0.4994	Non-Toxin	POSITIVE	NON-ALLERGEN	30	4.37	-8.05	110	0.68
HLA-DRB1*04:01	Q61L+E62G	Consensus (smm/nn/sturniolo)	TCLLDILDTAGLGEY	21		0.8138	Non-Toxin	POSITIVE	NON-ALLERGEN	7.2	3.49	19.97	136.67	0.667
HLA-DRB1*13:02	G13S	Consensus (smm/nn/sturniolo)	EYKLVVVGAGSVGKS	22		0.4525	Non-Toxin	POSITIVE	NON-ALLERGEN	1	8.59	-18.97	110	0.467
HLA-DQA1*03:01/DQB1*03:02	A59T+Q61L+E62G	Consensus (comb.lib./smm/nn)	LLDILDTTGLGEYSA	22		0.75	Non-Toxin	POSITIVE	NON-ALLERGEN	5.5	3.49	1.47	136.67	0.447
HLA-DRB1*01:01	Q61L+E62G	Consensus (comb.lib./smm/nn)	TCLLDILDTAGLGEY	22		0.8138	Non-Toxin	POSITIVE	NON-ALLERGEN	7.2	3.49	19.97	136.67	0.667
HLA-DRB1*09:01	G12S+G13C	Consensus (comb.lib./smm/nn)	TEYKLVVVGASCVGK	22		0.4185	Non-Toxin	POSITIVE	NON-ALLERGEN	7.2	7.85	10.58	110	0.667
HLA-DRB3*02:02	G13S	NetMHCIIpan	EYKLVVVGAGSVGKS	23		0.4525	Non-Toxin	POSITIVE	NON-ALLERGEN	1	8.59	-18.97	110	0.467
HLA-DRB1*09:01	G12S+G13C	Consensus (comb.lib./smm/nn)	EYKLVVVGASCVGKS	23		0.5179	Non-Toxin	POSITIVE	NON-ALLERGEN	1	8.27	-2.26	110	0.66
HLA-DRB1*08:02	G12C+G13D	Consensus (smm/nn/sturniolo)	MTEYKLVVVGACDVG	23		0.6594	Non-Toxin	POSITIVE	NON-ALLERGEN	30	4.37	39.75	110	0.873
HLA-DRB1*11:01	G12C+G13D	Consensus (smm/nn/sturniolo)	MTEYKLVVVGACDVG	23		0.6594	Non-Toxin	POSITIVE	NON-ALLERGEN	30	4.37	39.75	110	0.873
HLA-DRB1*04:05	G12C+G13S	Consensus (smm/nn/sturniolo)	TEYKLVVVGACSVGK	23		0.5938	Non-Toxin	POSITIVE	NON-ALLERGEN	7.2	7.85	23.17	110	0.667
HLA-DRB1*08:02	G12C	Consensus (smm/nn/sturniolo)	YKLVVVGACGVGKSA	23		0.5465	Non-Toxin	POSITIVE	NON-ALLERGEN	2.8	9.2	10.33	116.67	1.04
HLA-DRB1*04:01	G12C+G13S	Consensus (smm/nn/sturniolo)	YKLVVVGACSVGKSA	23		0.5805	Non-Toxin	POSITIVE	NON-ALLERGEN	2.8	9.2	10.33	116.67	1.013
HLA-DRB1*13:02	G12D+G13R	Consensus (smm/nn/sturniolo)	YKLVVVGADRVGKSA	23		0.8575	Non-Toxin	POSITIVE	NON-ALLERGEN	2.8	9.7	-29.65	116.67	0.367
HLA-DQA1*01:02/DQB1*06:02	G12S+G13C	Consensus (comb.lib./smm/nn)	YKLVVVGASCVGKSA	23		0.49	Non-Toxin	POSITIVE	NON-ALLERGEN	2.8	9.2	-2.26	116.67	1.013
HLA-DQA1*05:01/DQB1*03:01	Q61L+E62G	Consensus (comb.lib./smm/nn)	DILDTAGLGEYSAMR	24		0.7269	Non-Toxin	POSITIVE	NON-ALLERGEN	1.1	4.03	2.1	91.33	-0.067
HLA-DRB1*13:02	G12S+G13C	Consensus (smm/nn/sturniolo)	EYKLVVVGASCVGKS	24		0.5179	Non-Toxin	POSITIVE	NON-ALLERGEN	1	8.27	-2.26	110	0.66
HLA-DRB1*03:01	Q61L+E62G	Consensus (smm/nn/sturniolo)	TCLLDILDTAGLGEY	24		0.8138	Non-Toxin	POSITIVE	NON-ALLERGEN	7.2	3.49	19.97	136.67	0.667
HLA-DRB1*13:02	G12S+G13C	Consensus (smm/nn/sturniolo)	TEYKLVVVGASCVGK	24		0.4185	Non-Toxin	POSITIVE	NON-ALLERGEN	7.2	7.85	10.58	110	0.667
HLA-DQA1*05:01/DQB1*03:01	G12D+G13R	Consensus (comb.lib./smm/nn)	YKLVVVGADRVGKSA	24		0.8575	Non-Toxin	POSITIVE	NON-ALLERGEN	2.8	9.7	-29.65	116.67	0.367
HLA-DRB1*09:01	G12D+G13R	Consensus (comb.lib./smm/nn)	YKLVVVGADRVGKSA	24		0.8575	Non-Toxin	POSITIVE	NON-ALLERGEN	2.8	9.7	-29.65	116.67	0.367
HLA-DRB1*13:02	G12S+G13C	Consensus (smm/nn/sturniolo)	YKLVVVGASCVGKSA	24		0.49	Non-Toxin	POSITIVE	NON-ALLERGEN	2.8	9.2	-2.26	116.67	1.013
HLA-DRB1*12:01	Q61L+E62G	Consensus (smm/nn)	LLDILDTAGLGEYSA	25		0.7927	Non-Toxin	POSITIVE	NON-ALLERGEN	5.5	3.49	7.13	143.33	0.613
HLA-DRB1*04:01	G12C+G13S	Consensus (smm/nn/sturniolo)	TEYKLVVVGACSVGK	25		0.5938	Non-Toxin	POSITIVE	NON-ALLERGEN	7.2	7.85	23.17	110	0.667
HLA-DRB3*02:02	G12C+G13S	NetMHCIIpan	TEYKLVVVGACSVGK	25		0.5938	Non-Toxin	POSITIVE	NON-ALLERGEN	7.2	7.85	23.17	110	0.667
HLA-DRB1*03:01	G12S+G13R	Consensus (smm/nn/sturniolo)	TEYKLVVVGASRVGK	25		0.6436	Non-Toxin	POSITIVE	NON-ALLERGEN	7.2	9.7	6.71	110	0.2
HLA-DRB1*04:01	G12S+G13C	Consensus (smm/nn/sturniolo)	YKLVVVGASCVGKSA	25		0.49	Non-Toxin	POSITIVE	NON-ALLERGEN	2.8	9.2	-2.26	116.67	1.013
HLA-DRB1*11:01	G12C+G13S	Consensus (smm/nn/sturniolo)	EYKLVVVGACSVGKS	26		0.5979	Non-Toxin	POSITIVE	NON-ALLERGEN	1	8.27	10.33	110	0.66
HLA-DRB3*02:02	G12C+G13S	NetMHCIIpan	EYKLVVVGACSVGKS	26		0.5979	Non-Toxin	POSITIVE	NON-ALLERGEN	1	8.27	10.33	110	0.66
HLA-DQA1*05:01/DQB1*02:01	G12C+G13D	Consensus (comb.lib./smm/nn)	MTEYKLVVVGACDVG	26		0.6594	Non-Toxin	POSITIVE	NON-ALLERGEN	30	4.37	39.75	110	0.873
HLA-DRB1*15:01	G12D+G13R	Consensus (smm/nn/sturniolo)	YKLVVVGADRVGKSA	26		0.8575	Non-Toxin	POSITIVE	NON-ALLERGEN	2.8	9.7	-29.65	116.67	0.367
HLA-DRB1*13:02	G13S	Consensus (smm/nn/sturniolo)	YKLVVVGAGSVGKSA	26		0.4351	Non-Toxin	POSITIVE	NON-ALLERGEN	2.8	9.7	-18.97	116.67	0.82
HLA-DQA1*03:01/DQB1*03:02	Q61L+E62G	Consensus (comb.lib./smm/nn)	DILDTAGLGEYSAMR	27		0.7269	Non-Toxin	POSITIVE	NON-ALLERGEN	1.1	4.03	2.1	91.33	-0.067
HLA-DRB1*11:01	G12C	Consensus (smm/nn/sturniolo)	EYKLVVVGACGVGKS	27		0.585	Non-Toxin	POSITIVE	NON-ALLERGEN	1	8.27	10.33	110	0.687
HLA-DQA1*01:02/DQB1*06:02	G12S+G13C	Consensus (comb.lib./smm/nn)	EYKLVVVGASCVGKS	27		0.5179	Non-Toxin	POSITIVE	NON-ALLERGEN	1	8.27	-2.26	110	0.66
HLA-DRB1*04:05	G12S+G13C	Consensus (smm/nn/sturniolo)	EYKLVVVGASCVGKS	27		0.5179	Non-Toxin	POSITIVE	NON-ALLERGEN	1	8.27	-2.26	110	0.66
HLA-DQA1*05:01/DQB1*03:01	G12C+G13D	Consensus (comb.lib./smm/nn)	MTEYKLVVVGACDVG	27		0.6594	Non-Toxin	POSITIVE	NON-ALLERGEN	30	4.37	39.75	110	0.873
HLA-DQA1*03:01/DQB1*03:02	G12D	Consensus (comb.lib./smm/nn)	MTEYKLVVVGADGVG	27		0.4994	Non-Toxin	POSITIVE	NON-ALLERGEN	30	4.37	-8.05	110	0.68
HLA-DQA1*03:01/DQB1*03:02	Q61L+E62G	Consensus (comb.lib./smm/nn)	TCLLDILDTAGLGEY	27		0.8138	Non-Toxin	POSITIVE	NON-ALLERGEN	7.2	3.49	19.97	136.67	0.667
HLA-DRB1*09:01	G12C	Consensus (comb.lib./smm/nn)	TEYKLVVVGACGVGK	27		0.5167	Non-Toxin	POSITIVE	NON-ALLERGEN	7.2	7.85	23.17	110	0.693
HLA-DRB1*09:01	G12C+G13S	Consensus (comb.lib./smm/nn)	TEYKLVVVGACSVGK	27		0.5938	Non-Toxin	POSITIVE	NON-ALLERGEN	7.2	7.85	23.17	110	0.667
HLA-DRB1*04:01	G12D+G13R	Consensus (smm/nn/sturniolo)	YKLVVVGADRVGKSA	27		0.8575	Non-Toxin	POSITIVE	NON-ALLERGEN	2.8	9.7	-29.65	116.67	0.367
HLA-DRB1*11:01	G13S	Consensus (smm/nn/sturniolo)	YKLVVVGAGSVGKSA	27		0.4351	Non-Toxin	POSITIVE	NON-ALLERGEN	2.8	9.7	-18.97	116.67	0.82
HLA-DQA1*01:02/DQB1*06:02	G12C+G13S	Consensus (comb.lib./smm/nn)	EYKLVVVGACSVGKS	28		0.5979	Non-Toxin	POSITIVE	NON-ALLERGEN	1	8.27	10.33	110	0.66
HLA-DRB1*04:05	G12C+G13S	Consensus (smm/nn/sturniolo)	EYKLVVVGACSVGKS	28		0.5979	Non-Toxin	POSITIVE	NON-ALLERGEN	1	8.27	10.33	110	0.66
HLA-DRB1*15:01	G12D	Consensus (smm/nn/sturniolo)	MTEYKLVVVGADGVG	28		0.4994	Non-Toxin	POSITIVE	NON-ALLERGEN	30	4.37	-8.05	110	0.68
HLA-DRB1*04:01	Q61L+E62G	Consensus (smm/nn/sturniolo)	LLDILDTAGLGEYSA	29		0.7927	Non-Toxin	POSITIVE	NON-ALLERGEN	5.5	3.49	7.13	143.33	0.613
HLA-DRB1*12:01	A59T+Q61L+E62G	Consensus (smm/nn)	LLDILDTTGLGEYSA	29		0.75	Non-Toxin	POSITIVE	NON-ALLERGEN	5.5	3.49	1.47	136.67	0.447
HLA-DQA1*05:01/DQB1*02:01	Q61L+E62G	Consensus (comb.lib./smm/nn)	TCLLDILDTAGLGEY	29		0.8138	Non-Toxin	POSITIVE	NON-ALLERGEN	7.2	3.49	19.97	136.67	0.667
HLA-DRB1*07:01	G12D+G13R	Consensus (comb.lib./smm/nn)	YKLVVVGADRVGKSA	29		0.8575	Non-Toxin	POSITIVE	NON-ALLERGEN	2.8	9.7	-29.65	116.67	0.367
HLA-DRB3*02:02	G13S	NetMHCIIpan	YKLVVVGAGSVGKSA	29		0.4351	Non-Toxin	POSITIVE	NON-ALLERGEN	2.8	9.7	-18.97	116.67	0.82
HLA-DRB1*09:01	G12C+G13S	Consensus (comb.lib./smm/nn)	EYKLVVVGACSVGKS	30		0.5979	Non-Toxin	POSITIVE	NON-ALLERGEN	1	8.27	10.33	110	0.66
HLA-DRB1*04:01	G13S	Consensus (smm/nn/sturniolo)	EYKLVVVGAGSVGKS	30		0.4525	Non-Toxin	POSITIVE	NON-ALLERGEN	1	8.59	-18.97	110	0.467
HLA-DQA1*05:01/DQB1*03:01	Q61L+E62G	Consensus (comb.lib./smm/nn)	LLDILDTAGLGEYSA	30		0.7927	Non-Toxin	POSITIVE	NON-ALLERGEN	5.5	3.49	7.13	143.33	0.613
HLA-DRB1*01:01	G12C+G13D	Consensus (comb.lib./smm/nn)	MTEYKLVVVGACDVG	30		0.6594	Non-Toxin	POSITIVE	NON-ALLERGEN	30	4.37	39.75	110	0.873
HLA-DRB1*01:01	G12D	Consensus (comb.lib./smm/nn)	MTEYKLVVVGADGVG	30		0.4994	Non-Toxin	POSITIVE	NON-ALLERGEN	30	4.37	-8.05	110	0.68
HLA-DRB1*07:01	G12D	Consensus (comb.lib./smm/nn)	MTEYKLVVVGADGVG	30		0.4994	Non-Toxin	POSITIVE	NON-ALLERGEN	30	4.37	-8.05	110	0.68
HLA-DRB4*01:01	G12D	Consensus (comb.lib./smm/nn)	MTEYKLVVVGADGVG	30		0.4994	Non-Toxin	POSITIVE	NON-ALLERGEN	30	4.37	-8.05	110	0.68
HLA-DRB1*04:01	A59T+Q61L+E62G	Consensus (smm/nn/sturniolo)	LLDILDTTGLGEYSA	31		0.75	Non-Toxin	POSITIVE	NON-ALLERGEN	5.5	3.49	1.47	136.67	0.447
HLA-DQA1*03:01/DQB1*03:02	G12C+G13D	Consensus (comb.lib./smm/nn)	MTEYKLVVVGACDVG	31		0.6594	Non-Toxin	POSITIVE	NON-ALLERGEN	30	4.37	39.75	110	0.873
HLA-DRB3*01:01	Q61L+E62G	Consensus (comb.lib./smm/nn)	TCLLDILDTAGLGEY	31		0.8138	Non-Toxin	POSITIVE	NON-ALLERGEN	7.2	3.49	19.97	136.67	0.667
HLA-DQA1*01:02/DQB1*06:02	G12S+G13C	Consensus (comb.lib./smm/nn)	TEYKLVVVGASCVGK	31		0.4185	Non-Toxin	POSITIVE	NON-ALLERGEN	7.2	7.85	10.58	110	0.667
HLA-DRB1*09:01	G12S+G13C	Consensus (comb.lib./smm/nn)	YKLVVVGASCVGKSA	31		0.49	Non-Toxin	POSITIVE	NON-ALLERGEN	2.8	9.2	-2.26	116.67	1.013
HLA-DRB1*09:01	G12C	Consensus (comb.lib./smm/nn)	EYKLVVVGACGVGKS	32		0.585	Non-Toxin	POSITIVE	NON-ALLERGEN	1	8.27	10.33	110	0.687
HLA-DQA1*01:02/DQB1*06:02	G12S+G13R	Consensus (comb.lib./smm/nn)	TEYKLVVVGASRVGK	32		0.6436	Non-Toxin	POSITIVE	NON-ALLERGEN	7.2	9.7	6.71	110	0.2
HLA-DRB1*09:01	G12C	Consensus (comb.lib./smm/nn)	YKLVVVGACGVGKSA	32		0.5465	Non-Toxin	POSITIVE	NON-ALLERGEN	2.8	9.2	10.33	116.67	1.04
HLA-DQA1*05:01/DQB1*02:01	G12D+G13R	Consensus (comb.lib./smm/nn)	YKLVVVGADRVGKSA	32		0.8575	Non-Toxin	POSITIVE	NON-ALLERGEN	2.8	9.7	-29.65	116.67	0.367
HLA-DQA1*01:02/DQB1*06:02	G13S	Consensus (comb.lib./smm/nn)	EYKLVVVGAGSVGKS	33		0.4525	Non-Toxin	POSITIVE	NON-ALLERGEN	1	8.59	-18.97	110	0.467
HLA-DRB3*02:02	G12D	NetMHCIIpan	MTEYKLVVVGADGVG	33		0.4994	Non-Toxin	POSITIVE	NON-ALLERGEN	30	4.37	-8.05	110	0.68
HLA-DRB3*02:02	G12C+G13S	NetMHCIIpan	YKLVVVGACSVGKSA	33		0.5805	Non-Toxin	POSITIVE	NON-ALLERGEN	2.8	9.2	10.33	116.67	1.013
HLA-DRB1*04:01	G13S	Consensus (smm/nn/sturniolo)	YKLVVVGAGSVGKSA	33		0.4351	Non-Toxin	POSITIVE	NON-ALLERGEN	2.8	9.7	-18.97	116.67	0.82
HLA-DRB1*15:01	G12C+G13S	Consensus (smm/nn/sturniolo)	TEYKLVVVGACSVGK	34		0.5938	Non-Toxin	POSITIVE	NON-ALLERGEN	7.2	7.85	23.17	110	0.667
HLA-DPA1*02:01/DPB1*14:01	G12C	NetMHCIIpan	YKLVVVGACGVGKSA	34		0.5465	Non-Toxin	POSITIVE	NON-ALLERGEN	2.8	9.2	10.33	116.67	1.04
HLA-DQA1*01:02/DQB1*06:02	G12C	Consensus (comb.lib./smm/nn)	EYKLVVVGACGVGKS	35		0.585	Non-Toxin	POSITIVE	NON-ALLERGEN	1	8.27	10.33	110	0.687
HLA-DRB1*15:01	G12C+G13S	Consensus (smm/nn/sturniolo)	EYKLVVVGACSVGKS	35		0.5979	Non-Toxin	POSITIVE	NON-ALLERGEN	1	8.27	10.33	110	0.66
HLA-DRB1*04:05	G12C	Consensus (smm/nn/sturniolo)	TEYKLVVVGACGVGK	35		0.5167	Non-Toxin	POSITIVE	NON-ALLERGEN	7.2	7.85	23.17	110	0.693
HLA-DPA1*01:03/DPB1*04:01	G12S+G13R	NetMHCIIpan	TEYKLVVVGASRVGK	35		0.6436	Non-Toxin	POSITIVE	NON-ALLERGEN	7.2	9.7	6.71	110	0.2
HLA-DRB1*12:01	G12S+G13R	Consensus (smm/nn)	TEYKLVVVGASRVGK	35		0.6436	Non-Toxin	POSITIVE	NON-ALLERGEN	7.2	9.7	6.71	110	0.2
HLA-DRB1*09:01	G12C+G13S	Consensus (comb.lib./smm/nn)	YKLVVVGACSVGKSA	35		0.5805	Non-Toxin	POSITIVE	NON-ALLERGEN	2.8	9.2	10.33	116.67	1.013
HLA-DRB1*11:01	G12C+G13S	Consensus (smm/nn/sturniolo)	YKLVVVGACSVGKSA	35		0.5805	Non-Toxin	POSITIVE	NON-ALLERGEN	2.8	9.2	10.33	116.67	1.013
HLA-DRB1*01:01	Q61L+E62G	Consensus (comb.lib./smm/nn)	LLDILDTAGLGEYSA	36		0.7927	Non-Toxin	POSITIVE	NON-ALLERGEN	5.5	3.49	7.13	143.33	0.613
HLA-DRB3*01:01	Q61L+E62G	Consensus (comb.lib./smm/nn)	LLDILDTAGLGEYSA	36		0.7927	Non-Toxin	POSITIVE	NON-ALLERGEN	5.5	3.49	7.13	143.33	0.613
HLA-DRB3*01:01	G12D	Consensus (comb.lib./smm/nn)	MTEYKLVVVGADGVG	36		0.4994	Non-Toxin	POSITIVE	NON-ALLERGEN	30	4.37	-8.05	110	0.68
HLA-DQA1*01:02/DQB1*06:02	G12C	Consensus (comb.lib./smm/nn)	TEYKLVVVGACGVGK	36		0.5167	Non-Toxin	POSITIVE	NON-ALLERGEN	7.2	7.85	23.17	110	0.693
HLA-DQA1*01:02/DQB1*06:02	G12C+G13S	Consensus (comb.lib./smm/nn)	TEYKLVVVGACSVGK	36		0.5938	Non-Toxin	POSITIVE	NON-ALLERGEN	7.2	7.85	23.17	110	0.667
HLA-DRB1*04:05	G12C+G13S	Consensus (smm/nn/sturniolo)	YKLVVVGACSVGKSA	36		0.5805	Non-Toxin	POSITIVE	NON-ALLERGEN	2.8	9.2	10.33	116.67	1.013
HLA-DRB1*13:02	G12C+G13S	Consensus (smm/nn/sturniolo)	EYKLVVVGACSVGKS	37		0.5979	Non-Toxin	POSITIVE	NON-ALLERGEN	1	8.27	10.33	110	0.66
HLA-DQA1*05:01/DQB1*02:01	Q61L+E62G	Consensus (comb.lib./smm/nn)	LLDILDTAGLGEYSA	37		0.7927	Non-Toxin	POSITIVE	NON-ALLERGEN	5.5	3.49	7.13	143.33	0.613
HLA-DRB1*15:01	G12C+G13D	Consensus (smm/nn/sturniolo)	MTEYKLVVVGACDVG	37		0.6594	Non-Toxin	POSITIVE	NON-ALLERGEN	30	4.37	39.75	110	0.873
HLA-DRB1*13:02	G12C+G13S	Consensus (smm/nn/sturniolo)	TEYKLVVVGACSVGK	37		0.5938	Non-Toxin	POSITIVE	NON-ALLERGEN	7.2	7.85	23.17	110	0.667
HLA-DRB1*13:02	G12C	Consensus (smm/nn/sturniolo)	EYKLVVVGACGVGKS	38		0.585	Non-Toxin	POSITIVE	NON-ALLERGEN	1	8.27	10.33	110	0.687
HLA-DRB1*13:02	G12C	Consensus (smm/nn/sturniolo)	TEYKLVVVGACGVGK	38		0.5167	Non-Toxin	POSITIVE	NON-ALLERGEN	7.2	7.85	23.17	110	0.693
HLA-DRB1*15:01	G12C	Consensus (smm/nn/sturniolo)	TEYKLVVVGACGVGK	38		0.5167	Non-Toxin	POSITIVE	NON-ALLERGEN	7.2	7.85	23.17	110	0.693
HLA-DQA1*03:01/DQB1*03:02	G12C+G13S	Consensus (comb.lib./smm/nn)	TEYKLVVVGACSVGK	38		0.5938	Non-Toxin	POSITIVE	NON-ALLERGEN	7.2	7.85	23.17	110	0.667
HLA-DRB1*11:01	G12C	Consensus (smm/nn/sturniolo)	YKLVVVGACGVGKSA	38		0.5465	Non-Toxin	POSITIVE	NON-ALLERGEN	2.8	9.2	10.33	116.67	1.04
HLA-DRB1*13:02	G12C	Consensus (smm/nn/sturniolo)	YKLVVVGACGVGKSA	38		0.5465	Non-Toxin	POSITIVE	NON-ALLERGEN	2.8	9.2	10.33	116.67	1.04
HLA-DQA1*01:02/DQB1*06:02	G12C+G13S	Consensus (comb.lib./smm/nn)	YKLVVVGACSVGKSA	38		0.5805	Non-Toxin	POSITIVE	NON-ALLERGEN	2.8	9.2	10.33	116.67	1.013
HLA-DRB1*13:02	G12C+G13S	Consensus (smm/nn/sturniolo)	YKLVVVGACSVGKSA	38		0.5805	Non-Toxin	POSITIVE	NON-ALLERGEN	2.8	9.2	10.33	116.67	1.013
HLA-DQA1*01:02/DQB1*06:02	G13S	Consensus (comb.lib./smm/nn)	YKLVVVGAGSVGKSA	38		0.4351	Non-Toxin	POSITIVE	NON-ALLERGEN	2.8	9.7	-18.97	116.67	0.82
HLA-DQA1*04:01/DQB1*04:02	A59T+Q61L+E62G	Consensus (comb.lib./smm/nn)	LLDILDTTGLGEYSA	39		0.75	Non-Toxin	POSITIVE	NON-ALLERGEN	5.5	3.49	1.47	136.67	0.447
HLA-DRB1*09:01	G12C+G13D	Consensus (comb.lib./smm/nn)	MTEYKLVVVGACDVG	39		0.6594	Non-Toxin	POSITIVE	NON-ALLERGEN	30	4.37	39.75	110	0.873
HLA-DRB1*13:02	G12C+G13D	Consensus (smm/nn/sturniolo)	MTEYKLVVVGACDVG	39		0.6594	Non-Toxin	POSITIVE	NON-ALLERGEN	30	4.37	39.75	110	0.873
HLA-DRB5*01:01	G12D	Consensus (smm/nn/sturniolo)	MTEYKLVVVGADGVG	39		0.4994	Non-Toxin	POSITIVE	NON-ALLERGEN	30	4.37	-8.05	110	0.68
HLA-DRB1*11:01	Q61L+E62G	Consensus (smm/nn/sturniolo)	TCLLDILDTAGLGEY	39		0.8138	Non-Toxin	POSITIVE	NON-ALLERGEN	7.2	3.49	19.97	136.67	0.667
HLA-DRB3*02:02	G12C	NetMHCIIpan	TEYKLVVVGACGVGK	39		0.5167	Non-Toxin	POSITIVE	NON-ALLERGEN	7.2	7.85	23.17	110	0.693
HLA-DRB1*15:01	G12C+G13S	Consensus (smm/nn/sturniolo)	YKLVVVGACSVGKSA	39		0.5805	Non-Toxin	POSITIVE	NON-ALLERGEN	2.8	9.2	10.33	116.67	1.013
HLA-DRB1*04:05	Q61L+E62G	Consensus (smm/nn/sturniolo)	LLDILDTAGLGEYSA	40		0.7927	Non-Toxin	POSITIVE	NON-ALLERGEN	5.5	3.49	7.13	143.33	0.613
HLA-DRB3*02:02	G12C+G13D	NetMHCIIpan	MTEYKLVVVGACDVG	40		0.6594	Non-Toxin	POSITIVE	NON-ALLERGEN	30	4.37	39.75	110	0.873
HLA-DRB1*08:02	Q61L+E62G	Consensus (smm/nn/sturniolo)	TCLLDILDTAGLGEY	40		0.8138	Non-Toxin	POSITIVE	NON-ALLERGEN	7.2	3.49	19.97	136.67	0.667
HLA-DPA1*03:01/DPB1*04:02	G12S+G13R	Consensus (comb.lib./smm/nn)	TEYKLVVVGASRVGK	40		0.6436	Non-Toxin	POSITIVE	NON-ALLERGEN	7.2	9.7	6.71	110	0.2
HLA-DRB3*01:01	G12S+G13R	Consensus (comb.lib./smm/nn)	TEYKLVVVGASRVGK	40		0.6436	Non-Toxin	POSITIVE	NON-ALLERGEN	7.2	9.7	6.71	110	0.2
HLA-DRB1*04:05	G12S+G13C	Consensus (smm/nn/sturniolo)	YKLVVVGASCVGKSA	40		0.49	Non-Toxin	POSITIVE	NON-ALLERGEN	2.8	9.2	-2.26	116.67	1.013
HLA-DRB1*15:01	G12C	Consensus (smm/nn/sturniolo)	EYKLVVVGACGVGKS	41		0.585	Non-Toxin	POSITIVE	NON-ALLERGEN	1	8.27	10.33	110	0.687
HLA-DRB5*01:01	G12C+G13D	Consensus (smm/nn/sturniolo)	MTEYKLVVVGACDVG	41		0.6594	Non-Toxin	POSITIVE	NON-ALLERGEN	30	4.37	39.75	110	0.873
HLA-DPA1*01:03/DPB1*04:01	Q61L+E62G	NetMHCIIpan	TCLLDILDTAGLGEY	41		0.8138	Non-Toxin	POSITIVE	NON-ALLERGEN	7.2	3.49	19.97	136.67	0.667
HLA-DRB1*07:01	Q61L+E62G	Consensus (comb.lib./smm/nn)	TCLLDILDTAGLGEY	41		0.8138	Non-Toxin	POSITIVE	NON-ALLERGEN	7.2	3.49	19.97	136.67	0.667
HLA-DRB3*02:02	G12C	NetMHCIIpan	EYKLVVVGACGVGKS	42		0.585	Non-Toxin	POSITIVE	NON-ALLERGEN	1	8.27	10.33	110	0.687
HLA-DRB1*04:05	G13S	Consensus (smm/nn/sturniolo)	EYKLVVVGAGSVGKS	42		0.4525	Non-Toxin	POSITIVE	NON-ALLERGEN	1	8.59	-18.97	110	0.467
HLA-DRB4*01:01	G12S+G13C	Consensus (comb.lib./smm/nn)	EYKLVVVGASCVGKS	42		0.5179	Non-Toxin	POSITIVE	NON-ALLERGEN	1	8.27	-2.26	110	0.66
HLA-DRB1*07:01	A59T+Q61L+E62G	Consensus (comb.lib./smm/nn)	LLDILDTTGLGEYSA	42		0.75	Non-Toxin	POSITIVE	NON-ALLERGEN	5.5	3.49	1.47	136.67	0.447
HLA-DPA1*01:03/DPB1*04:01	G12C+G13D	NetMHCIIpan	MTEYKLVVVGACDVG	42		0.6594	Non-Toxin	POSITIVE	NON-ALLERGEN	30	4.37	39.75	110	0.873
HLA-DQA1*04:01/DQB1*04:02	G12D	Consensus (comb.lib./smm/nn)	MTEYKLVVVGADGVG	42		0.4994	Non-Toxin	POSITIVE	NON-ALLERGEN	30	4.37	-8.05	110	0.68
HLA-DRB3*01:01	G12C+G13S	Consensus (comb.lib./smm/nn)	TEYKLVVVGACSVGK	42		0.5938	Non-Toxin	POSITIVE	NON-ALLERGEN	7.2	7.85	23.17	110	0.667
HLA-DRB4*01:01	G12S+G13C	Consensus (comb.lib./smm/nn)	TEYKLVVVGASCVGK	42		0.4185	Non-Toxin	POSITIVE	NON-ALLERGEN	7.2	7.85	10.58	110	0.667
HLA-DRB4*01:01	G12S+G13C	Consensus (comb.lib./smm/nn)	YKLVVVGASCVGKSA	42		0.49	Non-Toxin	POSITIVE	NON-ALLERGEN	2.8	9.2	-2.26	116.67	1.013
HLA-DPA1*02:01/DPB1*01:01	A59T+Q61L+E62G	Consensus (comb.lib./smm/nn)	LLDILDTTGLGEYSA	43		0.75	Non-Toxin	POSITIVE	NON-ALLERGEN	5.5	3.49	1.47	136.67	0.447
HLA-DQA1*05:01/DQB1*02:01	A59T+Q61L+E62G	Consensus (comb.lib./smm/nn)	LLDILDTTGLGEYSA	43		0.75	Non-Toxin	POSITIVE	NON-ALLERGEN	5.5	3.49	1.47	136.67	0.447
HLA-DPA1*03:01/DPB1*04:02	Q61L+E62G	Consensus (comb.lib./smm/nn)	TCLLDILDTAGLGEY	43		0.8138	Non-Toxin	POSITIVE	NON-ALLERGEN	7.2	3.49	19.97	136.67	0.667
HLA-DRB1*12:01	G12C+G13S	Consensus (smm/nn)	TEYKLVVVGACSVGK	43		0.5938	Non-Toxin	POSITIVE	NON-ALLERGEN	7.2	7.85	23.17	110	0.667
HLA-DRB1*15:01	G12C	Consensus (smm/nn/sturniolo)	YKLVVVGACGVGKSA	43		0.5465	Non-Toxin	POSITIVE	NON-ALLERGEN	2.8	9.2	10.33	116.67	1.04
HLA-DRB3*01:01	G12C+G13D	Consensus (comb.lib./smm/nn)	MTEYKLVVVGACDVG	44		0.6594	Non-Toxin	POSITIVE	NON-ALLERGEN	30	4.37	39.75	110	0.873
HLA-DRB3*01:01	G12C	Consensus (comb.lib./smm/nn)	TEYKLVVVGACGVGK	44		0.5167	Non-Toxin	POSITIVE	NON-ALLERGEN	7.2	7.85	23.17	110	0.693
HLA-DPA1*01:03/DPB1*04:01	G12C+G13S	NetMHCIIpan	TEYKLVVVGACSVGK	44		0.5938	Non-Toxin	POSITIVE	NON-ALLERGEN	7.2	7.85	23.17	110	0.667
HLA-DRB3*01:01	G12S+G13C	Consensus (comb.lib./smm/nn)	TEYKLVVVGASCVGK	44		0.4185	Non-Toxin	POSITIVE	NON-ALLERGEN	7.2	7.85	10.58	110	0.667
HLA-DRB1*12:01	G12C+G13S	Consensus (smm/nn)	EYKLVVVGACSVGKS	44.5		0.5979	Non-Toxin	POSITIVE	NON-ALLERGEN	1	8.27	10.33	110	0.66
HLA-DRB1*12:01	G12C+G13D	Consensus (smm/nn)	MTEYKLVVVGACDVG	44.5		0.6594	Non-Toxin	POSITIVE	NON-ALLERGEN	30	4.37	39.75	110	0.873
HLA-DRB1*07:01	Q61L+E62G	Consensus (comb.lib./smm/nn)	LLDILDTAGLGEYSA	45		0.7927	Non-Toxin	POSITIVE	NON-ALLERGEN	5.5	3.49	7.13	143.33	0.613
HLA-DPA1*01:03/DPB1*04:01	A59T+Q61L+E62G	NetMHCIIpan	LLDILDTTGLGEYSA	45		0.75	Non-Toxin	POSITIVE	NON-ALLERGEN	5.5	3.49	1.47	136.67	0.447
HLA-DRB1*01:01	A59T+Q61L+E62G	Consensus (comb.lib./smm/nn)	LLDILDTTGLGEYSA	45		0.75	Non-Toxin	POSITIVE	NON-ALLERGEN	5.5	3.49	1.47	136.67	0.447
HLA-DRB1*04:05	A59T+Q61L+E62G	Consensus (smm/nn/sturniolo)	LLDILDTTGLGEYSA	45		0.75	Non-Toxin	POSITIVE	NON-ALLERGEN	5.5	3.49	1.47	136.67	0.447
HLA-DRB1*04:01	G12C	Consensus (smm/nn/sturniolo)	TEYKLVVVGACGVGK	45		0.5167	Non-Toxin	POSITIVE	NON-ALLERGEN	7.2	7.85	23.17	110	0.693
HLA-DPA1*01:03/DPB1*04:01	G12S+G13C	NetMHCIIpan	TEYKLVVVGASCVGK	45		0.4185	Non-Toxin	POSITIVE	NON-ALLERGEN	7.2	7.85	10.58	110	0.667
HLA-DRB1*03:01	G12S+G13C	Consensus (smm/nn/sturniolo)	YKLVVVGASCVGKSA	45		0.49	Non-Toxin	POSITIVE	NON-ALLERGEN	2.8	9.2	-2.26	116.67	1.013
HLA-DRB1*12:01	G12S+G13C	Consensus (smm/nn)	TEYKLVVVGASCVGK	45.5		0.4185	Non-Toxin	POSITIVE	NON-ALLERGEN	7.2	7.85	10.58	110	0.667
HLA-DRB1*04:05	G12C	Consensus (smm/nn/sturniolo)	EYKLVVVGACGVGKS	46		0.585	Non-Toxin	POSITIVE	NON-ALLERGEN	1	8.27	10.33	110	0.687
HLA-DPA1*01:03/DPB1*04:01	G12C+G13S	NetMHCIIpan	EYKLVVVGACSVGKS	46		0.5979	Non-Toxin	POSITIVE	NON-ALLERGEN	1	8.27	10.33	110	0.66
HLA-DRB4*01:01	G13S	Consensus (comb.lib./smm/nn)	EYKLVVVGAGSVGKS	46		0.4525	Non-Toxin	POSITIVE	NON-ALLERGEN	1	8.59	-18.97	110	0.467
HLA-DPA1*01:03/DPB1*02:01	A59T+Q61L+E62G	Consensus (comb.lib./smm/nn)	LLDILDTTGLGEYSA	46		0.75	Non-Toxin	POSITIVE	NON-ALLERGEN	5.5	3.49	1.47	136.67	0.447
HLA-DRB4*01:01	Q61L+E62G	Consensus (comb.lib./smm/nn)	TCLLDILDTAGLGEY	46		0.8138	Non-Toxin	POSITIVE	NON-ALLERGEN	7.2	3.49	19.97	136.67	0.667
HLA-DPA1*02:01/DPB1*05:01	G12S+G13R	Consensus (comb.lib./smm/nn)	TEYKLVVVGASRVGK	46		0.6436	Non-Toxin	POSITIVE	NON-ALLERGEN	7.2	9.7	6.71	110	0.2
HLA-DRB1*12:01	G12C+G13S	Consensus (smm/nn)	YKLVVVGACSVGKSA	46		0.5805	Non-Toxin	POSITIVE	NON-ALLERGEN	2.8	9.2	10.33	116.67	1.013
HLA-DQA1*03:01/DQB1*03:02	G12C+G13S	Consensus (comb.lib./smm/nn)	EYKLVVVGACSVGKS	47		0.5979	Non-Toxin	POSITIVE	NON-ALLERGEN	1	8.27	10.33	110	0.66
HLA-DPA1*01:03/DPB1*04:01	G12S+G13C	NetMHCIIpan	EYKLVVVGASCVGKS	47		0.5179	Non-Toxin	POSITIVE	NON-ALLERGEN	1	8.27	-2.26	110	0.66
HLA-DRB1*04:01	G12D	Consensus (smm/nn/sturniolo)	MTEYKLVVVGADGVG	47		0.4994	Non-Toxin	POSITIVE	NON-ALLERGEN	30	4.37	-8.05	110	0.68
HLA-DRB1*13:02	G12D	Consensus (smm/nn/sturniolo)	MTEYKLVVVGADGVG	47		0.4994	Non-Toxin	POSITIVE	NON-ALLERGEN	30	4.37	-8.05	110	0.68
HLA-DRB1*12:01	G12C	Consensus (smm/nn)	TEYKLVVVGACGVGK	47.5		0.5167	Non-Toxin	POSITIVE	NON-ALLERGEN	7.2	7.85	23.17	110	0.693
HLA-DQA1*01:01/DQB1*05:01	G12C+G13D	Consensus (comb.lib./smm/nn)	MTEYKLVVVGACDVG	48		0.6594	Non-Toxin	POSITIVE	NON-ALLERGEN	30	4.37	39.75	110	0.873
HLA-DPA1*01:03/DPB1*04:01	G12D	NetMHCIIpan	MTEYKLVVVGADGVG	48		0.4994	Non-Toxin	POSITIVE	NON-ALLERGEN	30	4.37	-8.05	110	0.68
HLA-DQA1*01:01/DQB1*05:01	G12D	Consensus (comb.lib./smm/nn)	MTEYKLVVVGADGVG	48		0.4994	Non-Toxin	POSITIVE	NON-ALLERGEN	30	4.37	-8.05	110	0.68
HLA-DRB1*15:01	Q61L+E62G	Consensus (smm/nn/sturniolo)	TCLLDILDTAGLGEY	48		0.8138	Non-Toxin	POSITIVE	NON-ALLERGEN	7.2	3.49	19.97	136.67	0.667
HLA-DRB4*01:01	G12S+G13R	Consensus (comb.lib./smm/nn)	TEYKLVVVGASRVGK	48		0.6436	Non-Toxin	POSITIVE	NON-ALLERGEN	7.2	9.7	6.71	110	0.2
HLA-DPA1*03:01/DPB1*04:02	G12D+G13R	Consensus (comb.lib./smm/nn)	YKLVVVGADRVGKSA	48		0.8575	Non-Toxin	POSITIVE	NON-ALLERGEN	2.8	9.7	-29.65	116.67	0.367
HLA-DRB4*01:01	G13S	Consensus (comb.lib./smm/nn)	YKLVVVGAGSVGKSA	48		0.4351	Non-Toxin	POSITIVE	NON-ALLERGEN	2.8	9.7	-18.97	116.67	0.82
HLA-DRB1*12:01	Q61L+E62G	Consensus (smm/nn)	DILDTAGLGEYSAMR	48.5		0.7269	Non-Toxin	POSITIVE	NON-ALLERGEN	1.1	4.03	2.1	91.33	-0.067
HLA-DRB1*04:01	G12C	Consensus (smm/nn/sturniolo)	EYKLVVVGACGVGKS	49		0.585	Non-Toxin	POSITIVE	NON-ALLERGEN	1	8.27	10.33	110	0.687
HLA-DPA1*03:01/DPB1*04:02	G12S+G13C	Consensus (comb.lib./smm/nn)	EYKLVVVGASCVGKS	49		0.5179	Non-Toxin	POSITIVE	NON-ALLERGEN	1	8.27	-2.26	110	0.66
HLA-DRB1*04:01	G12C+G13D	Consensus (smm/nn/sturniolo)	MTEYKLVVVGACDVG	49		0.6594	Non-Toxin	POSITIVE	NON-ALLERGEN	30	4.37	39.75	110	0.873
HLA-DQA1*05:01/DQB1*03:01	Q61L+E62G	Consensus (comb.lib./smm/nn)	TCLLDILDTAGLGEY	49		0.8138	Non-Toxin	POSITIVE	NON-ALLERGEN	7.2	3.49	19.97	136.67	0.667
HLA-DPA1*01:03/DPB1*02:01	G12S+G13R	Consensus (comb.lib./smm/nn)	TEYKLVVVGASRVGK	49		0.6436	Non-Toxin	POSITIVE	NON-ALLERGEN	7.2	9.7	6.71	110	0.2
HLA-DQA1*05:01/DQB1*02:01	Q61L+E62G	Consensus (comb.lib./smm/nn)	DILDTAGLGEYSAMR	50		0.7269	Non-Toxin	POSITIVE	NON-ALLERGEN	1.1	4.03	2.1	91.33	-0.067
HLA-DRB1*12:01	G12C	Consensus (smm/nn)	EYKLVVVGACGVGKS	50		0.585	Non-Toxin	POSITIVE	NON-ALLERGEN	1	8.27	10.33	110	0.687
HLA-DRB3*01:01	G12C+G13S	Consensus (comb.lib./smm/nn)	EYKLVVVGACSVGKS	50		0.5979	Non-Toxin	POSITIVE	NON-ALLERGEN	1	8.27	10.33	110	0.66
HLA-DRB1*03:01	G12S+G13C	Consensus (smm/nn/sturniolo)	EYKLVVVGASCVGKS	50		0.5179	Non-Toxin	POSITIVE	NON-ALLERGEN	1	8.27	-2.26	110	0.66
HLA-DRB1*13:02	Q61L+E62G	Consensus (smm/nn/sturniolo)	LLDILDTAGLGEYSA	50		0.7927	Non-Toxin	POSITIVE	NON-ALLERGEN	5.5	3.49	7.13	143.33	0.613
HLA-DPA1*03:01/DPB1*04:02	A59T+Q61L+E62G	Consensus (comb.lib./smm/nn)	LLDILDTTGLGEYSA	50		0.75	Non-Toxin	POSITIVE	NON-ALLERGEN	5.5	3.49	1.47	136.67	0.447
HLA-DPA1*02:01/DPB1*01:01	Q61L+E62G	Consensus (comb.lib./smm/nn)	TCLLDILDTAGLGEY	50		0.8138	Non-Toxin	POSITIVE	NON-ALLERGEN	7.2	3.49	19.97	136.67	0.667
HLA-DRB1*13:02	Q61L+E62G	Consensus (smm/nn/sturniolo)	TCLLDILDTAGLGEY	50		0.8138	Non-Toxin	POSITIVE	NON-ALLERGEN	7.2	3.49	19.97	136.67	0.667
HLA-DQA1*03:01/DQB1*03:02	G12S+G13C	Consensus (comb.lib./smm/nn)	TEYKLVVVGASCVGK	50		0.4185	Non-Toxin	POSITIVE	NON-ALLERGEN	7.2	7.85	10.58	110	0.667
HLA-DQA1*03:01/DQB1*03:02	G12C+G13S	Consensus (comb.lib./smm/nn)	YKLVVVGACSVGKSA	50		0.5805	Non-Toxin	POSITIVE	NON-ALLERGEN	2.8	9.2	10.33	116.67	1.013
HLA-DRB3*01:01	G12C+G13S	Consensus (comb.lib./smm/nn)	YKLVVVGACSVGKSA	50		0.5805	Non-Toxin	POSITIVE	NON-ALLERGEN	2.8	9.2	10.33	116.67	1.013
HLA-DPA1*01:03/DPB1*04:01	G12D+G13R	NetMHCIIpan	YKLVVVGADRVGKSA	50		0.8575	Non-Toxin	POSITIVE	NON-ALLERGEN	2.8	9.7	-29.65	116.67	0.367
HLA-DRB1*12:01	G13S	Consensus (smm/nn)	EYKLVVVGAGSVGKS	51		0.4525	Non-Toxin	POSITIVE	NON-ALLERGEN	1	8.59	-18.97	110	0.467
HLA-DPA1*01:03/DPB1*04:01	Q61L+E62G	NetMHCIIpan	LLDILDTAGLGEYSA	51		0.7927	Non-Toxin	POSITIVE	NON-ALLERGEN	5.5	3.49	7.13	143.33	0.613
HLA-DQA1*05:01/DQB1*03:01	A59T+Q61L+E62G	Consensus (comb.lib./smm/nn)	LLDILDTTGLGEYSA	51		0.75	Non-Toxin	POSITIVE	NON-ALLERGEN	5.5	3.49	1.47	136.67	0.447
HLA-DRB3*01:01	A59T+Q61L+E62G	Consensus (comb.lib./smm/nn)	LLDILDTTGLGEYSA	51		0.75	Non-Toxin	POSITIVE	NON-ALLERGEN	5.5	3.49	1.47	136.67	0.447
HLA-DQA1*03:01/DQB1*03:02	G12C	Consensus (comb.lib./smm/nn)	TEYKLVVVGACGVGK	51		0.5167	Non-Toxin	POSITIVE	NON-ALLERGEN	7.2	7.85	23.17	110	0.693
HLA-DPA1*02:01/DPB1*05:01	G12S+G13C	Consensus (comb.lib./smm/nn)	TEYKLVVVGASCVGK	51		0.4185	Non-Toxin	POSITIVE	NON-ALLERGEN	7.2	7.85	10.58	110	0.667
HLA-DPA1*03:01/DPB1*04:02	G12S+G13C	Consensus (comb.lib./smm/nn)	YKLVVVGASCVGKSA	51		0.49	Non-Toxin	POSITIVE	NON-ALLERGEN	2.8	9.2	-2.26	116.67	1.013
HLA-DRB1*12:01	G12S+G13C	Consensus (smm/nn)	EYKLVVVGASCVGKS	51.5		0.5179	Non-Toxin	POSITIVE	NON-ALLERGEN	1	8.27	-2.26	110	0.66
HLA-DRB1*12:01	G12D	Consensus (smm/nn)	MTEYKLVVVGADGVG	51.5		0.4994	Non-Toxin	POSITIVE	NON-ALLERGEN	30	4.37	-8.05	110	0.68
HLA-DRB1*12:01	G12C	Consensus (smm/nn)	YKLVVVGACGVGKSA	51.5		0.5465	Non-Toxin	POSITIVE	NON-ALLERGEN	2.8	9.2	10.33	116.67	1.04
HLA-DRB1*12:01	G12D+G13R	Consensus (smm/nn)	YKLVVVGADRVGKSA	51.5		0.8575	Non-Toxin	POSITIVE	NON-ALLERGEN	2.8	9.7	-29.65	116.67	0.367
HLA-DPA1*02:01/DPB1*05:01	G13S	Consensus (comb.lib./smm/nn)	EYKLVVVGAGSVGKS	52		0.4525	Non-Toxin	POSITIVE	NON-ALLERGEN	1	8.59	-18.97	110	0.467
HLA-DPA1*01:03/DPB1*04:01	G12C	NetMHCIIpan	TEYKLVVVGACGVGK	52		0.5167	Non-Toxin	POSITIVE	NON-ALLERGEN	7.2	7.85	23.17	110	0.693
HLA-DPA1*03:01/DPB1*04:02	G12S+G13C	Consensus (comb.lib./smm/nn)	TEYKLVVVGASCVGK	52		0.4185	Non-Toxin	POSITIVE	NON-ALLERGEN	7.2	7.85	10.58	110	0.667
HLA-DRB3*02:02	G12C	NetMHCIIpan	YKLVVVGACGVGKSA	52		0.5465	Non-Toxin	POSITIVE	NON-ALLERGEN	2.8	9.2	10.33	116.67	1.04
HLA-DPA1*02:01/DPB1*05:01	G13S	Consensus (comb.lib./smm/nn)	YKLVVVGAGSVGKSA	52		0.4351	Non-Toxin	POSITIVE	NON-ALLERGEN	2.8	9.7	-18.97	116.67	0.82
HLA-DRB1*04:05	G13S	Consensus (smm/nn/sturniolo)	YKLVVVGAGSVGKSA	52		0.4351	Non-Toxin	POSITIVE	NON-ALLERGEN	2.8	9.7	-18.97	116.67	0.82
HLA-DQA1*03:01/DQB1*03:02	G12S+G13C	Consensus (comb.lib./smm/nn)	EYKLVVVGASCVGKS	53		0.5179	Non-Toxin	POSITIVE	NON-ALLERGEN	1	8.27	-2.26	110	0.66
HLA-DPA1*02:01/DPB1*05:01	A59T+Q61L+E62G	Consensus (comb.lib./smm/nn)	LLDILDTTGLGEYSA	53		0.75	Non-Toxin	POSITIVE	NON-ALLERGEN	5.5	3.49	1.47	136.67	0.447
HLA-DPA1*01:03/DPB1*02:01	G12S+G13C	Consensus (comb.lib./smm/nn)	TEYKLVVVGASCVGK	53		0.4185	Non-Toxin	POSITIVE	NON-ALLERGEN	7.2	7.85	10.58	110	0.667
HLA-DPA1*02:01/DPB1*01:01	G12S+G13R	Consensus (comb.lib./smm/nn)	TEYKLVVVGASRVGK	53		0.6436	Non-Toxin	POSITIVE	NON-ALLERGEN	7.2	9.7	6.71	110	0.2
HLA-DPA1*01:03/DPB1*04:01	G12C+G13S	NetMHCIIpan	YKLVVVGACSVGKSA	53		0.5805	Non-Toxin	POSITIVE	NON-ALLERGEN	2.8	9.2	10.33	116.67	1.013
HLA-DRB1*12:01	G13S	Consensus (smm/nn)	YKLVVVGAGSVGKSA	53		0.4351	Non-Toxin	POSITIVE	NON-ALLERGEN	2.8	9.7	-18.97	116.67	0.82
HLA-DRB1*12:01	G12S+G13C	Consensus (smm/nn)	YKLVVVGASCVGKSA	53		0.49	Non-Toxin	POSITIVE	NON-ALLERGEN	2.8	9.2	-2.26	116.67	1.013
HLA-DPA1*01:03/DPB1*04:01	G12C	NetMHCIIpan	EYKLVVVGACGVGKS	54		0.585	Non-Toxin	POSITIVE	NON-ALLERGEN	1	8.27	10.33	110	0.687
HLA-DPA1*02:01/DPB1*05:01	G12C	Consensus (comb.lib./smm/nn)	EYKLVVVGACGVGKS	54		0.585	Non-Toxin	POSITIVE	NON-ALLERGEN	1	8.27	10.33	110	0.687
HLA-DPA1*02:01/DPB1*05:01	G12C+G13S	Consensus (comb.lib./smm/nn)	EYKLVVVGACSVGKS	54		0.5979	Non-Toxin	POSITIVE	NON-ALLERGEN	1	8.27	10.33	110	0.66
HLA-DPA1*03:01/DPB1*04:02	G12C+G13S	Consensus (comb.lib./smm/nn)	EYKLVVVGACSVGKS	54		0.5979	Non-Toxin	POSITIVE	NON-ALLERGEN	1	8.27	10.33	110	0.66
HLA-DPA1*01:03/DPB1*04:01	G13S	NetMHCIIpan	EYKLVVVGAGSVGKS	54		0.4525	Non-Toxin	POSITIVE	NON-ALLERGEN	1	8.59	-18.97	110	0.467
HLA-DPA1*02:01/DPB1*05:01	G12S+G13C	Consensus (comb.lib./smm/nn)	EYKLVVVGASCVGKS	54		0.5179	Non-Toxin	POSITIVE	NON-ALLERGEN	1	8.27	-2.26	110	0.66
HLA-DPA1*01:03/DPB1*02:01	G12C+G13D	Consensus (comb.lib./smm/nn)	MTEYKLVVVGACDVG	54		0.6594	Non-Toxin	POSITIVE	NON-ALLERGEN	30	4.37	39.75	110	0.873
HLA-DPA1*02:01/DPB1*05:01	G12C+G13D	Consensus (comb.lib./smm/nn)	MTEYKLVVVGACDVG	54		0.6594	Non-Toxin	POSITIVE	NON-ALLERGEN	30	4.37	39.75	110	0.873
HLA-DPA1*02:01/DPB1*05:01	G12D	Consensus (comb.lib./smm/nn)	MTEYKLVVVGADGVG	54		0.4994	Non-Toxin	POSITIVE	NON-ALLERGEN	30	4.37	-8.05	110	0.68
HLA-DRB3*02:02	Q61L+E62G	NetMHCIIpan	TCLLDILDTAGLGEY	54		0.8138	Non-Toxin	POSITIVE	NON-ALLERGEN	7.2	3.49	19.97	136.67	0.667
HLA-DPA1*02:01/DPB1*05:01	G12C	Consensus (comb.lib./smm/nn)	TEYKLVVVGACGVGK	54		0.5167	Non-Toxin	POSITIVE	NON-ALLERGEN	7.2	7.85	23.17	110	0.693
HLA-DPA1*02:01/DPB1*05:01	G12C+G13S	Consensus (comb.lib./smm/nn)	TEYKLVVVGACSVGK	54		0.5938	Non-Toxin	POSITIVE	NON-ALLERGEN	7.2	7.85	23.17	110	0.667
HLA-DPA1*03:01/DPB1*04:02	G12C+G13S	Consensus (comb.lib./smm/nn)	TEYKLVVVGACSVGK	54		0.5938	Non-Toxin	POSITIVE	NON-ALLERGEN	7.2	7.85	23.17	110	0.667
HLA-DQA1*05:01/DQB1*02:01	G12S+G13C	Consensus (comb.lib./smm/nn)	TEYKLVVVGASCVGK	54		0.4185	Non-Toxin	POSITIVE	NON-ALLERGEN	7.2	7.85	10.58	110	0.667
HLA-DPA1*03:01/DPB1*04:02	G12C+G13S	Consensus (comb.lib./smm/nn)	YKLVVVGACSVGKSA	54		0.5805	Non-Toxin	POSITIVE	NON-ALLERGEN	2.8	9.2	10.33	116.67	1.013
HLA-DPA1*01:03/DPB1*04:01	G12S+G13C	NetMHCIIpan	YKLVVVGASCVGKSA	54		0.49	Non-Toxin	POSITIVE	NON-ALLERGEN	2.8	9.2	-2.26	116.67	1.013
HLA-DPA1*01:03/DPB1*02:01	G12C+G13S	Consensus (comb.lib./smm/nn)	TEYKLVVVGACSVGK	55		0.5938	Non-Toxin	POSITIVE	NON-ALLERGEN	7.2	7.85	23.17	110	0.667
HLA-DPA1*01:03/DPB1*02:01	G12D+G13R	Consensus (comb.lib./smm/nn)	YKLVVVGADRVGKSA	55		0.8575	Non-Toxin	POSITIVE	NON-ALLERGEN	2.8	9.7	-29.65	116.67	0.367
HLA-DQA1*01:02/DQB1*06:02	Q61L+E62G	Consensus (comb.lib./smm/nn)	DILDTAGLGEYSAMR	56		0.7269	Non-Toxin	POSITIVE	NON-ALLERGEN	1.1	4.03	2.1	91.33	-0.067
HLA-DRB3*01:01	G12C	Consensus (comb.lib./smm/nn)	EYKLVVVGACGVGKS	56		0.585	Non-Toxin	POSITIVE	NON-ALLERGEN	1	8.27	10.33	110	0.687
HLA-DQA1*01:01/DQB1*05:01	Q61L+E62G	Consensus (comb.lib./smm/nn)	LLDILDTAGLGEYSA	56		0.7927	Non-Toxin	POSITIVE	NON-ALLERGEN	5.5	3.49	7.13	143.33	0.613
HLA-DRB1*15:01	Q61L+E62G	Consensus (smm/nn/sturniolo)	LLDILDTAGLGEYSA	56		0.7927	Non-Toxin	POSITIVE	NON-ALLERGEN	5.5	3.49	7.13	143.33	0.613
HLA-DPA1*03:01/DPB1*04:02	G12C+G13D	Consensus (comb.lib./smm/nn)	MTEYKLVVVGACDVG	56		0.6594	Non-Toxin	POSITIVE	NON-ALLERGEN	30	4.37	39.75	110	0.873
HLA-DQA1*04:01/DQB1*04:02	G12C+G13D	Consensus (comb.lib./smm/nn)	MTEYKLVVVGACDVG	56		0.6594	Non-Toxin	POSITIVE	NON-ALLERGEN	30	4.37	39.75	110	0.873
HLA-DQA1*03:01/DQB1*03:02	G12S+G13R	Consensus (comb.lib./smm/nn)	TEYKLVVVGASRVGK	56		0.6436	Non-Toxin	POSITIVE	NON-ALLERGEN	7.2	9.7	6.71	110	0.2
HLA-DRB3*01:01	G12C	Consensus (comb.lib./smm/nn)	YKLVVVGACGVGKSA	56		0.5465	Non-Toxin	POSITIVE	NON-ALLERGEN	2.8	9.2	10.33	116.67	1.04
HLA-DPA1*01:03/DPB1*02:01	G12C+G13S	Consensus (comb.lib./smm/nn)	EYKLVVVGACSVGKS	57		0.5979	Non-Toxin	POSITIVE	NON-ALLERGEN	1	8.27	10.33	110	0.66
HLA-DPA1*01:03/DPB1*02:01	G12S+G13C	Consensus (comb.lib./smm/nn)	EYKLVVVGASCVGKS	57		0.5179	Non-Toxin	POSITIVE	NON-ALLERGEN	1	8.27	-2.26	110	0.66
HLA-DPA1*01:03/DPB1*02:01	G12D	Consensus (comb.lib./smm/nn)	MTEYKLVVVGADGVG	57		0.4994	Non-Toxin	POSITIVE	NON-ALLERGEN	30	4.37	-8.05	110	0.68
HLA-DQA1*05:01/DQB1*02:01	G12C+G13S	Consensus (comb.lib./smm/nn)	TEYKLVVVGACSVGK	57		0.5938	Non-Toxin	POSITIVE	NON-ALLERGEN	7.2	7.85	23.17	110	0.667
HLA-DQA1*04:01/DQB1*04:02	G12S+G13C	Consensus (comb.lib./smm/nn)	TEYKLVVVGASCVGK	57		0.4185	Non-Toxin	POSITIVE	NON-ALLERGEN	7.2	7.85	10.58	110	0.667
HLA-DQA1*01:02/DQB1*06:02	G12C	Consensus (comb.lib./smm/nn)	YKLVVVGACGVGKSA	57		0.5465	Non-Toxin	POSITIVE	NON-ALLERGEN	2.8	9.2	10.33	116.67	1.04
HLA-DPA1*01:03/DPB1*02:01	G12C+G13S	Consensus (comb.lib./smm/nn)	YKLVVVGACSVGKSA	57		0.5805	Non-Toxin	POSITIVE	NON-ALLERGEN	2.8	9.2	10.33	116.67	1.013
HLA-DQA1*03:01/DQB1*03:02	G13S	Consensus (comb.lib./smm/nn)	EYKLVVVGAGSVGKS	58		0.4525	Non-Toxin	POSITIVE	NON-ALLERGEN	1	8.59	-18.97	110	0.467
HLA-DQA1*05:01/DQB1*02:01	G12S+G13C	Consensus (comb.lib./smm/nn)	EYKLVVVGASCVGKS	58		0.5179	Non-Toxin	POSITIVE	NON-ALLERGEN	1	8.27	-2.26	110	0.66
HLA-DRB1*08:02	Q61L+E62G	Consensus (smm/nn/sturniolo)	LLDILDTAGLGEYSA	58		0.7927	Non-Toxin	POSITIVE	NON-ALLERGEN	5.5	3.49	7.13	143.33	0.613
HLA-DPA1*02:01/DPB1*05:01	Q61L+E62G	Consensus (comb.lib./smm/nn)	TCLLDILDTAGLGEY	58		0.8138	Non-Toxin	POSITIVE	NON-ALLERGEN	7.2	3.49	19.97	136.67	0.667
HLA-DQA1*04:01/DQB1*04:02	G12S+G13R	Consensus (comb.lib./smm/nn)	TEYKLVVVGASRVGK	58		0.6436	Non-Toxin	POSITIVE	NON-ALLERGEN	7.2	9.7	6.71	110	0.2
HLA-DRB3*01:01	G13S	Consensus (comb.lib./smm/nn)	EYKLVVVGAGSVGKS	59		0.4525	Non-Toxin	POSITIVE	NON-ALLERGEN	1	8.59	-18.97	110	0.467
HLA-DPA1*02:01/DPB1*01:01	Q61L+E62G	Consensus (comb.lib./smm/nn)	LLDILDTAGLGEYSA	59		0.7927	Non-Toxin	POSITIVE	NON-ALLERGEN	5.5	3.49	7.13	143.33	0.613
HLA-DPA1*03:01/DPB1*04:02	Q61L+E62G	Consensus (comb.lib./smm/nn)	LLDILDTAGLGEYSA	59		0.7927	Non-Toxin	POSITIVE	NON-ALLERGEN	5.5	3.49	7.13	143.33	0.613
HLA-DRB1*03:01	Q61L+E62G	Consensus (smm/nn/sturniolo)	LLDILDTAGLGEYSA	59		0.7927	Non-Toxin	POSITIVE	NON-ALLERGEN	5.5	3.49	7.13	143.33	0.613
HLA-DPA1*01:03/DPB1*02:01	G12C	Consensus (comb.lib./smm/nn)	TEYKLVVVGACGVGK	59		0.5167	Non-Toxin	POSITIVE	NON-ALLERGEN	7.2	7.85	23.17	110	0.693
HLA-DRB1*04:05	G12C	Consensus (smm/nn/sturniolo)	YKLVVVGACGVGKSA	59		0.5465	Non-Toxin	POSITIVE	NON-ALLERGEN	2.8	9.2	10.33	116.67	1.04
HLA-DQA1*03:01/DQB1*03:02	G12D+G13R	Consensus (comb.lib./smm/nn)	YKLVVVGADRVGKSA	59		0.8575	Non-Toxin	POSITIVE	NON-ALLERGEN	2.8	9.7	-29.65	116.67	0.367
HLA-DRB3*01:01	G13S	Consensus (comb.lib./smm/nn)	YKLVVVGAGSVGKSA	59		0.4351	Non-Toxin	POSITIVE	NON-ALLERGEN	2.8	9.7	-18.97	116.67	0.82
HLA-DPA1*01:03/DPB1*02:01	G12S+G13C	Consensus (comb.lib./smm/nn)	YKLVVVGASCVGKSA	59		0.49	Non-Toxin	POSITIVE	NON-ALLERGEN	2.8	9.2	-2.26	116.67	1.013
HLA-DQA1*01:02/DQB1*06:02	Q61L+E62G	Consensus (comb.lib./smm/nn)	LLDILDTAGLGEYSA	60		0.7927	Non-Toxin	POSITIVE	NON-ALLERGEN	5.5	3.49	7.13	143.33	0.613
HLA-DRB1*11:01	Q61L+E62G	Consensus (smm/nn/sturniolo)	LLDILDTAGLGEYSA	60		0.7927	Non-Toxin	POSITIVE	NON-ALLERGEN	5.5	3.49	7.13	143.33	0.613
HLA-DQA1*05:01/DQB1*02:01	G12C	Consensus (comb.lib./smm/nn)	TEYKLVVVGACGVGK	60		0.5167	Non-Toxin	POSITIVE	NON-ALLERGEN	7.2	7.85	23.17	110	0.693
HLA-DQA1*03:01/DQB1*03:02	G12S+G13C	Consensus (comb.lib./smm/nn)	YKLVVVGASCVGKSA	60		0.49	Non-Toxin	POSITIVE	NON-ALLERGEN	2.8	9.2	-2.26	116.67	1.013
HLA-DRB1*09:01	Q61L+E62G	Consensus (comb.lib./smm/nn)	LLDILDTAGLGEYSA	61		0.7927	Non-Toxin	POSITIVE	NON-ALLERGEN	5.5	3.49	7.13	143.33	0.613
HLA-DRB1*03:01	A59T+Q61L+E62G	Consensus (smm/nn/sturniolo)	LLDILDTTGLGEYSA	61		0.75	Non-Toxin	POSITIVE	NON-ALLERGEN	5.5	3.49	1.47	136.67	0.447
HLA-DRB1*13:02	A59T+Q61L+E62G	Consensus (smm/nn/sturniolo)	LLDILDTTGLGEYSA	61		0.75	Non-Toxin	POSITIVE	NON-ALLERGEN	5.5	3.49	1.47	136.67	0.447
HLA-DPA1*03:01/DPB1*04:02	G12D	Consensus (comb.lib./smm/nn)	MTEYKLVVVGADGVG	61		0.4994	Non-Toxin	POSITIVE	NON-ALLERGEN	30	4.37	-8.05	110	0.68
HLA-DRB1*09:01	Q61L+E62G	Consensus (comb.lib./smm/nn)	TCLLDILDTAGLGEY	61		0.8138	Non-Toxin	POSITIVE	NON-ALLERGEN	7.2	3.49	19.97	136.67	0.667
HLA-DRB1*03:01	G12S+G13C	Consensus (smm/nn/sturniolo)	TEYKLVVVGASCVGK	61		0.4185	Non-Toxin	POSITIVE	NON-ALLERGEN	7.2	7.85	10.58	110	0.667
HLA-DQA1*05:01/DQB1*02:01	G12S+G13R	Consensus (comb.lib./smm/nn)	TEYKLVVVGASRVGK	61		0.6436	Non-Toxin	POSITIVE	NON-ALLERGEN	7.2	9.7	6.71	110	0.2
HLA-DPA1*02:01/DPB1*05:01	G12C+G13S	Consensus (comb.lib./smm/nn)	YKLVVVGACSVGKSA	61		0.5805	Non-Toxin	POSITIVE	NON-ALLERGEN	2.8	9.2	10.33	116.67	1.013
HLA-DPA1*01:03/DPB1*04:01	G13S	NetMHCIIpan	YKLVVVGAGSVGKSA	61		0.4351	Non-Toxin	POSITIVE	NON-ALLERGEN	2.8	9.7	-18.97	116.67	0.82
HLA-DPA1*01:03/DPB1*02:01	G12C	Consensus (comb.lib./smm/nn)	EYKLVVVGACGVGKS	62		0.585	Non-Toxin	POSITIVE	NON-ALLERGEN	1	8.27	10.33	110	0.687
HLA-DQA1*03:01/DQB1*03:02	G12C	Consensus (comb.lib./smm/nn)	EYKLVVVGACGVGKS	62		0.585	Non-Toxin	POSITIVE	NON-ALLERGEN	1	8.27	10.33	110	0.687
HLA-DQA1*05:01/DQB1*02:01	G12C+G13S	Consensus (comb.lib./smm/nn)	EYKLVVVGACSVGKS	62		0.5979	Non-Toxin	POSITIVE	NON-ALLERGEN	1	8.27	10.33	110	0.66
HLA-DPA1*01:03/DPB1*02:01	Q61L+E62G	Consensus (comb.lib./smm/nn)	LLDILDTAGLGEYSA	62		0.7927	Non-Toxin	POSITIVE	NON-ALLERGEN	5.5	3.49	7.13	143.33	0.613
HLA-DRB3*02:02	Q61L+E62G	NetMHCIIpan	LLDILDTAGLGEYSA	62		0.7927	Non-Toxin	POSITIVE	NON-ALLERGEN	5.5	3.49	7.13	143.33	0.613
HLA-DRB5*01:01	Q61L+E62G	Consensus (smm/nn/sturniolo)	TCLLDILDTAGLGEY	62		0.8138	Non-Toxin	POSITIVE	NON-ALLERGEN	7.2	3.49	19.97	136.67	0.667
HLA-DPA1*01:03/DPB1*04:01	G12C	NetMHCIIpan	YKLVVVGACGVGKSA	62		0.5465	Non-Toxin	POSITIVE	NON-ALLERGEN	2.8	9.2	10.33	116.67	1.04
HLA-DRB1*04:01	G12C	Consensus (smm/nn/sturniolo)	YKLVVVGACGVGKSA	62		0.5465	Non-Toxin	POSITIVE	NON-ALLERGEN	2.8	9.2	10.33	116.67	1.04
HLA-DQA1*04:01/DQB1*04:02	G12S+G13C	Consensus (comb.lib./smm/nn)	EYKLVVVGASCVGKS	63		0.5179	Non-Toxin	POSITIVE	NON-ALLERGEN	1	8.27	-2.26	110	0.66
HLA-DRB4*01:01	Q61L+E62G	Consensus (comb.lib./smm/nn)	LLDILDTAGLGEYSA	63		0.7927	Non-Toxin	POSITIVE	NON-ALLERGEN	5.5	3.49	7.13	143.33	0.613
HLA-DPA1*01:03/DPB1*02:01	Q61L+E62G	Consensus (comb.lib./smm/nn)	TCLLDILDTAGLGEY	63		0.8138	Non-Toxin	POSITIVE	NON-ALLERGEN	7.2	3.49	19.97	136.67	0.667
HLA-DPA1*03:01/DPB1*04:02	G12C	Consensus (comb.lib./smm/nn)	TEYKLVVVGACGVGK	63		0.5167	Non-Toxin	POSITIVE	NON-ALLERGEN	7.2	7.85	23.17	110	0.693
HLA-DQA1*04:01/DQB1*04:02	G12C+G13S	Consensus (comb.lib./smm/nn)	TEYKLVVVGACSVGK	63		0.5938	Non-Toxin	POSITIVE	NON-ALLERGEN	7.2	7.85	23.17	110	0.667
HLA-DQA1*01:02/DQB1*06:02	G12D+G13R	Consensus (comb.lib./smm/nn)	YKLVVVGADRVGKSA	63		0.8575	Non-Toxin	POSITIVE	NON-ALLERGEN	2.8	9.7	-29.65	116.67	0.367
HLA-DQA1*03:01/DQB1*03:02	G13S	Consensus (comb.lib./smm/nn)	YKLVVVGAGSVGKSA	63		0.4351	Non-Toxin	POSITIVE	NON-ALLERGEN	2.8	9.7	-18.97	116.67	0.82
HLA-DQA1*01:01/DQB1*05:01	Q61L+E62G	Consensus (comb.lib./smm/nn)	DILDTAGLGEYSAMR	64		0.7269	Non-Toxin	POSITIVE	NON-ALLERGEN	1.1	4.03	2.1	91.33	-0.067
HLA-DPA1*03:01/DPB1*04:02	G12C	Consensus (comb.lib./smm/nn)	EYKLVVVGACGVGKS	64		0.585	Non-Toxin	POSITIVE	NON-ALLERGEN	1	8.27	10.33	110	0.687
HLA-DPA1*02:01/DPB1*05:01	Q61L+E62G	Consensus (comb.lib./smm/nn)	LLDILDTAGLGEYSA	64		0.7927	Non-Toxin	POSITIVE	NON-ALLERGEN	5.5	3.49	7.13	143.33	0.613
HLA-DQA1*01:02/DQB1*06:02	Q61L+E62G	Consensus (comb.lib./smm/nn)	TCLLDILDTAGLGEY	64		0.8138	Non-Toxin	POSITIVE	NON-ALLERGEN	7.2	3.49	19.97	136.67	0.667
HLA-DPA1*03:01/DPB1*04:02	G12C	Consensus (comb.lib./smm/nn)	YKLVVVGACGVGKSA	64		0.5465	Non-Toxin	POSITIVE	NON-ALLERGEN	2.8	9.2	10.33	116.67	1.04
HLA-DRB1*03:01	G12C+G13S	Consensus (smm/nn/sturniolo)	YKLVVVGACSVGKSA	64		0.5805	Non-Toxin	POSITIVE	NON-ALLERGEN	2.8	9.2	10.33	116.67	1.013
HLA-DQA1*05:01/DQB1*02:01	G12C	Consensus (comb.lib./smm/nn)	EYKLVVVGACGVGKS	65		0.585	Non-Toxin	POSITIVE	NON-ALLERGEN	1	8.27	10.33	110	0.687
HLA-DRB3*01:01	G12S+G13C	Consensus (comb.lib./smm/nn)	EYKLVVVGASCVGKS	65		0.5179	Non-Toxin	POSITIVE	NON-ALLERGEN	1	8.27	-2.26	110	0.66
HLA-DPA1*02:01/DPB1*14:01	Q61L+E62G	NetMHCIIpan	TCLLDILDTAGLGEY	65		0.8138	Non-Toxin	POSITIVE	NON-ALLERGEN	7.2	3.49	19.97	136.67	0.667
HLA-DRB4*01:01	G12C+G13S	Consensus (comb.lib./smm/nn)	TEYKLVVVGACSVGK	65		0.5938	Non-Toxin	POSITIVE	NON-ALLERGEN	7.2	7.85	23.17	110	0.667
HLA-DPA1*01:03/DPB1*02:01	G12C	Consensus (comb.lib./smm/nn)	YKLVVVGACGVGKSA	65		0.5465	Non-Toxin	POSITIVE	NON-ALLERGEN	2.8	9.2	10.33	116.67	1.04
HLA-DPA1*02:01/DPB1*01:01	G12D+G13R	Consensus (comb.lib./smm/nn)	YKLVVVGADRVGKSA	65		0.8575	Non-Toxin	POSITIVE	NON-ALLERGEN	2.8	9.7	-29.65	116.67	0.367
HLA-DRB1*03:01	G13S	Consensus (smm/nn/sturniolo)	YKLVVVGAGSVGKSA	65		0.4351	Non-Toxin	POSITIVE	NON-ALLERGEN	2.8	9.7	-18.97	116.67	0.82
HLA-DRB3*01:01	G12S+G13C	Consensus (comb.lib./smm/nn)	YKLVVVGASCVGKSA	65		0.49	Non-Toxin	POSITIVE	NON-ALLERGEN	2.8	9.2	-2.26	116.67	1.013
HLA-DRB3*01:01	Q61L+E62G	Consensus (comb.lib./smm/nn)	DILDTAGLGEYSAMR	66		0.7269	Non-Toxin	POSITIVE	NON-ALLERGEN	1.1	4.03	2.1	91.33	-0.067
HLA-DQA1*04:01/DQB1*04:02	G13S	Consensus (comb.lib./smm/nn)	EYKLVVVGAGSVGKS	66		0.4525	Non-Toxin	POSITIVE	NON-ALLERGEN	1	8.59	-18.97	110	0.467
HLA-DQA1*01:02/DQB1*06:02	A59T+Q61L+E62G	Consensus (comb.lib./smm/nn)	LLDILDTTGLGEYSA	66		0.75	Non-Toxin	POSITIVE	NON-ALLERGEN	5.5	3.49	1.47	136.67	0.447
HLA-DRB1*09:01	A59T+Q61L+E62G	Consensus (comb.lib./smm/nn)	LLDILDTTGLGEYSA	66		0.75	Non-Toxin	POSITIVE	NON-ALLERGEN	5.5	3.49	1.47	136.67	0.447
HLA-DRB4*01:01	A59T+Q61L+E62G	Consensus (comb.lib./smm/nn)	LLDILDTTGLGEYSA	66		0.75	Non-Toxin	POSITIVE	NON-ALLERGEN	5.5	3.49	1.47	136.67	0.447
HLA-DRB4*01:01	G12C+G13D	Consensus (comb.lib./smm/nn)	MTEYKLVVVGACDVG	66		0.6594	Non-Toxin	POSITIVE	NON-ALLERGEN	30	4.37	39.75	110	0.873
HLA-DPA1*02:01/DPB1*01:01	Q61L+E62G	Consensus (comb.lib./smm/nn)	DILDTAGLGEYSAMR	67		0.7269	Non-Toxin	POSITIVE	NON-ALLERGEN	1.1	4.03	2.1	91.33	-0.067
HLA-DPA1*02:01/DPB1*05:01	Q61L+E62G	Consensus (comb.lib./smm/nn)	DILDTAGLGEYSAMR	67		0.7269	Non-Toxin	POSITIVE	NON-ALLERGEN	1.1	4.03	2.1	91.33	-0.067
HLA-DRB4*01:01	G12C+G13S	Consensus (comb.lib./smm/nn)	EYKLVVVGACSVGKS	67		0.5979	Non-Toxin	POSITIVE	NON-ALLERGEN	1	8.27	10.33	110	0.66
HLA-DRB1*11:01	A59T+Q61L+E62G	Consensus (smm/nn/sturniolo)	LLDILDTTGLGEYSA	67		0.75	Non-Toxin	POSITIVE	NON-ALLERGEN	5.5	3.49	1.47	136.67	0.447
HLA-DPA1*02:01/DPB1*01:01	G12C+G13D	Consensus (comb.lib./smm/nn)	MTEYKLVVVGACDVG	67		0.6594	Non-Toxin	POSITIVE	NON-ALLERGEN	30	4.37	39.75	110	0.873
HLA-DPA1*02:01/DPB1*01:01	G12D	Consensus (comb.lib./smm/nn)	MTEYKLVVVGADGVG	67		0.4994	Non-Toxin	POSITIVE	NON-ALLERGEN	30	4.37	-8.05	110	0.68
HLA-DRB4*01:01	G12C+G13S	Consensus (comb.lib./smm/nn)	YKLVVVGACSVGKSA	67		0.5805	Non-Toxin	POSITIVE	NON-ALLERGEN	2.8	9.2	10.33	116.67	1.013
HLA-DQA1*05:01/DQB1*02:01	G12S+G13C	Consensus (comb.lib./smm/nn)	YKLVVVGASCVGKSA	67		0.49	Non-Toxin	POSITIVE	NON-ALLERGEN	2.8	9.2	-2.26	116.67	1.013
HLA-DPA1*01:03/DPB1*02:01	Q61L+E62G	Consensus (comb.lib./smm/nn)	DILDTAGLGEYSAMR	68		0.7269	Non-Toxin	POSITIVE	NON-ALLERGEN	1.1	4.03	2.1	91.33	-0.067
HLA-DQA1*04:01/DQB1*04:02	G12C+G13S	Consensus (comb.lib./smm/nn)	EYKLVVVGACSVGKS	68		0.5979	Non-Toxin	POSITIVE	NON-ALLERGEN	1	8.27	10.33	110	0.66
HLA-DPA1*02:01/DPB1*14:01	Q61L+E62G	NetMHCIIpan	LLDILDTAGLGEYSA	68		0.7927	Non-Toxin	POSITIVE	NON-ALLERGEN	5.5	3.49	7.13	143.33	0.613
HLA-DQA1*01:01/DQB1*05:01	A59T+Q61L+E62G	Consensus (comb.lib./smm/nn)	LLDILDTTGLGEYSA	68		0.75	Non-Toxin	POSITIVE	NON-ALLERGEN	5.5	3.49	1.47	136.67	0.447
HLA-DRB1*15:01	A59T+Q61L+E62G	Consensus (smm/nn/sturniolo)	LLDILDTTGLGEYSA	68		0.75	Non-Toxin	POSITIVE	NON-ALLERGEN	5.5	3.49	1.47	136.67	0.447
HLA-DRB1*03:01	G12C	Consensus (smm/nn/sturniolo)	YKLVVVGACGVGKSA	68		0.5465	Non-Toxin	POSITIVE	NON-ALLERGEN	2.8	9.2	10.33	116.67	1.04
HLA-DPA1*03:01/DPB1*04:02	G13S	Consensus (comb.lib./smm/nn)	EYKLVVVGAGSVGKS	69		0.4525	Non-Toxin	POSITIVE	NON-ALLERGEN	1	8.59	-18.97	110	0.467
HLA-DRB3*02:02	A59T+Q61L+E62G	NetMHCIIpan	LLDILDTTGLGEYSA	69		0.75	Non-Toxin	POSITIVE	NON-ALLERGEN	5.5	3.49	1.47	136.67	0.447
HLA-DRB4*01:01	G12C	Consensus (comb.lib./smm/nn)	TEYKLVVVGACGVGK	69		0.5167	Non-Toxin	POSITIVE	NON-ALLERGEN	7.2	7.85	23.17	110	0.693
HLA-DQA1*03:01/DQB1*03:02	G12C	Consensus (comb.lib./smm/nn)	YKLVVVGACGVGKSA	69		0.5465	Non-Toxin	POSITIVE	NON-ALLERGEN	2.8	9.2	10.33	116.67	1.04
HLA-DQA1*05:01/DQB1*02:01	G12C+G13S	Consensus (comb.lib./smm/nn)	YKLVVVGACSVGKSA	69		0.5805	Non-Toxin	POSITIVE	NON-ALLERGEN	2.8	9.2	10.33	116.67	1.013
HLA-DPA1*03:01/DPB1*04:02	G13S	Consensus (comb.lib./smm/nn)	YKLVVVGAGSVGKSA	69		0.4351	Non-Toxin	POSITIVE	NON-ALLERGEN	2.8	9.7	-18.97	116.67	0.82
HLA-DPA1*03:01/DPB1*04:02	Q61L+E62G	Consensus (comb.lib./smm/nn)	DILDTAGLGEYSAMR	70		0.7269	Non-Toxin	POSITIVE	NON-ALLERGEN	1.1	4.03	2.1	91.33	-0.067
HLA-DRB1*01:01	Q61L+E62G	Consensus (comb.lib./smm/nn)	DILDTAGLGEYSAMR	70		0.7269	Non-Toxin	POSITIVE	NON-ALLERGEN	1.1	4.03	2.1	91.33	-0.067
HLA-DPA1*01:03/DPB1*02:01	G13S	Consensus (comb.lib./smm/nn)	EYKLVVVGAGSVGKS	70		0.4525	Non-Toxin	POSITIVE	NON-ALLERGEN	1	8.59	-18.97	110	0.467
HLA-DQA1*05:01/DQB1*02:01	G13S	Consensus (comb.lib./smm/nn)	EYKLVVVGAGSVGKS	70		0.4525	Non-Toxin	POSITIVE	NON-ALLERGEN	1	8.59	-18.97	110	0.467
HLA-DRB1*03:01	G13S	Consensus (smm/nn/sturniolo)	EYKLVVVGAGSVGKS	70		0.4525	Non-Toxin	POSITIVE	NON-ALLERGEN	1	8.59	-18.97	110	0.467
HLA-DPA1*02:01/DPB1*01:01	G12S+G13C	Consensus (comb.lib./smm/nn)	TEYKLVVVGASCVGK	70		0.4185	Non-Toxin	POSITIVE	NON-ALLERGEN	7.2	7.85	10.58	110	0.667
HLA-DQA1*04:01/DQB1*04:02	G12C+G13S	Consensus (comb.lib./smm/nn)	YKLVVVGACSVGKSA	70		0.5805	Non-Toxin	POSITIVE	NON-ALLERGEN	2.8	9.2	10.33	116.67	1.013
HLA-DPA1*01:03/DPB1*02:01	G13S	Consensus (comb.lib./smm/nn)	YKLVVVGAGSVGKSA	70		0.4351	Non-Toxin	POSITIVE	NON-ALLERGEN	2.8	9.7	-18.97	116.67	0.82
HLA-DQA1*04:01/DQB1*04:02	G12S+G13C	Consensus (comb.lib./smm/nn)	YKLVVVGASCVGKSA	70		0.49	Non-Toxin	POSITIVE	NON-ALLERGEN	2.8	9.2	-2.26	116.67	1.013
HLA-DPA1*01:03/DPB1*04:01	Q61L+E62G	NetMHCIIpan	DILDTAGLGEYSAMR	71		0.7269	Non-Toxin	POSITIVE	NON-ALLERGEN	1.1	4.03	2.1	91.33	-0.067
HLA-DRB1*03:01	G12C+G13S	Consensus (smm/nn/sturniolo)	EYKLVVVGACSVGKS	71		0.5979	Non-Toxin	POSITIVE	NON-ALLERGEN	1	8.27	10.33	110	0.66
HLA-DQA1*04:01/DQB1*04:02	G13S	Consensus (comb.lib./smm/nn)	YKLVVVGAGSVGKSA	71		0.4351	Non-Toxin	POSITIVE	NON-ALLERGEN	2.8	9.7	-18.97	116.67	0.82
HLA-DRB4*01:01	G12C	Consensus (comb.lib./smm/nn)	EYKLVVVGACGVGKS	72		0.585	Non-Toxin	POSITIVE	NON-ALLERGEN	1	8.27	10.33	110	0.687
HLA-DPA1*02:01/DPB1*01:01	G12S+G13C	Consensus (comb.lib./smm/nn)	EYKLVVVGASCVGKS	72		0.5179	Non-Toxin	POSITIVE	NON-ALLERGEN	1	8.27	-2.26	110	0.66
HLA-DQA1*04:01/DQB1*04:02	G12C	Consensus (comb.lib./smm/nn)	TEYKLVVVGACGVGK	72		0.5167	Non-Toxin	POSITIVE	NON-ALLERGEN	7.2	7.85	23.17	110	0.693
HLA-DPA1*02:01/DPB1*01:01	G12C+G13S	Consensus (comb.lib./smm/nn)	TEYKLVVVGACSVGK	72		0.5938	Non-Toxin	POSITIVE	NON-ALLERGEN	7.2	7.85	23.17	110	0.667
HLA-DQA1*04:01/DQB1*04:02	G12D+G13R	Consensus (comb.lib./smm/nn)	YKLVVVGADRVGKSA	72		0.8575	Non-Toxin	POSITIVE	NON-ALLERGEN	2.8	9.7	-29.65	116.67	0.367
HLA-DRB4*01:01	G12C	Consensus (comb.lib./smm/nn)	YKLVVVGACGVGKSA	73		0.5465	Non-Toxin	POSITIVE	NON-ALLERGEN	2.8	9.2	10.33	116.67	1.04
HLA-DPA1*02:01/DPB1*01:01	G12C+G13S	Consensus (comb.lib./smm/nn)	EYKLVVVGACSVGKS	74		0.5979	Non-Toxin	POSITIVE	NON-ALLERGEN	1	8.27	10.33	110	0.66
HLA-DRB1*15:01	Q61L+E62G	Consensus (smm/nn/sturniolo)	DILDTAGLGEYSAMR	75		0.7269	Non-Toxin	POSITIVE	NON-ALLERGEN	1.1	4.03	2.1	91.33	-0.067
HLA-DQA1*04:01/DQB1*04:02	G12C	Consensus (comb.lib./smm/nn)	EYKLVVVGACGVGKS	75		0.585	Non-Toxin	POSITIVE	NON-ALLERGEN	1	8.27	10.33	110	0.687
HLA-DRB1*03:01	G12C+G13S	Consensus (smm/nn/sturniolo)	TEYKLVVVGACSVGK	75		0.5938	Non-Toxin	POSITIVE	NON-ALLERGEN	7.2	7.85	23.17	110	0.667
HLA-DQA1*05:01/DQB1*02:01	G12C	Consensus (comb.lib./smm/nn)	YKLVVVGACGVGKSA	75		0.5465	Non-Toxin	POSITIVE	NON-ALLERGEN	2.8	9.2	10.33	116.67	1.04
HLA-DQA1*01:01/DQB1*05:01	G12D+G13R	Consensus (comb.lib./smm/nn)	YKLVVVGADRVGKSA	75		0.8575	Non-Toxin	POSITIVE	NON-ALLERGEN	2.8	9.7	-29.65	116.67	0.367
HLA-DRB5*01:01	Q61L+E62G	Consensus (smm/nn/sturniolo)	DILDTAGLGEYSAMR	76		0.7269	Non-Toxin	POSITIVE	NON-ALLERGEN	1.1	4.03	2.1	91.33	-0.067
HLA-DPA1*02:01/DPB1*14:01	A59T+Q61L+E62G	NetMHCIIpan	LLDILDTTGLGEYSA	76		0.75	Non-Toxin	POSITIVE	NON-ALLERGEN	5.5	3.49	1.47	136.67	0.447
HLA-DRB1*04:01	Q61L+E62G	Consensus (smm/nn/sturniolo)	DILDTAGLGEYSAMR	77		0.7269	Non-Toxin	POSITIVE	NON-ALLERGEN	1.1	4.03	2.1	91.33	-0.067
HLA-DRB1*09:01	Q61L+E62G	Consensus (comb.lib./smm/nn)	DILDTAGLGEYSAMR	77		0.7269	Non-Toxin	POSITIVE	NON-ALLERGEN	1.1	4.03	2.1	91.33	-0.067
HLA-DRB1*03:01	G12C	Consensus (smm/nn/sturniolo)	EYKLVVVGACGVGKS	77		0.585	Non-Toxin	POSITIVE	NON-ALLERGEN	1	8.27	10.33	110	0.687
HLA-DQA1*01:01/DQB1*05:01	G12C+G13S	Consensus (comb.lib./smm/nn)	TEYKLVVVGACSVGK	77		0.5938	Non-Toxin	POSITIVE	NON-ALLERGEN	7.2	7.85	23.17	110	0.667
HLA-DQA1*04:01/DQB1*04:02	G12C	Consensus (comb.lib./smm/nn)	YKLVVVGACGVGKSA	77		0.5465	Non-Toxin	POSITIVE	NON-ALLERGEN	2.8	9.2	10.33	116.67	1.04
HLA-DPA1*02:01/DPB1*01:01	G12C+G13S	Consensus (comb.lib./smm/nn)	YKLVVVGACSVGKSA	77		0.5805	Non-Toxin	POSITIVE	NON-ALLERGEN	2.8	9.2	10.33	116.67	1.013
HLA-DPA1*02:01/DPB1*05:01	G12S+G13C	Consensus (comb.lib./smm/nn)	YKLVVVGASCVGKSA	77		0.49	Non-Toxin	POSITIVE	NON-ALLERGEN	2.8	9.2	-2.26	116.67	1.013
HLA-DRB1*04:05	Q61L+E62G	Consensus (smm/nn/sturniolo)	DILDTAGLGEYSAMR	78		0.7269	Non-Toxin	POSITIVE	NON-ALLERGEN	1.1	4.03	2.1	91.33	-0.067
HLA-DQA1*01:01/DQB1*05:01	G12C+G13S	Consensus (comb.lib./smm/nn)	EYKLVVVGACSVGKS	78		0.5979	Non-Toxin	POSITIVE	NON-ALLERGEN	1	8.27	10.33	110	0.66
HLA-DRB1*08:02	A59T+Q61L+E62G	Consensus (smm/nn/sturniolo)	LLDILDTTGLGEYSA	78		0.75	Non-Toxin	POSITIVE	NON-ALLERGEN	5.5	3.49	1.47	136.67	0.447
HLA-DPA1*02:01/DPB1*01:01	G12C	Consensus (comb.lib./smm/nn)	TEYKLVVVGACGVGK	78		0.5167	Non-Toxin	POSITIVE	NON-ALLERGEN	7.2	7.85	23.17	110	0.693
HLA-DQA1*01:01/DQB1*05:01	G12S+G13C	Consensus (comb.lib./smm/nn)	TEYKLVVVGASCVGK	78		0.4185	Non-Toxin	POSITIVE	NON-ALLERGEN	7.2	7.85	10.58	110	0.667
HLA-DQA1*05:01/DQB1*02:01	G13S	Consensus (comb.lib./smm/nn)	YKLVVVGAGSVGKSA	78		0.4351	Non-Toxin	POSITIVE	NON-ALLERGEN	2.8	9.7	-18.97	116.67	0.82
HLA-DQA1*01:01/DQB1*05:01	G12C	Consensus (comb.lib./smm/nn)	EYKLVVVGACGVGKS	79		0.585	Non-Toxin	POSITIVE	NON-ALLERGEN	1	8.27	10.33	110	0.687
HLA-DQA1*01:01/DQB1*05:01	G12S+G13C	Consensus (comb.lib./smm/nn)	EYKLVVVGASCVGKS	79		0.5179	Non-Toxin	POSITIVE	NON-ALLERGEN	1	8.27	-2.26	110	0.66
HLA-DQA1*01:01/DQB1*05:01	G12C	Consensus (comb.lib./smm/nn)	TEYKLVVVGACGVGK	79		0.5167	Non-Toxin	POSITIVE	NON-ALLERGEN	7.2	7.85	23.17	110	0.693
HLA-DPA1*02:01/DPB1*05:01	G12D+G13R	Consensus (comb.lib./smm/nn)	YKLVVVGADRVGKSA	79		0.8575	Non-Toxin	POSITIVE	NON-ALLERGEN	2.8	9.7	-29.65	116.67	0.367
HLA-DPA1*02:01/DPB1*01:01	G12S+G13C	Consensus (comb.lib./smm/nn)	YKLVVVGASCVGKSA	79		0.49	Non-Toxin	POSITIVE	NON-ALLERGEN	2.8	9.2	-2.26	116.67	1.013
HLA-DPA1*02:01/DPB1*01:01	G12C	Consensus (comb.lib./smm/nn)	EYKLVVVGACGVGKS	80		0.585	Non-Toxin	POSITIVE	NON-ALLERGEN	1	8.27	10.33	110	0.687
HLA-DPA1*02:01/DPB1*01:01	G13S	Consensus (comb.lib./smm/nn)	EYKLVVVGAGSVGKS	80		0.4525	Non-Toxin	POSITIVE	NON-ALLERGEN	1	8.59	-18.97	110	0.467
HLA-DRB1*07:01	Q61L+E62G	Consensus (comb.lib./smm/nn)	DILDTAGLGEYSAMR	81		0.7269	Non-Toxin	POSITIVE	NON-ALLERGEN	1.1	4.03	2.1	91.33	-0.067
HLA-DRB5*01:01	Q61L+E62G	Consensus (smm/nn/sturniolo)	LLDILDTAGLGEYSA	81		0.7927	Non-Toxin	POSITIVE	NON-ALLERGEN	5.5	3.49	7.13	143.33	0.613
HLA-DQA1*01:01/DQB1*05:01	G12C	Consensus (comb.lib./smm/nn)	YKLVVVGACGVGKSA	81		0.5465	Non-Toxin	POSITIVE	NON-ALLERGEN	2.8	9.2	10.33	116.67	1.04
HLA-DQA1*01:01/DQB1*05:01	G12C+G13S	Consensus (comb.lib./smm/nn)	YKLVVVGACSVGKSA	81		0.5805	Non-Toxin	POSITIVE	NON-ALLERGEN	2.8	9.2	10.33	116.67	1.013
HLA-DPA1*02:01/DPB1*05:01	G12C	Consensus (comb.lib./smm/nn)	YKLVVVGACGVGKSA	82		0.5465	Non-Toxin	POSITIVE	NON-ALLERGEN	2.8	9.2	10.33	116.67	1.04
HLA-DQA1*01:01/DQB1*05:01	G12S+G13C	Consensus (comb.lib./smm/nn)	YKLVVVGASCVGKSA	82		0.49	Non-Toxin	POSITIVE	NON-ALLERGEN	2.8	9.2	-2.26	116.67	1.013
HLA-DRB1*03:01	Q61L+E62G	Consensus (smm/nn/sturniolo)	DILDTAGLGEYSAMR	83		0.7269	Non-Toxin	POSITIVE	NON-ALLERGEN	1.1	4.03	2.1	91.33	-0.067
HLA-DRB1*03:01	G12D	Consensus (smm/nn/sturniolo)	MTEYKLVVVGADGVG	83		0.4994	Non-Toxin	POSITIVE	NON-ALLERGEN	30	4.37	-8.05	110	0.68
HLA-DPA1*02:01/DPB1*14:01	Q61L+E62G	NetMHCIIpan	DILDTAGLGEYSAMR	85		0.7269	Non-Toxin	POSITIVE	NON-ALLERGEN	1.1	4.03	2.1	91.33	-0.067
HLA-DRB1*03:01	G12C+G13D	Consensus (smm/nn/sturniolo)	MTEYKLVVVGACDVG	85		0.6594	Non-Toxin	POSITIVE	NON-ALLERGEN	30	4.37	39.75	110	0.873
HLA-DRB1*03:01	G12C	Consensus (smm/nn/sturniolo)	TEYKLVVVGACGVGK	86		0.5167	Non-Toxin	POSITIVE	NON-ALLERGEN	7.2	7.85	23.17	110	0.693
HLA-DPA1*02:01/DPB1*01:01	G13S	Consensus (comb.lib./smm/nn)	YKLVVVGAGSVGKSA	86		0.4351	Non-Toxin	POSITIVE	NON-ALLERGEN	2.8	9.7	-18.97	116.67	0.82
HLA-DRB1*08:02	Q61L+E62G	Consensus (smm/nn/sturniolo)	DILDTAGLGEYSAMR	87		0.7269	Non-Toxin	POSITIVE	NON-ALLERGEN	1.1	4.03	2.1	91.33	-0.067
HLA-DQA1*01:01/DQB1*05:01	G12S+G13R	Consensus (comb.lib./smm/nn)	TEYKLVVVGASRVGK	87		0.6436	Non-Toxin	POSITIVE	NON-ALLERGEN	7.2	9.7	6.71	110	0.2
HLA-DPA1*02:01/DPB1*01:01	G12C	Consensus (comb.lib./smm/nn)	YKLVVVGACGVGKSA	87		0.5465	Non-Toxin	POSITIVE	NON-ALLERGEN	2.8	9.2	10.33	116.67	1.04
HLA-DRB1*13:02	Q61L+E62G	Consensus (smm/nn/sturniolo)	DILDTAGLGEYSAMR	89		0.7269	Non-Toxin	POSITIVE	NON-ALLERGEN	1.1	4.03	2.1	91.33	-0.067
HLA-DRB5*01:01	A59T+Q61L+E62G	Consensus (smm/nn/sturniolo)	LLDILDTTGLGEYSA	89		0.75	Non-Toxin	POSITIVE	NON-ALLERGEN	5.5	3.49	1.47	136.67	0.447
HLA-DRB1*11:01	Q61L+E62G	Consensus (smm/nn/sturniolo)	DILDTAGLGEYSAMR	90		0.7269	Non-Toxin	POSITIVE	NON-ALLERGEN	1.1	4.03	2.1	91.33	-0.067
HLA-DQA1*01:01/DQB1*05:01	G13S	Consensus (comb.lib./smm/nn)	EYKLVVVGAGSVGKS	90		0.4525	Non-Toxin	POSITIVE	NON-ALLERGEN	1	8.59	-18.97	110	0.467
HLA-DRB3*02:02	Q61L+E62G	NetMHCIIpan	DILDTAGLGEYSAMR	92		0.7269	Non-Toxin	POSITIVE	NON-ALLERGEN	1.1	4.03	2.1	91.33	-0.067
HLA-DRB4*01:01	Q61L+E62G	Consensus (comb.lib./smm/nn)	DILDTAGLGEYSAMR	92		0.7269	Non-Toxin	POSITIVE	NON-ALLERGEN	1.1	4.03	2.1	91.33	-0.067
HLA-DQA1*01:01/DQB1*05:01	G13S	Consensus (comb.lib./smm/nn)	YKLVVVGAGSVGKSA	93		0.4351	Non-Toxin	POSITIVE	NON-ALLERGEN	2.8	9.7	-18.97	116.67	0.82
