# Supplementary material for: A New Epitope Selection Method: Application to Design a Multi-Valent Epitope Vaccine Targeting HRAS Oncogene in Squamous Cell Carcinoma
Source: Vaccines (Basel). 2021 Dec 31;10(1):63. doi: 10.3390/vaccines10010063 (PMC8778118; doi:10.3390/vaccines10010063)
Supplement: Supplementary file 1 [file vaccines-10-00063-s001.zip › Supplemental Table S7.xlsx]

## Sheet: Sheet1
allele	mutation	method	peptide	rank	immunogenicity	antigenicity	toxicity	IFNg	allergenicity	half-life	pI	instability	aliphatic index	GRAVY
HLA-DQA1*05:01/DQB1*03:01	G13S	Consensus (comb.lib./smm/nn)	YKLVVVGAGSVGKSA	0.32		0.4351	Non-Toxin	POSITIVE	NON-ALLERGEN	2.8	9.7	-18.97	116.67	0.82
HLA-DPA1*02:01/DPB1*14:01	G12S+G13R	NetMHCIIpan	TEYKLVVVGASRVGK	0.74		0.6436	Non-Toxin	POSITIVE	NON-ALLERGEN	7.2	9.7	6.71	110	0.2
HLA-DRB1*08:02	G12S+G13R	Consensus (smm/nn/sturniolo)	TEYKLVVVGASRVGK	1.2		0.6436	Non-Toxin	POSITIVE	NON-ALLERGEN	7.2	9.7	6.71	110	0.2
HLA-DQA1*05:01/DQB1*03:01	G13S	Consensus (comb.lib./smm/nn)	EYKLVVVGAGSVGKS	1.5		0.4525	Non-Toxin	POSITIVE	NON-ALLERGEN	1	8.59	-18.97	110	0.467
HLA-DQA1*04:01/DQB1*04:02	Q61L	Consensus (comb.lib./smm/nn)	LLDILDTAGLEEYSA	2		0.7894	Non-Toxin	NEGATIVE	NON-ALLERGEN	5.5	3.43	33.89	143.33	0.407
HLA-DQA1*03:01/DQB1*03:02	Q61L	Consensus (comb.lib./smm/nn)	LLDILDTAGLEEYSA	2.3		0.7894	Non-Toxin	NEGATIVE	NON-ALLERGEN	5.5	3.43	33.89	143.33	0.407
HLA-DQA1*04:01/DQB1*04:02	Q61L	Consensus (comb.lib./smm/nn)	LDILDTAGLEEYSAM	2.5		0.6781	Non-Toxin	NEGATIVE	NON-ALLERGEN	5.5	3.43	33.89	117.33	0.28
HLA-DQA1*03:01/DQB1*03:02	Q61L	Consensus (comb.lib./smm/nn)	LDILDTAGLEEYSAM	2.8		0.6781	Non-Toxin	NEGATIVE	NON-ALLERGEN	5.5	3.43	33.89	117.33	0.28
HLA-DRB1*11:01	G12S+G13R	Consensus (smm/nn/sturniolo)	TEYKLVVVGASRVGK	2.9		0.6436	Non-Toxin	POSITIVE	NON-ALLERGEN	7.2	9.7	6.71	110	0.2
HLA-DRB1*07:01	G12S+G13R	Consensus (comb.lib./smm/nn)	TEYKLVVVGASRVGK	3.1		0.6436	Non-Toxin	POSITIVE	NON-ALLERGEN	7.2	9.7	6.71	110	0.2
HLA-DRB1*08:02	G12S+G13C	Consensus (smm/nn/sturniolo)	TEYKLVVVGASCVGK	3.4		0.4185	Non-Toxin	POSITIVE	NON-ALLERGEN	7.2	7.85	10.58	110	0.667
HLA-DRB1*08:02	G12S+G13C	Consensus (smm/nn/sturniolo)	EYKLVVVGASCVGKS	3.5		0.5179	Non-Toxin	POSITIVE	NON-ALLERGEN	1	8.27	-2.26	110	0.66
HLA-DQA1*05:01/DQB1*02:01	Q61L	Consensus (comb.lib./smm/nn)	LLDILDTAGLEEYSA	3.7		0.7894	Non-Toxin	NEGATIVE	NON-ALLERGEN	5.5	3.43	33.89	143.33	0.407
HLA-DRB1*07:01	G12S+G13C	Consensus (comb.lib./smm/nn)	EYKLVVVGASCVGKS	3.8		0.5179	Non-Toxin	POSITIVE	NON-ALLERGEN	1	8.27	-2.26	110	0.66
HLA-DRB1*07:01	G12S+G13C	Consensus (comb.lib./smm/nn)	TEYKLVVVGASCVGK	3.8		0.4185	Non-Toxin	POSITIVE	NON-ALLERGEN	7.2	7.85	10.58	110	0.667
HLA-DRB1*07:01	G12S+G13C	Consensus (comb.lib./smm/nn)	YKLVVVGASCVGKSA	3.8		0.49	Non-Toxin	POSITIVE	NON-ALLERGEN	2.8	9.2	-2.26	116.67	1.013
HLA-DRB1*03:01	G12D+G13R	Consensus (smm/nn/sturniolo)	YKLVVVGADRVGKSA	4.1		0.8575	Non-Toxin	POSITIVE	NON-ALLERGEN	2.8	9.7	-29.65	116.67	0.367
HLA-DQA1*05:01/DQB1*02:01	Q61L	Consensus (comb.lib./smm/nn)	LDILDTAGLEEYSAM	4.4		0.6781	Non-Toxin	NEGATIVE	NON-ALLERGEN	5.5	3.43	33.89	117.33	0.28
HLA-DRB1*01:01	G12S+G13R	Consensus (comb.lib./smm/nn)	TEYKLVVVGASRVGK	4.4		0.6436	Non-Toxin	POSITIVE	NON-ALLERGEN	7.2	9.7	6.71	110	0.2
HLA-DQA1*05:01/DQB1*03:01	G12C	Consensus (comb.lib./smm/nn)	YKLVVVGACGVGKSA	4.5		0.5465	Non-Toxin	POSITIVE	NON-ALLERGEN	2.8	9.2	10.33	116.67	1.04
HLA-DQA1*03:01/DQB1*03:02	Q61L	Consensus (comb.lib./smm/nn)	DILDTAGLEEYSAMR	5.1		0.7352	Non-Toxin	NEGATIVE	NON-ALLERGEN	1.1	3.92	28.86	91.33	-0.273
HLA-DRB3*02:02	G12S+G13R	NetMHCIIpan	TEYKLVVVGASRVGK	5.1		0.6436	Non-Toxin	POSITIVE	NON-ALLERGEN	7.2	9.7	6.71	110	0.2
HLA-DPA1*02:01/DPB1*14:01	G12S+G13C	NetMHCIIpan	TEYKLVVVGASCVGK	5.2		0.4185	Non-Toxin	POSITIVE	NON-ALLERGEN	7.2	7.85	10.58	110	0.667
HLA-DQA1*01:01/DQB1*05:01	Q61L	Consensus (comb.lib./smm/nn)	DGETCLLDILDTAGL	5.7		0.6219	Non-Toxin	NEGATIVE	NON-ALLERGEN	1.1	3.37	19.97	136.67	0.52
HLA-DQA1*01:01/DQB1*05:01	Q61L+E62G	Consensus (comb.lib./smm/nn)	DGETCLLDILDTAGL	5.7		0.6219	Non-Toxin	NEGATIVE	NON-ALLERGEN	1.1	3.37	19.97	136.67	0.52
HLA-DQA1*05:01/DQB1*03:01	G12C+G13S	Consensus (comb.lib./smm/nn)	YKLVVVGACSVGKSA	5.7		0.5805	Non-Toxin	POSITIVE	NON-ALLERGEN	2.8	9.2	10.33	116.67	1.013
HLA-DQA1*05:01/DQB1*03:01	G12C	Consensus (comb.lib./smm/nn)	EYKLVVVGACGVGKS	5.8		0.585	Non-Toxin	POSITIVE	NON-ALLERGEN	1	8.27	10.33	110	0.687
HLA-DQA1*01:01/DQB1*05:01	Q61L	Consensus (comb.lib./smm/nn)	GETCLLDILDTAGLE	5.8		0.5355	Non-Toxin	NEGATIVE	NON-ALLERGEN	30	3.43	19.97	136.67	0.52
HLA-DQA1*05:01/DQB1*03:01	G12S+G13C	Consensus (comb.lib./smm/nn)	YKLVVVGASCVGKSA	5.8		0.49	Non-Toxin	POSITIVE	NON-ALLERGEN	2.8	9.2	-2.26	116.67	1.013
HLA-DRB1*01:01	G13S	Consensus (comb.lib./smm/nn)	EYKLVVVGAGSVGKS	6.1		0.4525	Non-Toxin	POSITIVE	NON-ALLERGEN	1	8.59	-18.97	110	0.467
HLA-DQA1*04:01/DQB1*04:02	Q61L	Consensus (comb.lib./smm/nn)	DILDTAGLEEYSAMR	6.2		0.7352	Non-Toxin	NEGATIVE	NON-ALLERGEN	1.1	3.92	28.86	91.33	-0.273
HLA-DPA1*02:01/DPB1*14:01	G12S+G13C	NetMHCIIpan	EYKLVVVGASCVGKS	6.3		0.5179	Non-Toxin	POSITIVE	NON-ALLERGEN	1	8.27	-2.26	110	0.66
HLA-DRB1*01:01	G13S	Consensus (comb.lib./smm/nn)	YKLVVVGAGSVGKSA	6.3		0.4351	Non-Toxin	POSITIVE	NON-ALLERGEN	2.8	9.7	-18.97	116.67	0.82
HLA-DQA1*05:01/DQB1*02:01	Q61L	Consensus (comb.lib./smm/nn)	DILDTAGLEEYSAMR	6.4		0.7352	Non-Toxin	NEGATIVE	NON-ALLERGEN	1.1	3.92	28.86	91.33	-0.273
HLA-DQA1*01:01/DQB1*05:01	Q61L+E62G	Consensus (comb.lib./smm/nn)	GETCLLDILDTAGLG	6.7		0.4486	Non-Toxin	NEGATIVE	NON-ALLERGEN	30	3.49	19.97	136.67	0.727
HLA-DPA1*02:01/DPB1*14:01	G13S	NetMHCIIpan	EYKLVVVGAGSVGKS	7		0.4525	Non-Toxin	POSITIVE	NON-ALLERGEN	1	8.59	-18.97	110	0.467
HLA-DQA1*03:01/DQB1*03:02	Q61L	Consensus (comb.lib./smm/nn)	ILDTAGLEEYSAMRD	7		0.6654	Non-Toxin	NEGATIVE	NON-ALLERGEN	20	3.92	28.86	91.33	-0.273
HLA-DRB1*04:05	G12S+G13R	Consensus (smm/nn/sturniolo)	TEYKLVVVGASRVGK	7.3		0.6436	Non-Toxin	POSITIVE	NON-ALLERGEN	7.2	9.7	6.71	110	0.2
HLA-DQA1*01:01/DQB1*05:01	Q61L+E62G	Consensus (comb.lib./smm/nn)	ETCLLDILDTAGLGE	7.4		0.7654	Non-Toxin	NEGATIVE	NON-ALLERGEN	1	3.43	19.97	136.67	0.52
HLA-DRB1*08:02	G12S+G13C	Consensus (smm/nn/sturniolo)	YKLVVVGASCVGKSA	7.4		0.49	Non-Toxin	POSITIVE	NON-ALLERGEN	2.8	9.2	-2.26	116.67	1.013
HLA-DRB1*11:01	G12S+G13C	Consensus (smm/nn/sturniolo)	TEYKLVVVGASCVGK	7.5		0.4185	Non-Toxin	POSITIVE	NON-ALLERGEN	7.2	7.85	10.58	110	0.667
HLA-DRB1*09:01	G12S+G13R	Consensus (comb.lib./smm/nn)	TEYKLVVVGASRVGK	7.5		0.6436	Non-Toxin	POSITIVE	NON-ALLERGEN	7.2	9.7	6.71	110	0.2
HLA-DQA1*01:01/DQB1*05:01	Q61H	Consensus (comb.lib./smm/nn)	DGETCLLDILDTAGH	7.6		0.9918	Non-Toxin	NEGATIVE	NON-ALLERGEN	1.1	3.84	19.97	110.67	0.053
HLA-DQA1*01:01/DQB1*05:01	Q61H+E62G	Consensus (comb.lib./smm/nn)	DGETCLLDILDTAGH	7.6		0.9918	Non-Toxin	NEGATIVE	NON-ALLERGEN	1.1	3.84	19.97	110.67	0.053
HLA-DQA1*05:01/DQB1*03:01	G12C+G13S	Consensus (comb.lib./smm/nn)	EYKLVVVGACSVGKS	8.1		0.5979	Non-Toxin	POSITIVE	NON-ALLERGEN	1	8.27	10.33	110	0.66
HLA-DRB5*01:01	G13S	Consensus (smm/nn/sturniolo)	EYKLVVVGAGSVGKS	8.1		0.4525	Non-Toxin	POSITIVE	NON-ALLERGEN	1	8.59	-18.97	110	0.467
HLA-DQA1*05:01/DQB1*03:01	G12S+G13C	Consensus (comb.lib./smm/nn)	EYKLVVVGASCVGKS	8.1		0.5179	Non-Toxin	POSITIVE	NON-ALLERGEN	1	8.27	-2.26	110	0.66
HLA-DQA1*05:01/DQB1*03:01	G12S+G13C	Consensus (comb.lib./smm/nn)	TEYKLVVVGASCVGK	8.1		0.4185	Non-Toxin	POSITIVE	NON-ALLERGEN	7.2	7.85	10.58	110	0.667
HLA-DQA1*05:01/DQB1*03:01	G12S+G13R	Consensus (comb.lib./smm/nn)	TEYKLVVVGASRVGK	8.1		0.6436	Non-Toxin	POSITIVE	NON-ALLERGEN	7.2	9.7	6.71	110	0.2
HLA-DRB5*01:01	G13S	Consensus (smm/nn/sturniolo)	YKLVVVGAGSVGKSA	8.1		0.4351	Non-Toxin	POSITIVE	NON-ALLERGEN	2.8	9.7	-18.97	116.67	0.82
HLA-DRB1*08:02	G13S	Consensus (smm/nn/sturniolo)	EYKLVVVGAGSVGKS	8.3		0.4525	Non-Toxin	POSITIVE	NON-ALLERGEN	1	8.59	-18.97	110	0.467
HLA-DQA1*05:01/DQB1*03:01	G12C+G13S	Consensus (comb.lib./smm/nn)	TEYKLVVVGACSVGK	8.3		0.5938	Non-Toxin	POSITIVE	NON-ALLERGEN	7.2	7.85	23.17	110	0.667
HLA-DRB5*01:01	G12S+G13R	Consensus (smm/nn/sturniolo)	TEYKLVVVGASRVGK	8.3		0.6436	Non-Toxin	POSITIVE	NON-ALLERGEN	7.2	9.7	6.71	110	0.2
HLA-DRB1*08:02	G13S	Consensus (smm/nn/sturniolo)	YKLVVVGAGSVGKSA	8.3		0.4351	Non-Toxin	POSITIVE	NON-ALLERGEN	2.8	9.7	-18.97	116.67	0.82
HLA-DRB5*01:01	G12C+G13S	Consensus (smm/nn/sturniolo)	EYKLVVVGACSVGKS	8.8		0.5979	Non-Toxin	POSITIVE	NON-ALLERGEN	1	8.27	10.33	110	0.66
HLA-DRB5*01:01	G12C+G13S	Consensus (smm/nn/sturniolo)	YKLVVVGACSVGKSA	8.8		0.5805	Non-Toxin	POSITIVE	NON-ALLERGEN	2.8	9.2	10.33	116.67	1.013
HLA-DPA1*02:01/DPB1*14:01	G12C+G13S	NetMHCIIpan	TEYKLVVVGACSVGK	8.9		0.5938	Non-Toxin	POSITIVE	NON-ALLERGEN	7.2	7.85	23.17	110	0.667
HLA-DQA1*01:01/DQB1*05:01	Q61R	Consensus (comb.lib./smm/nn)	DGETCLLDILDTAGR	9		1.0378	Non-Toxin	NEGATIVE	NON-ALLERGEN	1.1	3.84	19.97	110.67	-0.033
HLA-DQA1*01:01/DQB1*05:01	Q61R+E62G	Consensus (comb.lib./smm/nn)	DGETCLLDILDTAGR	9		1.0378	Non-Toxin	NEGATIVE	NON-ALLERGEN	1.1	3.84	19.97	110.67	-0.033
HLA-DRB5*01:01	G12C	Consensus (smm/nn/sturniolo)	YKLVVVGACGVGKSA	9		0.5465	Non-Toxin	POSITIVE	NON-ALLERGEN	2.8	9.2	10.33	116.67	1.04
HLA-DQA1*01:01/DQB1*05:01	A59T+Q61L+E62G	Consensus (comb.lib./smm/nn)	DGETCLLDILDTTGL	9.1		0.5975	Non-Toxin	NEGATIVE	NON-ALLERGEN	1.1	3.37	14.31	130	0.353
HLA-DQA1*01:01/DQB1*05:01	A59T+Q61L	Consensus (comb.lib./smm/nn)	DGETCLLDILDTTGL	9.1		0.5975	Non-Toxin	NEGATIVE	NON-ALLERGEN	1.1	3.37	14.31	130	0.353
HLA-DPA1*02:01/DPB1*14:01	G12C+G13S	NetMHCIIpan	EYKLVVVGACSVGKS	9.1		0.5979	Non-Toxin	POSITIVE	NON-ALLERGEN	1	8.27	10.33	110	0.66
HLA-DRB1*13:02	G12S+G13R	Consensus (smm/nn/sturniolo)	TEYKLVVVGASRVGK	9.3		0.6436	Non-Toxin	POSITIVE	NON-ALLERGEN	7.2	9.7	6.71	110	0.2
HLA-DQA1*03:01/DQB1*03:02	E62G	Consensus (comb.lib./smm/nn)	ETCLLDILDTAGQGE	9.4		1.2101	Non-Toxin	NEGATIVE	NON-ALLERGEN	1	3.43	19.97	110.67	0.033
HLA-DQA1*01:01/DQB1*05:01	Q61H+E62G	Consensus (comb.lib./smm/nn)	GETCLLDILDTAGHG	9.4		0.8987	Non-Toxin	NEGATIVE	NON-ALLERGEN	30	4.02	13.05	110.67	0.26
HLA-DQA1*01:01/DQB1*05:01	A59T+Q61L	Consensus (comb.lib./smm/nn)	GETCLLDILDTTGLE	9.5		0.5497	Non-Toxin	NEGATIVE	NON-ALLERGEN	30	3.43	14.31	130	0.353
HLA-DQA1*01:01/DQB1*05:01	E62G	Consensus (comb.lib./smm/nn)	GETCLLDILDTAGQG	9.6		0.902	Non-Toxin	NEGATIVE	NON-ALLERGEN	30	3.49	19.97	110.67	0.24
HLA-DRB1*04:05	G12D	Consensus (smm/nn/sturniolo)	MTEYKLVVVGADGVG	9.6		0.4994	Non-Toxin	POSITIVE	NON-ALLERGEN	30	4.37	-8.05	110	0.68
HLA-DQA1*05:01/DQB1*02:01	A59T+Q61L	Consensus (comb.lib./smm/nn)	TGLEEYSAMRDQYMR	9.6		0.9634	Non-Toxin	NEGATIVE	NON-ALLERGEN	7.2	4.68	39.62	32.67	-1.207
HLA-DRB5*01:01	G12C+G13S	Consensus (smm/nn/sturniolo)	TEYKLVVVGACSVGK	9.7		0.5938	Non-Toxin	POSITIVE	NON-ALLERGEN	7.2	7.85	23.17	110	0.667
HLA-DQA1*01:01/DQB1*05:01	Q61H+E62G	Consensus (comb.lib./smm/nn)	ETCLLDILDTAGHGE	9.8		1.1508	Non-Toxin	NEGATIVE	NON-ALLERGEN	1	3.91	13.05	110.67	0.053
HLA-DRB1*01:01	G12S+G13C	Consensus (comb.lib./smm/nn)	TEYKLVVVGASCVGK	9.8		0.4185	Non-Toxin	POSITIVE	NON-ALLERGEN	7.2	7.85	10.58	110	0.667
HLA-DRB1*01:01	G12S+G13C	Consensus (comb.lib./smm/nn)	EYKLVVVGASCVGKS	10		0.5179	Non-Toxin	POSITIVE	NON-ALLERGEN	1	8.27	-2.26	110	0.66
