# Supplementary material for: A New Epitope Selection Method: Application to Design a Multi-Valent Epitope Vaccine Targeting HRAS Oncogene in Squamous Cell Carcinoma
Source: Vaccines (Basel). 2021 Dec 31;10(1):63. doi: 10.3390/vaccines10010063 (PMC8778118; doi:10.3390/vaccines10010063)
Supplement: Supplementary file 1 [file vaccines-10-00063-s001.zip › Supplemental Table S8.xlsx]

## Sheet: Sheet1
allele	mutation	peptide	rank	Immunogenicity	Antigenicity	Toxicity	IFNg	Allergenicity	Half-life (hours)	pI	Instability index	Alipathic index	GRAVY
HLA-A*11:01	G13D	VVVGAGDVGK	0.59	0.19412	0.4726	Non-Toxin	POSITIVE	NON-ALLERGEN	100	5.81	-24.96	126	1
HLA-A*68:01	G13D	VVVGAGDVGK	1.2	0.19412	0.4726	Non-Toxin	POSITIVE	NON-ALLERGEN	100	5.81	-24.96	126	1
HLA-A*03:01	G13D	VVVGAGDVGK	0.68	0.19412	0.4726	Non-Toxin	POSITIVE	NON-ALLERGEN	100	5.81	-24.96	126	1
HLA-A*02:03	G12D	KLVVVGADGV	2.4	0.20349	0.5857	Non-Toxin	NEGATIVE	NON-ALLERGEN	1.3	5.84	-24.96	165	1.42
HLA-A*02:03	G13D	KLVVVGAGDV	2.6	0.20653	0.4396	Non-Toxin	NEGATIVE	NON-ALLERGEN	1.3	5.84	-16.47	165	1.42
HLA-A*30:01	G13D	VVVGAGDVGK	4.2	0.19412	0.4726	Non-Toxin	POSITIVE	NON-ALLERGEN	100	5.81	-24.96	126	1
HLA-A*02:01	G12D	KLVVVGADGV	3.8	0.20349	0.5857	Non-Toxin	NEGATIVE	NON-ALLERGEN	1.3	5.84	-24.96	165	1.42
HLA-A*02:01	G13D	KLVVVGAGDV	4.5	0.20653	0.4396	Non-Toxin	NEGATIVE	NON-ALLERGEN	1.3	5.84	-16.47	165	1.42
HLA-A*02:06	G12D	KLVVVGADGV	6.3	0.20349	0.5857	Non-Toxin	NEGATIVE	NON-ALLERGEN	1.3	5.84	-24.96	165	1.42
HLA-A*02:06	G13C	KLVVVGAGC	7.2	0.17986	0.6343	Non-Toxin	NEGATIVE	NON-ALLERGEN	1.3	8.22	-19.41	151.11	1.778
HLA-A*02:03	G13C	KLVVVGAGC	6.1	0.17986	0.6343	Non-Toxin	NEGATIVE	NON-ALLERGEN	1.3	8.22	-19.41	151.11	1.778
HLA-A*02:01	G13C	KLVVVGAGC	6	0.17986	0.6343	Non-Toxin	NEGATIVE	NON-ALLERGEN	1.3	8.22	-19.41	151.11	1.778
HLA-A*02:06	G13D	KLVVVGAGDV	8.6	0.20653	0.4396	Non-Toxin	NEGATIVE	NON-ALLERGEN	1.3	5.84	-16.47	165	1.42
HLA-A*31:01	G13D	VVVGAGDVGK	7.8	0.19412	0.4726	Non-Toxin	POSITIVE	NON-ALLERGEN	100	5.81	-24.96	126	1
HLA-A*02:03	G13S	KLVVVGAGS	8.1	0.17986	0.5814	Non-Toxin	NEGATIVE	NON-ALLERGEN	1.3	8.75	-19.41	151.11	1.411
HLA-B*15:01	G12S	KLVVVGASG	9.4	0.0634	0.5393	Non-Toxin	NEGATIVE	NON-ALLERGEN	1.3	8.75	-19.41	151.11	1.411
HLA-A*02:01	G13S	KLVVVGAGS	9.8	0.17986	0.5814	Non-Toxin	NEGATIVE	NON-ALLERGEN	1.3	8.75	-19.41	151.11	1.411
HLA-A*31:01	G12D+G13R	KLVVVGADR	1.3	0.17302	1.1779	Non-Toxin	POSITIVE	NON-ALLERGEN	1.3	8.75	-37.22	151.11	0.656
HLA-A*68:01	G12D+G13C	VVVGADCVGK	1.8	0.11109	0.7891	Non-Toxin	POSITIVE	NON-ALLERGEN	100	5.8	-40.99	126	1.29
HLA-A*68:01	G12C+G13D	VVVGACDVGK	1.9	0.10862	0.8996	Non-Toxin	POSITIVE	NON-ALLERGEN	100	5.8	38.24	126	1.29
HLA-A*68:01	G12D+G13D	VVVGADDVGK	1.9	0.18272	1.2707	Non-Toxin	POSITIVE	NON-ALLERGEN	100	4.21	-33.45	126	0.69
HLA-A*11:01	G12D+G13C	VVVGADCVGK	1.2	0.11109	0.7891	Non-Toxin	POSITIVE	NON-ALLERGEN	100	5.8	-40.99	126	1.29
HLA-A*11:01	G12C+G13D	VVVGACDVGK	1.2	0.10862	0.8996	Non-Toxin	POSITIVE	NON-ALLERGEN	100	5.8	38.24	126	1.29
HLA-A*11:01	G12D+G13D	VVGADDVGK	1.3	0.14749	1.3263	Non-Toxin	POSITIVE	NON-ALLERGEN	100	4.21	-38.28	107.78	0.3
HLA-A*11:01	G12D+G13D	VVVGADDVGK	1.3	0.18272	1.2707	Non-Toxin	POSITIVE	NON-ALLERGEN	100	4.21	-33.45	126	0.69
HLA-A*02:06	G12D+G13S	LVVVGADSV	1.8	0.04683	0.535	Non-Toxin	POSITIVE	NON-ALLERGEN	5.5	3.8	1.99	183.33	1.967
HLA-A*02:03	G12D+G13S	KLVVVGADSV	1.8	0.08703	0.7466	Non-Toxin	POSITIVE	NON-ALLERGEN	1.3	5.84	-5.7	165	1.38
HLA-A*02:03	G12C+G13S	KLVVVGACSV	1.9	0.02281	0.4114	Non-Toxin	NEGATIVE	NON-ALLERGEN	1.3	8.22	27.47	165	1.98
HLA-A*68:02	G12D+G13S	LVVVGADSV	1.6	0.04683	0.535	Non-Toxin	POSITIVE	NON-ALLERGEN	5.5	3.8	1.99	183.33	1.967
HLA-A*03:01	G12D+G13C	VVVGADCVGK	1.9	0.11109	0.7891	Non-Toxin	POSITIVE	NON-ALLERGEN	100	5.8	-40.99	126	1.29
HLA-A*03:01	G12C+G13D	VVVGACDVGK	1.9	0.10862	0.8996	Non-Toxin	POSITIVE	NON-ALLERGEN	100	5.8	38.24	126	1.29
HLA-A*68:01	G12D+G13D	VVGADDVGK	3.2	0.14749	1.3263	Non-Toxin	POSITIVE	NON-ALLERGEN	100	4.21	-38.28	107.78	0.3
HLA-A*68:02	G12D+G13R	LVVVGADRV	1.9	0.17373	0.5096	Non-Toxin	POSITIVE	NON-ALLERGEN	5.5	5.84	-27.79	183.33	1.556
HLA-A*02:06	G12D+G13R	LVVVGADRV	2.9	0.17373	0.5096	Non-Toxin	POSITIVE	NON-ALLERGEN	5.5	5.84	-27.79	183.33	1.556
HLA-A*03:01	G12D+G13D	VVVGADDVGK	2.5	0.18272	1.2707	Non-Toxin	POSITIVE	NON-ALLERGEN	100	4.21	-33.45	126	0.69
HLA-A*03:01	G12D+G13D	VVGADDVGK	2.8	0.14749	1.3263	Non-Toxin	POSITIVE	NON-ALLERGEN	100	4.21	-38.28	107.78	0.3
HLA-A*03:01	G12D+G13R	KLVVVGADR	2.9	0.17302	1.1779	Non-Toxin	POSITIVE	NON-ALLERGEN	1.3	8.75	-37.22	151.11	0.656
HLA-A*02:01	G12D+G13S	KLVVVGADSV	2.9	0.08703	0.7466	Non-Toxin	POSITIVE	NON-ALLERGEN	1.3	5.84	-5.7	165	1.38
HLA-A*02:03	G12D+G13S	LVVVGADSV	3.4	0.04683	0.535	Non-Toxin	POSITIVE	NON-ALLERGEN	5.5	3.8	1.99	183.33	1.967
HLA-A*02:01	G12C+G13S	KLVVVGACSV	3.2	0.02281	0.4114	Non-Toxin	NEGATIVE	NON-ALLERGEN	1.3	8.22	27.47	165	1.98
HLA-A*02:06	G12D+G13S	KLVVVGADSV	4.6	0.08703	0.7466	Non-Toxin	POSITIVE	NON-ALLERGEN	1.3	5.84	-5.7	165	1.38
HLA-A*68:02	G12D+G13C	LVVVGADCV	3.6	0.11199	0.7419	Non-Toxin	POSITIVE	NON-ALLERGEN	5.5	3.8	-27.79	183.33	2.333
HLA-A*02:06	G12D+G13C	LVVVGADCV	5.2	0.11199	0.7419	Non-Toxin	POSITIVE	NON-ALLERGEN	5.5	3.8	-27.79	183.33	2.333
HLA-A*02:03	G12D+G13C	KLVVVGADCV	4.8	0.15219	0.9181	Non-Toxin	NEGATIVE	NON-ALLERGEN	1.3	5.83	-32.5	165	1.71
HLA-A*02:06	G12C+G13S	KLVVVGACSV	5.7	0.02281	0.4114	Non-Toxin	NEGATIVE	NON-ALLERGEN	1.3	8.22	27.47	165	1.98
HLA-A*68:01	G12D+G13R	KLVVVGADR	6.4	0.17302	1.1779	Non-Toxin	POSITIVE	NON-ALLERGEN	1.3	8.75	-37.22	151.11	0.656
HLA-A*02:03	G12D+G13R	LVVVGADRV	5.3	0.17373	0.5096	Non-Toxin	POSITIVE	NON-ALLERGEN	5.5	5.84	-27.79	183.33	1.556
HLA-B*51:01	G12D+G13S	LVVVGADSV	5.5	0.04683	0.535	Non-Toxin	POSITIVE	NON-ALLERGEN	5.5	3.8	1.99	183.33	1.967
HLA-A*02:01	G12D+G13S	LVVVGADSV	4.8	0.04683	0.535	Non-Toxin	POSITIVE	NON-ALLERGEN	5.5	3.8	1.99	183.33	1.967
HLA-A*33:01	G12D+G13R	KLVVVGADR	5.2	0.17302	1.1779	Non-Toxin	POSITIVE	NON-ALLERGEN	1.3	8.75	-37.22	151.11	0.656
HLA-A*30:01	G12D+G13D	VVGADDVGK	9	0.14749	1.3263	Non-Toxin	POSITIVE	NON-ALLERGEN	100	4.21	-38.28	107.78	0.3
HLA-A*30:01	G12D+G13C	VVVGADCVGK	9.5	0.11109	0.7891	Non-Toxin	POSITIVE	NON-ALLERGEN	100	5.8	-40.99	126	1.29
HLA-A*30:01	G12C+G13D	VVVGACDVGK	9.7	0.10862	0.8996	Non-Toxin	POSITIVE	NON-ALLERGEN	100	5.8	38.24	126	1.29
HLA-A*02:01	G12D+G13C	KLVVVGADCV	5.7	0.15219	0.9181	Non-Toxin	NEGATIVE	NON-ALLERGEN	1.3	5.83	-32.5	165	1.71
HLA-A*02:03	G12D+G13D	KLVVVGADDV	6.8	0.19665	1.229	Non-Toxin	POSITIVE	NON-ALLERGEN	1.3	4.21	-24.96	165	1.11
HLA-A*02:01	G12D+G13R	LVVVGADRV	6.2	0.17373	0.5096	Non-Toxin	POSITIVE	NON-ALLERGEN	5.5	5.84	-27.79	183.33	1.556
HLA-B*51:01	G12D+G13R	LVVVGADRV	7.8	0.17373	0.5096	Non-Toxin	POSITIVE	NON-ALLERGEN	5.5	5.84	-27.79	183.33	1.556
HLA-A*11:01	G12D+G13R	KLVVVGADR	5.3	0.17302	1.1779	Non-Toxin	POSITIVE	NON-ALLERGEN	1.3	8.75	-37.22	151.11	0.656
HLA-A*31:01	G12C+G13D	VVVGACDVGK	8.9	0.10862	0.8996	Non-Toxin	POSITIVE	NON-ALLERGEN	100	5.8	38.24	126	1.29
HLA-A*31:01	G12D+G13C	VVVGADCVGK	9	0.11109	0.7891	Non-Toxin	POSITIVE	NON-ALLERGEN	100	5.8	-40.99	126	1.29
HLA-A*02:03	G12D+G13C	LVVVGADCV	8.6	0.11199	0.7419	Non-Toxin	POSITIVE	NON-ALLERGEN	5.5	3.8	-27.79	183.33	2.333
HLA-A*02:01	G12D+G13C	LVVVGADCV	9.1	0.11199	0.7419	Non-Toxin	POSITIVE	NON-ALLERGEN	5.5	3.8	-27.79	183.33	2.333
HLA-A*02:01	G12D+G13D	KLVVVGADDV	9.3	0.19665	1.229	Non-Toxin	POSITIVE	NON-ALLERGEN	1.3	4.21	-24.96	165	1.11
HLA-A*02:01	G12D+G13C	KLVVVGADC	9.6	0.17302	1.4665	Non-Toxin	POSITIVE	NON-ALLERGEN	1.3	5.83	-28.84	151.11	1.433
HLA-A*26:01	G12D+G13S	LVVVGADSV	8.7	0.04683	0.535	Non-Toxin	POSITIVE	NON-ALLERGEN	5.5	3.8	1.99	183.33	1.967
HLA-B*35:01	G12D+G13S	LVVVGADSV	9.6	0.04683	0.535	Non-Toxin	POSITIVE	NON-ALLERGEN	5.5	3.8	1.99	183.33	1.967
HLA-A*02:03	G12S+G13D	KLVVVGASDV	1.9	0.03831	0.687	Non-Toxin	NEGATIVE	NON-ALLERGEN	1.3	5.84	-16.47	165	1.38
HLA-A*02:01	G12S+G13D	KLVVVGASDV	3.5	0.03831	0.687	Non-Toxin	NEGATIVE	NON-ALLERGEN	1.3	5.84	-16.47	165	1.38
HLA-A*02:06	G12S+G13C	KLVVVGASC	5.6	0.0634	0.8898	Non-Toxin	POSITIVE	NON-ALLERGEN	1.3	8.22	16.81	151.11	1.733
HLA-A*02:03	G12S+G13C	KLVVVGASC	4.8	0.0634	0.8898	Non-Toxin	POSITIVE	NON-ALLERGEN	1.3	8.22	16.81	151.11	1.733
HLA-A*02:01	G12S+G13C	KLVVVGASC	4.6	0.0634	0.8898	Non-Toxin	POSITIVE	NON-ALLERGEN	1.3	8.22	16.81	151.11	1.733
HLA-A*02:06	G12S+G13D	KLVVVGASDV	6.7	0.03831	0.687	Non-Toxin	NEGATIVE	NON-ALLERGEN	1.3	5.84	-16.47	165	1.38
HLA-A*02:03	G12S+G13S	KLVVVGASS	5.6	0.0634	0.739	Non-Toxin	NEGATIVE	NON-ALLERGEN	1.3	8.75	1.99	151.11	1.367
HLA-A*02:06	G12S+G13S	KLVVVGASS	9	0.0634	0.739	Non-Toxin	NEGATIVE	NON-ALLERGEN	1.3	8.75	1.99	151.11	1.367
HLA-A*02:01	G12S+G13S	KLVVVGASS	7.1	0.0634	0.739	Non-Toxin	NEGATIVE	NON-ALLERGEN	1.3	8.75	1.99	151.11	1.367
HLA-B*15:01	G12S+G13C	KLVVVGASC	8.2	0.0634	0.8898	Non-Toxin	POSITIVE	NON-ALLERGEN	1.3	8.22	16.81	151.11	1.733
HLA-B*15:01	G12S+G13S	KLVVVGASS	9	0.0634	0.739	Non-Toxin	NEGATIVE	NON-ALLERGEN	1.3	8.75	1.99	151.11	1.367
HLA-A*32:01	G12S+G13C	KLVVVGASC	7.2	0.0634	0.8898	Non-Toxin	POSITIVE	NON-ALLERGEN	1.3	8.22	16.81	151.11	1.733
HLA-A*01:01	E62G	ILDTAGQGEY	0.03	0.09542	1.1127	Non-Toxin	NEGATIVE	NON-ALLERGEN	20	3.67	5.69	88	-0.32
HLA-A*01:01	A59T+Q61R+E62G	ILDTTGRGEY	0.06	0.25288	1.2544	Non-Toxin	NEGATIVE	NON-ALLERGEN	20	4.37	-11.29	78	-0.67
HLA-A*30:02	A59T+Q61R+E62G	ILDTTGRGEY	0.28	0.25288	1.2544	Non-Toxin	NEGATIVE	NON-ALLERGEN	20	4.37	-11.29	78	-0.67
HLA-A*30:02	E62G	ILDTAGQGEY	0.33	0.09542	1.1127	Non-Toxin	NEGATIVE	NON-ALLERGEN	20	3.67	5.69	88	-0.32
HLA-B*15:01	E62G	ILDTAGQGEY	0.83	0.09542	1.1127	Non-Toxin	NEGATIVE	NON-ALLERGEN	20	3.67	5.69	88	-0.32
HLA-B*15:01	A59T+Q61R+E62G	ILDTTGRGEY	0.87	0.25288	1.2544	Non-Toxin	NEGATIVE	NON-ALLERGEN	20	4.37	-11.29	78	-0.67
HLA-A*68:02	Q61L	DTAGLEEYSA	0.78	0.12797	0.586	Non-Toxin	POSITIVE	NON-ALLERGEN	1.1	3.57	26.57	59	-0.63
HLA-A*01:01	E62G	LDTAGQGEY	0.84	0.06303	1.2834	Non-Toxin	NEGATIVE	NON-ALLERGEN	5.5	3.67	-16.19	54.44	-0.856
HLA-A*01:01	A59T+Q61H+E62G	LDTTGHGEY	0.89	0.20221	1.2953	Non-Toxin	NEGATIVE	NON-ALLERGEN	5.5	4.35	-37.14	43.33	-1.1
HLA-A*02:01	Q61L	LLDILDTAGL	1.8	0.24128	0.8283	Non-Toxin	NEGATIVE	NON-ALLERGEN	5.5	3.56	13.23	205	1.34
HLA-B*35:01	E62G	ILDTAGQGEY	1.7	0.09542	1.1127	Non-Toxin	NEGATIVE	NON-ALLERGEN	20	3.67	5.69	88	-0.32
HLA-A*68:01	Q61R	LDILDTAGR	3.7	0.143	1.3564	Non-Toxin	NEGATIVE	NON-ALLERGEN	5.5	4.21	13.59	141.11	0.144
HLA-B*35:01	A59T+Q61L+E62G	TGLGEYSAM	1.7	0.00776	0.5257	Non-Toxin	NEGATIVE	NON-ALLERGEN	7.2	4	-8.92	54.44	0.044
HLA-A*30:02	A59T+Q61H+E62G	LDTTGHGEY	2.5	0.20221	1.2953	Non-Toxin	NEGATIVE	NON-ALLERGEN	5.5	4.35	-37.14	43.33	-1.1
HLA-A*68:02	A59T+Q61R+E62G	DTTGRGEYSA	2.4	0.12457	1.1594	Non-Toxin	NEGATIVE	NON-ALLERGEN	1.1	4.37	-30.55	10	-1.4
HLA-A*30:02	E62G	LDTAGQGEY	2.9	0.06303	1.2834	Non-Toxin	NEGATIVE	NON-ALLERGEN	5.5	3.67	-16.19	54.44	-0.856
HLA-A*02:03	Q61L	LLDILDTAGL	3.3	0.24128	0.8283	Non-Toxin	NEGATIVE	NON-ALLERGEN	5.5	3.56	13.23	205	1.34
HLA-B*35:01	A59T+Q61R+E62G	ILDTTGRGEY	2.6	0.25288	1.2544	Non-Toxin	NEGATIVE	NON-ALLERGEN	20	4.37	-11.29	78	-0.67
HLA-A*02:06	Q61L	LLDILDTAGL	4.6	0.24128	0.8283	Non-Toxin	NEGATIVE	NON-ALLERGEN	5.5	3.56	13.23	205	1.34
HLA-B*51:01	A59T+Q61L+E62G	TGLGEYSAM	4.1	0.00776	0.5257	Non-Toxin	NEGATIVE	NON-ALLERGEN	7.2	4	-8.92	54.44	0.044
HLA-A*68:01	Q61R	LLDILDTAGR	5.5	0.24128	1.5718	Non-Toxin	NEGATIVE	NON-ALLERGEN	5.5	4.21	13.23	166	0.51
HLA-A*26:01	E62G	ILDTAGQGEY	2.4	0.09542	1.1127	Non-Toxin	NEGATIVE	NON-ALLERGEN	20	3.67	5.69	88	-0.32
HLA-B*40:01	Q61L	LDILDTAGL	2.3	0.143	0.4686	Non-Toxin	NEGATIVE	NON-ALLERGEN	5.5	3.56	13.59	184.44	1.067
HLA-A*03:01	A59T+Q61R+E62G	ILDTTGRGEY	3.8	0.25288	1.2544	Non-Toxin	NEGATIVE	NON-ALLERGEN	20	4.37	-11.29	78	-0.67
HLA-A*33:01	Q61R	LDILDTAGR	4.3	0.143	1.3564	Non-Toxin	NEGATIVE	NON-ALLERGEN	5.5	4.21	13.59	141.11	0.144
HLA-B*08:01	A59T+Q61L+E62G	TGLGEYSAM	4.8	0.00776	0.5257	Non-Toxin	NEGATIVE	NON-ALLERGEN	7.2	4	-8.92	54.44	0.044
HLA-A*01:01	Q61H	LLDILDTAGH	3.2	0.24128	1.5126	Non-Toxin	NEGATIVE	NON-ALLERGEN	5.5	4.2	13.23	166	0.64
HLA-A*02:06	A59T+Q61H+E62G	ILDTTGHGE	6.2	0.16306	1.4005	Non-Toxin	NEGATIVE	NON-ALLERGEN	20	4.35	-15.74	86.67	-0.456
HLA-A*03:01	E62G	ILDTAGQGEY	4.4	0.09542	1.1127	Non-Toxin	NEGATIVE	NON-ALLERGEN	20	3.67	5.69	88	-0.32
HLA-B*44:02	A59T+Q61H+E62G	LDTTGHGEY	2.5	0.20221	1.2953	Non-Toxin	NEGATIVE	NON-ALLERGEN	5.5	4.35	-37.14	43.33	-1.1
HLA-A*26:01	A59T+Q61R+E62G	ILDTTGRGEY	2.9	0.25288	1.2544	Non-Toxin	NEGATIVE	NON-ALLERGEN	20	4.37	-11.29	78	-0.67
HLA-A*33:01	Q61R	LLDILDTAGR	5	0.24128	1.5718	Non-Toxin	NEGATIVE	NON-ALLERGEN	5.5	4.21	13.23	166	0.51
HLA-B*44:03	A59T+Q61H+E62G	LDTTGHGEY	2.8	0.20221	1.2953	Non-Toxin	NEGATIVE	NON-ALLERGEN	5.5	4.35	-37.14	43.33	-1.1
HLA-A*02:01	A59T+Q61H+E62G	ILDTTGHGE	5.3	0.16306	1.4005	Non-Toxin	NEGATIVE	NON-ALLERGEN	20	4.35	-15.74	86.67	-0.456
HLA-A*31:01	Q61R	LLDILDTAGR	6.9	0.24128	1.5718	Non-Toxin	NEGATIVE	NON-ALLERGEN	5.5	4.21	13.23	166	0.51
HLA-B*44:03	E62G	LDTAGQGEY	3.2	0.06303	1.2834	Non-Toxin	NEGATIVE	NON-ALLERGEN	5.5	3.67	-16.19	54.44	-0.856
HLA-B*44:02	E62G	LDTAGQGEY	3	0.06303	1.2834	Non-Toxin	NEGATIVE	NON-ALLERGEN	5.5	3.67	-16.19	54.44	-0.856
HLA-B*57:01	A59T+Q61R+E62G	ILDTTGRGEY	7.3	0.25288	1.2544	Non-Toxin	NEGATIVE	NON-ALLERGEN	20	4.37	-11.29	78	-0.67
HLA-A*01:01	A59T+Q61H+E62G	ILDTTGHGE	4.4	0.16306	1.4005	Non-Toxin	NEGATIVE	NON-ALLERGEN	20	4.35	-15.74	86.67	-0.456
HLA-B*15:01	A59T+Q61L+E62G	TGLGEYSAM	6.2	0.00776	0.5257	Non-Toxin	NEGATIVE	NON-ALLERGEN	7.2	4	-8.92	54.44	0.044
HLA-B*15:01	A59T+Q61H+E62G	LDTTGHGEY	6.3	0.20221	1.2953	Non-Toxin	NEGATIVE	NON-ALLERGEN	5.5	4.35	-37.14	43.33	-1.1
HLA-A*26:01	A59T+Q61H+E62G	LDTTGHGEY	4.1	0.20221	1.2953	Non-Toxin	NEGATIVE	NON-ALLERGEN	5.5	4.35	-37.14	43.33	-1.1
HLA-A*02:06	E62G	ILDTAGQGEY	8.5	0.09542	1.1127	Non-Toxin	NEGATIVE	NON-ALLERGEN	20	3.67	5.69	88	-0.32
HLA-B*35:01	A59T+Q61H+E62G	LDTTGHGEY	4.6	0.20221	1.2953	Non-Toxin	NEGATIVE	NON-ALLERGEN	5.5	4.35	-37.14	43.33	-1.1
HLA-B*15:01	E62G	LDTAGQGEY	6.5	0.06303	1.2834	Non-Toxin	NEGATIVE	NON-ALLERGEN	5.5	3.67	-16.19	54.44	-0.856
HLA-B*57:01	E62G	ILDTAGQGEY	8.1	0.09542	1.1127	Non-Toxin	NEGATIVE	NON-ALLERGEN	20	3.67	5.69	88	-0.32
HLA-B*07:02	A59T+Q61L+E62G	TGLGEYSAM	4.9	0.00776	0.5257	Non-Toxin	NEGATIVE	NON-ALLERGEN	7.2	4	-8.92	54.44	0.044
HLA-A*02:01	E62G	ILDTAGQGEY	6.5	0.09542	1.1127	Non-Toxin	NEGATIVE	NON-ALLERGEN	20	3.67	5.69	88	-0.32
HLA-A*26:01	E62G	LDTAGQGEY	4.7	0.06303	1.2834	Non-Toxin	NEGATIVE	NON-ALLERGEN	5.5	3.67	-16.19	54.44	-0.856
HLA-B*58:01	A59T+Q61R+E62G	ILDTTGRGEY	5.9	0.25288	1.2544	Non-Toxin	NEGATIVE	NON-ALLERGEN	20	4.37	-11.29	78	-0.67
HLA-B*35:01	E62G	LDTAGQGEY	5.1	0.06303	1.2834	Non-Toxin	NEGATIVE	NON-ALLERGEN	5.5	3.67	-16.19	54.44	-0.856
HLA-A*30:02	A59T+Q61L+E62G	TGLGEYSAM	9.9	0.00776	0.5257	Non-Toxin	NEGATIVE	NON-ALLERGEN	7.2	4	-8.92	54.44	0.044
HLA-A*01:01	E62G	ILDTAGQGE	6	0.0383	1.3821	Non-Toxin	NEGATIVE	NON-ALLERGEN	20	3.67	5.21	97.78	-0.211
HLA-B*58:01	E62G	ILDTAGQGEY	6.4	0.09542	1.1127	Non-Toxin	NEGATIVE	NON-ALLERGEN	20	3.67	5.69	88	-0.32
HLA-A*03:01	Q61R	LLDILDTAGR	6.5	0.24128	1.5718	Non-Toxin	NEGATIVE	NON-ALLERGEN	5.5	4.21	13.23	166	0.51
HLA-A*11:01	E62G	ILDTAGQGEY	6	0.09542	1.1127	Non-Toxin	NEGATIVE	NON-ALLERGEN	20	3.67	5.69	88	-0.32
HLA-A*01:01	Q61L	LLDILDTAGL	6.7	0.24128	0.8283	Non-Toxin	NEGATIVE	NON-ALLERGEN	5.5	3.56	13.23	205	1.34
HLA-B*53:01	E62G	ILDTAGQGEY	5.3	0.09542	1.1127	Non-Toxin	NEGATIVE	NON-ALLERGEN	20	3.67	5.69	88	-0.32
HLA-B*53:01	A59T+Q61L+E62G	TGLGEYSAM	5.3	0.00776	0.5257	Non-Toxin	NEGATIVE	NON-ALLERGEN	7.2	4	-8.92	54.44	0.044
HLA-A*31:01	Q61R	LDILDTAGR	9.7	0.143	1.3564	Non-Toxin	NEGATIVE	NON-ALLERGEN	5.5	4.21	13.59	141.11	0.144
HLA-A*02:01	A59T+Q61R+E62G	ILDTTGRGEY	8.5	0.25288	1.2544	Non-Toxin	NEGATIVE	NON-ALLERGEN	20	4.37	-11.29	78	-0.67
HLA-A*01:01	Q61R	LLDILDTAGR	7.4	0.24128	1.5718	Non-Toxin	NEGATIVE	NON-ALLERGEN	5.5	4.21	13.23	166	0.51
HLA-A*32:01	A59T+Q61R+E62G	ILDTTGRGEY	6.6	0.25288	1.2544	Non-Toxin	NEGATIVE	NON-ALLERGEN	20	4.37	-11.29	78	-0.67
HLA-A*68:02	A59T+Q61L+E62G	TGLGEYSAM	9.7	0.00776	0.5257	Non-Toxin	NEGATIVE	NON-ALLERGEN	7.2	4	-8.92	54.44	0.044
HLA-A*02:01	A59T+Q61R+E62G	ILDTTGRGE	9.3	0.17944	1.6268	Non-Toxin	NEGATIVE	NON-ALLERGEN	20	4.37	-13.66	86.67	-0.6
HLA-B*53:01	A59T+Q61R+E62G	ILDTTGRGEY	6.2	0.25288	1.2544	Non-Toxin	NEGATIVE	NON-ALLERGEN	20	4.37	-11.29	78	-0.67
HLA-B*44:02	A59T+Q61R+E62G	ILDTTGRGEY	5.4	0.25288	1.2544	Non-Toxin	NEGATIVE	NON-ALLERGEN	20	4.37	-11.29	78	-0.67
HLA-A*02:01	E62G	ILDTAGQGE	9.7	0.0383	1.3821	Non-Toxin	NEGATIVE	NON-ALLERGEN	20	3.67	5.21	97.78	-0.211
HLA-A*11:01	A59T+Q61R+E62G	ILDTTGRGEY	7.5	0.25288	1.2544	Non-Toxin	NEGATIVE	NON-ALLERGEN	20	4.37	-11.29	78	-0.67
HLA-B*44:02	E62G	ILDTAGQGEY	5.8	0.09542	1.1127	Non-Toxin	NEGATIVE	NON-ALLERGEN	20	3.67	5.69	88	-0.32
HLA-A*32:01	E62G	ILDTAGQGEY	7.8	0.09542	1.1127	Non-Toxin	NEGATIVE	NON-ALLERGEN	20	3.67	5.69	88	-0.32
HLA-A*26:01	A59T+Q61L+E62G	TGLGEYSAM	8.1	0.00776	0.5257	Non-Toxin	NEGATIVE	NON-ALLERGEN	7.2	4	-8.92	54.44	0.044
HLA-B*44:03	E62G	ILDTAGQGEY	6.3	0.09542	1.1127	Non-Toxin	NEGATIVE	NON-ALLERGEN	20	3.67	5.69	88	-0.32
HLA-A*11:01	Q61R	LLDILDTAGR	8.1	0.24128	1.5718	Non-Toxin	NEGATIVE	NON-ALLERGEN	5.5	4.21	13.23	166	0.51
HLA-A*26:01	Q61L	LDILDTAGL	8.7	0.143	0.4686	Non-Toxin	NEGATIVE	NON-ALLERGEN	5.5	3.56	13.59	184.44	1.067
HLA-A*26:01	Q61L	DTAGLEEYSA	9	0.12797	0.586	Non-Toxin	POSITIVE	NON-ALLERGEN	1.1	3.57	26.57	59	-0.63
HLA-A*26:01	A59T	DILDTTGQE	9	0.05398	1.2805	Non-Toxin	NEGATIVE	NON-ALLERGEN	1.1	3.49	25.56	86.67	-0.833
HLA-B*53:01	A59T+Q61H+E62G	LDTTGHGEY	8.1	0.20221	1.2953	Non-Toxin	NEGATIVE	NON-ALLERGEN	5.5	4.35	-37.14	43.33	-1.1
HLA-B*44:03	A59T+Q61R+E62G	ILDTTGRGEY	7.1	0.25288	1.2544	Non-Toxin	NEGATIVE	NON-ALLERGEN	20	4.37	-11.29	78	-0.67
HLA-B*44:02	Q61L	LDILDTAGL	10	0.143	0.4686	Non-Toxin	NEGATIVE	NON-ALLERGEN	5.5	3.56	13.59	184.44	1.067
HLA-A*01:01	A59T+Q61H	ILDTTGHEEY	0.02	0.29051	0.9231	Non-Toxin	NEGATIVE	NON-ALLERGEN	20	4.13	37.34	78	-0.85
HLA-A*01:01	A59T+E62G	ILDTTGQGEY	0.03	0.09512	1.1329	Non-Toxin	NEGATIVE	NON-ALLERGEN	20	3.67	-2.8	78	-0.57
HLA-A*01:01	Q61R+E62G	ILDTAGRGEY	0.06	0.25318	1.2254	Non-Toxin	NEGATIVE	NON-ALLERGEN	20	4.37	-2.8	88	-0.42
HLA-A*30:02	A59T+Q61H	ILDTTGHEEY	0.24	0.29051	0.9231	Non-Toxin	NEGATIVE	NON-ALLERGEN	20	4.13	37.34	78	-0.85
HLA-A*30:02	A59T+E62G	ILDTTGQGEY	0.29	0.09512	1.1329	Non-Toxin	NEGATIVE	NON-ALLERGEN	20	3.67	-2.8	78	-0.57
HLA-A*30:02	Q61R+E62G	ILDTAGRGEY	0.32	0.25318	1.2254	Non-Toxin	NEGATIVE	NON-ALLERGEN	20	4.37	-2.8	88	-0.42
HLA-B*15:01	A59T+Q61H	ILDTTGHEEY	0.67	0.29051	0.9231	Non-Toxin	NEGATIVE	NON-ALLERGEN	20	4.13	37.34	78	-0.85
HLA-A*68:02	Q61L+E62G	DTAGLGEYSA	0.46	0.06347	0.6291	Non-Toxin	POSITIVE	NON-ALLERGEN	1.1	3.67	-13.57	59	-0.32
HLA-B*15:01	A59T+E62G	ILDTTGQGEY	0.82	0.09512	1.1329	Non-Toxin	NEGATIVE	NON-ALLERGEN	20	3.67	-2.8	78	-0.57
HLA-B*15:01	Q61R+E62G	ILDTAGRGEY	0.87	0.25318	1.2254	Non-Toxin	NEGATIVE	NON-ALLERGEN	20	4.37	-2.8	88	-0.42
HLA-B*08:01	A59T+Q61R	TGREEYSAM	0.71	0.09481	0.8514	Non-Toxin	NEGATIVE	NON-ALLERGEN	7.2	4.53	35.68	11.11	-1.222
HLA-A*68:02	Q61R+E62G	DTAGRGEYSA	0.84	0.12467	1.0816	Non-Toxin	NEGATIVE	NON-ALLERGEN	1.1	4.37	-22.06	20	-1.15
HLA-B*35:01	A59T+Q61H	TGHEEYSAM	0.89	0.08851	0.7647	Non-Toxin	NEGATIVE	NON-ALLERGEN	7.2	4.5	35.68	11.11	-1.078
HLA-A*26:01	A59T+Q61H	TTGHEEYSAM	0.75	0.11831	1.0411	Non-Toxin	NEGATIVE	NON-ALLERGEN	7.2	4.5	33.11	10	-1.04
HLA-B*07:02	A59T+Q61R	TGREEYSAM	1.2	0.09481	0.8514	Non-Toxin	NEGATIVE	NON-ALLERGEN	7.2	4.53	35.68	11.11	-1.222
HLA-A*01:01	Q61H+E62G	LDTAGHGEY	1.1	0.20252	1.2276	Non-Toxin	NEGATIVE	NON-ALLERGEN	5.5	4.35	-27.71	54.44	-0.822
HLA-A*01:01	Q61L+E62G	LDTAGLGEY	1.1	0.16163	0.4133	Non-Toxin	NEGATIVE	NON-ALLERGEN	5.5	3.67	-16.19	97.78	-0.044
HLA-B*08:01	A59T+Q61H	TGHEEYSAM	1.4	0.08851	0.7647	Non-Toxin	NEGATIVE	NON-ALLERGEN	7.2	4.5	35.68	11.11	-1.078
HLA-B*35:01	A59T+Q61L	TGLEEYSAM	1.2	0.07441	0.7492	Non-Toxin	NEGATIVE	NON-ALLERGEN	7.2	3.79	35.68	54.44	-0.3
HLA-B*35:01	A59T+Q61H	ILDTTGHEEY	1.3	0.29051	0.9231	Non-Toxin	NEGATIVE	NON-ALLERGEN	20	4.13	37.34	78	-0.85
HLA-A*01:01	Q61R+E62G	LDTAGRGEY	1.4	0.22079	1.4158	Non-Toxin	NEGATIVE	NON-ALLERGEN	5.5	4.37	-25.62	54.44	-0.967
HLA-B*35:01	A59T+E62G	ILDTTGQGEY	1.6	0.09512	1.1329	Non-Toxin	NEGATIVE	NON-ALLERGEN	20	3.67	-2.8	78	-0.57
HLA-A*68:02	A59T+Q61L	DTTGLEEYSA	2.1	0.12787	0.5972	Non-Toxin	NEGATIVE	NON-ALLERGEN	1.1	3.57	18.08	49	-0.88
HLA-B*35:01	A59T+Q61R	TGREEYSAM	1.7	0.09481	0.8514	Non-Toxin	NEGATIVE	NON-ALLERGEN	7.2	4.53	35.68	11.11	-1.222
HLA-A*68:01	A59T+Q61R	LDILDTTGR	3.7	0.14274	1.4406	Non-Toxin	NEGATIVE	NON-ALLERGEN	5.5	4.21	4.16	130	-0.133
HLA-B*51:01	A59T+Q61H	TGHEEYSAM	2.4	0.08851	0.7647	Non-Toxin	NEGATIVE	NON-ALLERGEN	7.2	4.5	35.68	11.11	-1.078
HLA-B*08:01	A59T+Q61L	TGLEEYSAM	2.4	0.07441	0.7492	Non-Toxin	NEGATIVE	NON-ALLERGEN	7.2	3.79	35.68	54.44	-0.3
HLA-A*68:02	A59T+Q61H	TTGHEEYSA	2.4	0.13552	0.9986	Non-Toxin	NEGATIVE	NON-ALLERGEN	7.2	4.5	35.68	11.11	-1.367
HLA-A*30:02	Q61H+E62G	LDTAGHGEY	2.7	0.20252	1.2276	Non-Toxin	NEGATIVE	NON-ALLERGEN	5.5	4.35	-27.71	54.44	-0.822
HLA-B*51:01	A59T+Q61L	TGLEEYSAM	2.8	0.07441	0.7492	Non-Toxin	NEGATIVE	NON-ALLERGEN	7.2	3.79	35.68	54.44	-0.3
HLA-A*68:02	A59T+Q61H	DTTGHEEYSA	2.5	0.17017	0.7235	Non-Toxin	NEGATIVE	NON-ALLERGEN	1.1	4.13	18.08	10	-1.58
HLA-A*30:02	Q61L+E62G	LDTAGLGEY	2.8	0.16163	0.4133	Non-Toxin	NEGATIVE	NON-ALLERGEN	5.5	3.67	-16.19	97.78	-0.044
HLA-A*30:02	Q61R+E62G	LDTAGRGEY	3	0.22079	1.4158	Non-Toxin	NEGATIVE	NON-ALLERGEN	5.5	4.37	-25.62	54.44	-0.967
HLA-A*26:01	A59T+Q61L	TTGLEEYSAM	1.7	0.0746	0.7989	Non-Toxin	NEGATIVE	NON-ALLERGEN	7.2	3.79	33.11	49	-0.34
HLA-A*68:02	A59T+Q61H	TTGHEEYSAM	2.9	0.11831	1.0411	Non-Toxin	NEGATIVE	NON-ALLERGEN	7.2	4.5	33.11	10	-1.04
HLA-B*15:01	A59T+Q61R	TGREEYSAM	3.3	0.09481	0.8514	Non-Toxin	NEGATIVE	NON-ALLERGEN	7.2	4.53	35.68	11.11	-1.222
HLA-B*40:01	A59T+Q61L	LDILDTTGL	1.8	0.14274	0.4142	Non-Toxin	NEGATIVE	NON-ALLERGEN	5.5	3.56	4.16	173.33	0.789
HLA-A*68:01	A59T+Q61R	LLDILDTTGR	5	0.24102	1.6476	Non-Toxin	NEGATIVE	NON-ALLERGEN	5.5	4.21	4.74	156	0.26
HLA-A*68:02	A59T+Q61L	TTGLEEYSA	3.4	0.09181	0.7114	Non-Toxin	NEGATIVE	NON-ALLERGEN	7.2	3.79	35.68	54.44	-0.589
HLA-A*03:01	A59T+Q61H	ILDTTGHEEY	3.5	0.29051	0.9231	Non-Toxin	NEGATIVE	NON-ALLERGEN	20	4.13	37.34	78	-0.85
HLA-B*51:01	A59T+Q61R	TGREEYSAM	4.1	0.09481	0.8514	Non-Toxin	NEGATIVE	NON-ALLERGEN	7.2	4.53	35.68	11.11	-1.222
HLA-B*35:01	Q61R+E62G	ILDTAGRGEY	2.7	0.25318	1.2254	Non-Toxin	NEGATIVE	NON-ALLERGEN	20	4.37	-2.8	88	-0.42
HLA-B*15:01	Q61L+E62G	AGLGEYSAM	4	0.00776	0.6184	Non-Toxin	POSITIVE	NON-ALLERGEN	4.4	4	0.51	65.56	0.322
HLA-A*26:01	A59T+E62G	ILDTTGQGEY	2.3	0.09512	1.1329	Non-Toxin	NEGATIVE	NON-ALLERGEN	20	3.67	-2.8	78	-0.57
HLA-B*15:01	A59T+Q61H	TGHEEYSAM	4.1	0.08851	0.7647	Non-Toxin	NEGATIVE	NON-ALLERGEN	7.2	4.5	35.68	11.11	-1.078
HLA-A*02:06	A59T+Q61H	ILDTTGHEEY	5.1	0.29051	0.9231	Non-Toxin	NEGATIVE	NON-ALLERGEN	20	4.13	37.34	78	-0.85
HLA-A*68:02	A59T+Q61L	DTTGLEEYS	3.9	0.21249	0.641	Non-Toxin	NEGATIVE	NON-ALLERGEN	1.1	3.57	18.98	43.33	-1.178
HLA-A*26:01	A59T+Q61H	ILDTTGHEEY	2.5	0.29051	0.9231	Non-Toxin	NEGATIVE	NON-ALLERGEN	20	4.13	37.34	78	-0.85
HLA-A*30:01	A59T+Q61R	TGREEYSAM	6.7	0.09481	0.8514	Non-Toxin	NEGATIVE	NON-ALLERGEN	7.2	4.53	35.68	11.11	-1.222
HLA-A*03:01	A59T+E62G	ILDTTGQGEY	4	0.09512	1.1329	Non-Toxin	NEGATIVE	NON-ALLERGEN	20	3.67	-2.8	78	-0.57
HLA-A*02:01	A59T+Q61H	ILDTTGHEEY	4.2	0.29051	0.9231	Non-Toxin	NEGATIVE	NON-ALLERGEN	20	4.13	37.34	78	-0.85
HLA-A*68:02	A59T+Q61L	TTGLEEYSAM	4.3	0.0746	0.7989	Non-Toxin	NEGATIVE	NON-ALLERGEN	7.2	3.79	33.11	49	-0.34
HLA-B*07:02	A59T+Q61H	TGHEEYSAM	3.3	0.08851	0.7647	Non-Toxin	NEGATIVE	NON-ALLERGEN	7.2	4.5	35.68	11.11	-1.078
HLA-B*58:01	A59T+Q61H	ILDTTGHEEY	3.7	0.29051	0.9231	Non-Toxin	NEGATIVE	NON-ALLERGEN	20	4.13	37.34	78	-0.85
HLA-B*57:01	A59T+Q61H	ILDTTGHEEY	5.5	0.29051	0.9231	Non-Toxin	NEGATIVE	NON-ALLERGEN	20	4.13	37.34	78	-0.85
HLA-A*26:01	A59T+Q61H	TGHEEYSAM	2.8	0.08851	0.7647	Non-Toxin	NEGATIVE	NON-ALLERGEN	7.2	4.5	35.68	11.11	-1.078
HLA-A*03:01	Q61R+E62G	ILDTAGRGEY	4.2	0.25318	1.2254	Non-Toxin	NEGATIVE	NON-ALLERGEN	20	4.37	-2.8	88	-0.42
HLA-A*31:01	A59T+Q61R	LLDILDTTGR	5.8	0.24102	1.6476	Non-Toxin	NEGATIVE	NON-ALLERGEN	5.5	4.21	4.74	156	0.26
HLA-B*44:02	Q61H+E62G	LDTAGHGEY	2.4	0.20252	1.2276	Non-Toxin	NEGATIVE	NON-ALLERGEN	5.5	4.35	-27.71	54.44	-0.822
HLA-B*44:03	Q61H+E62G	LDTAGHGEY	2.6	0.20252	1.2276	Non-Toxin	NEGATIVE	NON-ALLERGEN	5.5	4.35	-27.71	54.44	-0.822
HLA-A*33:01	A59T+Q61R	LLDILDTTGR	4.9	0.24102	1.6476	Non-Toxin	NEGATIVE	NON-ALLERGEN	5.5	4.21	4.74	156	0.26
HLA-A*33:01	A59T+Q61R	LDILDTTGR	4.9	0.14274	1.4406	Non-Toxin	NEGATIVE	NON-ALLERGEN	5.5	4.21	4.16	130	-0.133
HLA-B*53:01	A59T+Q61H	ILDTTGHEEY	3.2	0.29051	0.9231	Non-Toxin	NEGATIVE	NON-ALLERGEN	20	4.13	37.34	78	-0.85
HLA-A*68:02	A59T+Q61H	DTTGHEEYS	4.9	0.25479	0.67	Non-Toxin	NEGATIVE	NON-ALLERGEN	1.1	4.13	18.98	0	-1.956
HLA-A*26:01	Q61L+E62G	LDTAGLGEY	3.1	0.16163	0.4133	Non-Toxin	NEGATIVE	NON-ALLERGEN	5.5	3.67	-16.19	97.78	-0.044
HLA-A*26:01	Q61R+E62G	ILDTAGRGEY	3.1	0.25318	1.2254	Non-Toxin	NEGATIVE	NON-ALLERGEN	20	4.37	-2.8	88	-0.42
HLA-A*30:02	A59T+Q61R	TGREEYSAM	6.1	0.09481	0.8514	Non-Toxin	NEGATIVE	NON-ALLERGEN	7.2	4.53	35.68	11.11	-1.222
HLA-A*30:02	Q61L+E62G	AGLGEYSAM	6.5	0.00776	0.6184	Non-Toxin	POSITIVE	NON-ALLERGEN	4.4	4	0.51	65.56	0.322
HLA-B*35:01	Q61L+E62G	AGLGEYSAM	3.9	0.00776	0.6184	Non-Toxin	POSITIVE	NON-ALLERGEN	4.4	4	0.51	65.56	0.322
HLA-B*44:03	Q61R+E62G	LDTAGRGEY	3.1	0.22079	1.4158	Non-Toxin	NEGATIVE	NON-ALLERGEN	5.5	4.37	-25.62	54.44	-0.967
HLA-A*02:06	Q61H+E62G	ILDTAGHGE	7.6	0.16336	1.3137	Non-Toxin	NEGATIVE	NON-ALLERGEN	20	4.35	-6.31	97.78	-0.178
HLA-A*02:01	A59T+E62G	ILDTTGQGEY	5.6	0.09512	1.1329	Non-Toxin	NEGATIVE	NON-ALLERGEN	20	3.67	-2.8	78	-0.57
HLA-A*32:01	A59T+Q61H	ILDTTGHEEY	3.9	0.29051	0.9231	Non-Toxin	NEGATIVE	NON-ALLERGEN	20	4.13	37.34	78	-0.85
HLA-A*02:06	A59T+E62G	ILDTTGQGEY	7.8	0.09512	1.1329	Non-Toxin	NEGATIVE	NON-ALLERGEN	20	3.67	-2.8	78	-0.57
HLA-B*15:01	Q61L+E62G	LDTAGLGEY	6	0.16163	0.4133	Non-Toxin	NEGATIVE	NON-ALLERGEN	5.5	3.67	-16.19	97.78	-0.044
HLA-A*03:01	A59T+Q61R	LLDILDTTGR	5.3	0.24102	1.6476	Non-Toxin	NEGATIVE	NON-ALLERGEN	5.5	4.21	4.74	156	0.26
HLA-B*44:02	Q61R+E62G	LDTAGRGEY	3.1	0.22079	1.4158	Non-Toxin	NEGATIVE	NON-ALLERGEN	5.5	4.37	-25.62	54.44	-0.967
HLA-B*08:01	Q61L+E62G	AGLGEYSAM	7.1	0.00776	0.6184	Non-Toxin	POSITIVE	NON-ALLERGEN	4.4	4	0.51	65.56	0.322
HLA-A*26:01	A59T+Q61R	TGREEYSAM	3.8	0.09481	0.8514	Non-Toxin	NEGATIVE	NON-ALLERGEN	7.2	4.53	35.68	11.11	-1.222
HLA-A*26:01	Q61H+E62G	LDTAGHGEY	3.8	0.20252	1.2276	Non-Toxin	NEGATIVE	NON-ALLERGEN	5.5	4.35	-27.71	54.44	-0.822
HLA-B*15:01	Q61H+E62G	LDTAGHGEY	6.1	0.20252	1.2276	Non-Toxin	NEGATIVE	NON-ALLERGEN	5.5	4.35	-27.71	54.44	-0.822
HLA-A*11:01	A59T+Q61H	ILDTTGHEEY	4.7	0.29051	0.9231	Non-Toxin	NEGATIVE	NON-ALLERGEN	20	4.13	37.34	78	-0.85
HLA-B*57:01	Q61R+E62G	ILDTAGRGEY	7.5	0.25318	1.2254	Non-Toxin	NEGATIVE	NON-ALLERGEN	20	4.37	-2.8	88	-0.42
HLA-A*68:01	Q61L+E62G	DTAGLGEYSA	7.8	0.06347	0.6291	Non-Toxin	POSITIVE	NON-ALLERGEN	1.1	3.67	-13.57	59	-0.32
HLA-A*02:06	Q61L+E62G	AGLGEYSAM	8.3	0.00776	0.6184	Non-Toxin	POSITIVE	NON-ALLERGEN	4.4	4	0.51	65.56	0.322
HLA-A*30:02	A59T+Q61H	TGHEEYSAM	8	0.08851	0.7647	Non-Toxin	NEGATIVE	NON-ALLERGEN	7.2	4.5	35.68	11.11	-1.078
HLA-A*02:01	Q61H+E62G	ILDTAGHGE	6	0.16336	1.3137	Non-Toxin	NEGATIVE	NON-ALLERGEN	20	4.35	-6.31	97.78	-0.178
HLA-B*15:01	A59T+Q61L	TGLEEYSAM	6.3	0.07441	0.7492	Non-Toxin	NEGATIVE	NON-ALLERGEN	7.2	3.79	35.68	54.44	-0.3
HLA-B*35:01	Q61H+E62G	LDTAGHGEY	4.4	0.20252	1.2276	Non-Toxin	NEGATIVE	NON-ALLERGEN	5.5	4.35	-27.71	54.44	-0.822
HLA-B*15:01	Q61R+E62G	LDTAGRGEY	6.3	0.22079	1.4158	Non-Toxin	NEGATIVE	NON-ALLERGEN	5.5	4.37	-25.62	54.44	-0.967
HLA-B*57:01	A59T+Q61H	TTGHEEYSAM	7.8	0.11831	1.0411	Non-Toxin	NEGATIVE	NON-ALLERGEN	7.2	4.5	33.11	10	-1.04
HLA-B*57:01	A59T+Q61L	TTGLEEYSAM	7.8	0.0746	0.7989	Non-Toxin	NEGATIVE	NON-ALLERGEN	7.2	3.79	33.11	49	-0.34
HLA-A*26:01	Q61L+E62G	DTAGLGEYSA	4.1	0.06347	0.6291	Non-Toxin	POSITIVE	NON-ALLERGEN	1.1	3.67	-13.57	59	-0.32
HLA-B*07:02	Q61L+E62G	AGLGEYSAM	4.8	0.00776	0.6184	Non-Toxin	POSITIVE	NON-ALLERGEN	4.4	4	0.51	65.56	0.322
HLA-B*57:01	A59T+E62G	ILDTTGQGEY	7.9	0.09512	1.1329	Non-Toxin	NEGATIVE	NON-ALLERGEN	20	3.67	-2.8	78	-0.57
HLA-A*01:01	Q61H+E62G	ILDTAGHGE	4.9	0.16336	1.3137	Non-Toxin	NEGATIVE	NON-ALLERGEN	20	4.35	-6.31	97.78	-0.178
HLA-B*15:01	A59T+Q61H	TTGHEEYSAM	6.6	0.11831	1.0411	Non-Toxin	NEGATIVE	NON-ALLERGEN	7.2	4.5	33.11	10	-1.04
HLA-B*53:01	A59T+Q61L	TGLEEYSAM	4.2	0.07441	0.7492	Non-Toxin	NEGATIVE	NON-ALLERGEN	7.2	3.79	35.68	54.44	-0.3
HLA-A*26:01	Q61R+E62G	LDTAGRGEY	4.3	0.22079	1.4158	Non-Toxin	NEGATIVE	NON-ALLERGEN	5.5	4.37	-25.62	54.44	-0.967
HLA-B*44:02	Q61L+E62G	LDTAGLGEY	3.4	0.16163	0.4133	Non-Toxin	NEGATIVE	NON-ALLERGEN	5.5	3.67	-16.19	97.78	-0.044
HLA-A*26:01	Q61R+E62G	DTAGRGEYSA	4.4	0.12467	1.0816	Non-Toxin	NEGATIVE	NON-ALLERGEN	1.1	4.37	-22.06	20	-1.15
HLA-B*35:01	Q61R+E62G	LDTAGRGEY	4.8	0.22079	1.4158	Non-Toxin	NEGATIVE	NON-ALLERGEN	5.5	4.37	-25.62	54.44	-0.967
HLA-B*51:01	Q61L+E62G	AGLGEYSAM	8.2	0.00776	0.6184	Non-Toxin	POSITIVE	NON-ALLERGEN	4.4	4	0.51	65.56	0.322
HLA-B*44:03	Q61L+E62G	LDTAGLGEY	3.8	0.16163	0.4133	Non-Toxin	NEGATIVE	NON-ALLERGEN	5.5	3.67	-16.19	97.78	-0.044
HLA-A*02:06	A59T+Q61L	TGLEEYSAM	9.3	0.07441	0.7492	Non-Toxin	NEGATIVE	NON-ALLERGEN	7.2	3.79	35.68	54.44	-0.3
HLA-A*01:01	A59T+E62G	ILDTTGQGE	5.4	0.038	1.4578	Non-Toxin	NEGATIVE	NON-ALLERGEN	20	3.67	-4.22	86.67	-0.489
HLA-A*01:01	A59T+Q61R	LLDILDTTGR	5.5	0.24102	1.6476	Non-Toxin	NEGATIVE	NON-ALLERGEN	5.5	4.21	4.74	156	0.26
HLA-B*53:01	A59T+E62G	ILDTTGQGEY	4.6	0.09512	1.1329	Non-Toxin	NEGATIVE	NON-ALLERGEN	20	3.67	-2.8	78	-0.57
HLA-A*11:01	A59T+E62G	ILDTTGQGEY	5.5	0.09512	1.1329	Non-Toxin	NEGATIVE	NON-ALLERGEN	20	3.67	-2.8	78	-0.57
HLA-B*58:01	A59T+E62G	ILDTTGQGEY	6.1	0.09512	1.1329	Non-Toxin	NEGATIVE	NON-ALLERGEN	20	3.67	-2.8	78	-0.57
HLA-B*53:01	A59T+Q61H	TGHEEYSAM	4.7	0.08851	0.7647	Non-Toxin	NEGATIVE	NON-ALLERGEN	7.2	4.5	35.68	11.11	-1.078
HLA-B*07:02	A59T+Q61L	TGLEEYSAM	5.5	0.07441	0.7492	Non-Toxin	NEGATIVE	NON-ALLERGEN	7.2	3.79	35.68	54.44	-0.3
HLA-B*58:01	Q61R+E62G	ILDTAGRGEY	6.2	0.25318	1.2254	Non-Toxin	NEGATIVE	NON-ALLERGEN	20	4.37	-2.8	88	-0.42
HLA-A*68:02	A59T+Q61H	TGHEEYSAM	7.6	0.08851	0.7647	Non-Toxin	NEGATIVE	NON-ALLERGEN	7.2	4.5	35.68	11.11	-1.078
HLA-B*35:01	Q61L+E62G	LDTAGLGEY	5.3	0.16163	0.4133	Non-Toxin	NEGATIVE	NON-ALLERGEN	5.5	3.67	-16.19	97.78	-0.044
HLA-B*44:02	A59T+Q61H	ILDTTGHEEY	3.9	0.29051	0.9231	Non-Toxin	NEGATIVE	NON-ALLERGEN	20	4.13	37.34	78	-0.85
HLA-B*51:01	Q61R+E62G	TAGRGEYSA	9.4	0.09055	1.0442	Non-Toxin	NEGATIVE	NON-ALLERGEN	7.2	5.66	-8.92	22.22	-0.889
HLA-A*68:02	A59T+Q61L	TGLEEYSAM	7.8	0.07441	0.7492	Non-Toxin	NEGATIVE	NON-ALLERGEN	7.2	3.79	35.68	54.44	-0.3
HLA-B*35:01	A59T+Q61H	TTGHEEYSAM	5.5	0.11831	1.0411	Non-Toxin	NEGATIVE	NON-ALLERGEN	7.2	4.5	33.11	10	-1.04
HLA-A*68:01	Q61R+E62G	DTAGRGEYSA	9.4	0.12467	1.0816	Non-Toxin	NEGATIVE	NON-ALLERGEN	1.1	4.37	-22.06	20	-1.15
HLA-A*31:01	A59T+Q61R	LDILDTTGR	9.1	0.14274	1.4406	Non-Toxin	NEGATIVE	NON-ALLERGEN	5.5	4.21	4.16	130	-0.133
HLA-B*08:01	A59T+Q61H	ILDTTGHEEY	9.8	0.29051	0.9231	Non-Toxin	NEGATIVE	NON-ALLERGEN	20	4.13	37.34	78	-0.85
HLA-B*44:03	A59T+Q61H	ILDTTGHEEY	4.3	0.29051	0.9231	Non-Toxin	NEGATIVE	NON-ALLERGEN	20	4.13	37.34	78	-0.85
HLA-A*68:02	Q61R+E62G	TAGRGEYSA	8	0.09055	1.0442	Non-Toxin	NEGATIVE	NON-ALLERGEN	7.2	5.66	-8.92	22.22	-0.889
HLA-A*01:01	A59T+Q61H	TTGHEEYSAM	6.4	0.11831	1.0411	Non-Toxin	NEGATIVE	NON-ALLERGEN	7.2	4.5	33.11	10	-1.04
HLA-A*01:01	A59T+Q61H	TTGHEEYSA	6.7	0.13552	0.9986	Non-Toxin	NEGATIVE	NON-ALLERGEN	7.2	4.5	35.68	11.11	-1.367
HLA-B*35:01	A59T+Q61L	TTGLEEYSAM	6.2	0.0746	0.7989	Non-Toxin	NEGATIVE	NON-ALLERGEN	7.2	3.79	33.11	49	-0.34
HLA-A*01:01	A59T+Q61L	TTGLEEYSA	7.3	0.09181	0.7114	Non-Toxin	NEGATIVE	NON-ALLERGEN	7.2	3.79	35.68	54.44	-0.589
HLA-A*02:01	A59T+E62G	ILDTTGQGE	8.5	0.038	1.4578	Non-Toxin	NEGATIVE	NON-ALLERGEN	20	3.67	-4.22	86.67	-0.489
HLA-A*01:01	A59T+Q61L	TTGLEEYSAM	7.4	0.0746	0.7989	Non-Toxin	NEGATIVE	NON-ALLERGEN	7.2	3.79	33.11	49	-0.34
HLA-A*26:01	A59T+Q61L	TGLEEYSAM	6.3	0.07441	0.7492	Non-Toxin	NEGATIVE	NON-ALLERGEN	7.2	3.79	35.68	54.44	-0.3
HLA-A*11:01	A59T+Q61R	LLDILDTTGR	6.8	0.24102	1.6476	Non-Toxin	NEGATIVE	NON-ALLERGEN	5.5	4.21	4.74	156	0.26
HLA-A*02:01	Q61R+E62G	ILDTAGRGEY	9.6	0.25318	1.2254	Non-Toxin	NEGATIVE	NON-ALLERGEN	20	4.37	-2.8	88	-0.42
HLA-A*32:01	Q61R+E62G	ILDTAGRGEY	7.1	0.25318	1.2254	Non-Toxin	NEGATIVE	NON-ALLERGEN	20	4.37	-2.8	88	-0.42
HLA-B*15:01	A59T+Q61L	TTGLEEYSAM	9.9	0.0746	0.7989	Non-Toxin	NEGATIVE	NON-ALLERGEN	7.2	3.79	33.11	49	-0.34
HLA-A*32:01	A59T+E62G	ILDTTGQGEY	7.2	0.09512	1.1329	Non-Toxin	NEGATIVE	NON-ALLERGEN	20	3.67	-2.8	78	-0.57
HLA-B*44:02	Q61R+E62G	ILDTAGRGEY	5.8	0.25318	1.2254	Non-Toxin	NEGATIVE	NON-ALLERGEN	20	4.37	-2.8	88	-0.42
HLA-A*23:01	A59T+Q61H	ILDTTGHEEY	6.3	0.29051	0.9231	Non-Toxin	NEGATIVE	NON-ALLERGEN	20	4.13	37.34	78	-0.85
HLA-B*53:01	A59T+Q61R	TGREEYSAM	7	0.09481	0.8514	Non-Toxin	NEGATIVE	NON-ALLERGEN	7.2	4.53	35.68	11.11	-1.222
HLA-B*44:02	A59T+E62G	ILDTTGQGEY	6	0.09512	1.1329	Non-Toxin	NEGATIVE	NON-ALLERGEN	20	3.67	-2.8	78	-0.57
HLA-B*53:01	Q61R+E62G	ILDTAGRGEY	7.1	0.25318	1.2254	Non-Toxin	NEGATIVE	NON-ALLERGEN	20	4.37	-2.8	88	-0.42
HLA-B*44:03	A59T+E62G	ILDTTGQGEY	6.3	0.09512	1.1329	Non-Toxin	NEGATIVE	NON-ALLERGEN	20	3.67	-2.8	78	-0.57
HLA-A*11:01	Q61R+E62G	ILDTAGRGEY	8.1	0.25318	1.2254	Non-Toxin	NEGATIVE	NON-ALLERGEN	20	4.37	-2.8	88	-0.42
HLA-B*07:02	A59T+Q61H	TTGHEEYSAM	9.7	0.11831	1.0411	Non-Toxin	NEGATIVE	NON-ALLERGEN	7.2	4.5	33.11	10	-1.04
HLA-B*35:01	Q61R+E62G	TAGRGEYSA	8.6	0.09055	1.0442	Non-Toxin	NEGATIVE	NON-ALLERGEN	7.2	5.66	-8.92	22.22	-0.889
HLA-B*07:02	A59T+Q61L	LDILDTTGL	9.8	0.14274	0.4142	Non-Toxin	NEGATIVE	NON-ALLERGEN	5.5	3.56	4.16	173.33	0.789
HLA-B*07:02	A59T+Q61H	ILDTTGHEEY	9.8	0.29051	0.9231	Non-Toxin	NEGATIVE	NON-ALLERGEN	20	4.13	37.34	78	-0.85
HLA-A*26:01	Q61L+E62G	AGLGEYSAM	9.1	0.00776	0.6184	Non-Toxin	POSITIVE	NON-ALLERGEN	4.4	4	0.51	65.56	0.322
HLA-A*26:01	A59T+Q61L	LDILDTTGL	9.3	0.14274	0.4142	Non-Toxin	NEGATIVE	NON-ALLERGEN	5.5	3.56	4.16	173.33	0.789
HLA-B*44:03	Q61R+E62G	ILDTAGRGEY	7.1	0.25318	1.2254	Non-Toxin	NEGATIVE	NON-ALLERGEN	20	4.37	-2.8	88	-0.42
HLA-B*44:02	A59T+Q61L	LDILDTTGL	7	0.14274	0.4142	Non-Toxin	NEGATIVE	NON-ALLERGEN	5.5	3.56	4.16	173.33	0.789
HLA-A*24:02	A59T+Q61H	ILDTTGHEEY	7.2	0.29051	0.9231	Non-Toxin	NEGATIVE	NON-ALLERGEN	20	4.13	37.34	78	-0.85
HLA-B*40:01	A59T+Q61H	TGHEEYSAM	6.8	0.08851	0.7647	Non-Toxin	NEGATIVE	NON-ALLERGEN	7.2	4.5	35.68	11.11	-1.078
HLA-B*53:01	Q61H+E62G	LDTAGHGEY	8.8	0.20252	1.2276	Non-Toxin	NEGATIVE	NON-ALLERGEN	5.5	4.35	-27.71	54.44	-0.822
HLA-B*44:03	A59T+Q61L	LDILDTTGL	7.9	0.14274	0.4142	Non-Toxin	NEGATIVE	NON-ALLERGEN	5.5	3.56	4.16	173.33	0.789
HLA-B*53:01	A59T+Q61H	TTGHEEYSAM	10	0.11831	1.0411	Non-Toxin	NEGATIVE	NON-ALLERGEN	7.2	4.5	33.11	10	-1.04
HLA-A*23:01	A59T+Q61L	TGLEEYSAM	9.3	0.07441	0.7492	Non-Toxin	NEGATIVE	NON-ALLERGEN	7.2	3.79	35.68	54.44	-0.3
HLA-A*24:02	A59T+Q61L	TGLEEYSAM	9.3	0.07441	0.7492	Non-Toxin	NEGATIVE	NON-ALLERGEN	7.2	3.79	35.68	54.44	-0.3
HLA-A*23:01	A59T+E62G	ILDTTGQGEY	9.5	0.09512	1.1329	Non-Toxin	NEGATIVE	NON-ALLERGEN	20	3.67	-2.8	78	-0.57
HLA-A*24:02	A59T+Q61H	TGHEEYSAM	9.6	0.08851	0.7647	Non-Toxin	NEGATIVE	NON-ALLERGEN	7.2	4.5	35.68	11.11	-1.078
